# Supplementary material for: Numerical evaluation reveals the effect of branching morphology on vessel transport properties during angiogenesis
Source: PLoS Comput Biol. 2021 Jun 16;17(6):e1008398. doi: 10.1371/journal.pcbi.1008398 (PMC8238234; doi:10.1371/journal.pcbi.1008398)
Supplement: S1 Data — (GZ) [file pcbi.1008398.s007.gz]

Archive with 212 entries (203 files):
- ._Mirzapourshafiyi_etal_2021_SampleCodes
- Mirzapourshafiyi_etal_2021_SampleCodes
- Mirzapourshafiyi_etal_2021_SampleCodes/._binarization
- Mirzapourshafiyi_etal_2021_SampleCodes/binarization
- Mirzapourshafiyi_etal_2021_SampleCodes/._.DS_Store
- Mirzapourshafiyi_etal_2021_SampleCodes/.DS_Store
- Mirzapourshafiyi_etal_2021_SampleCodes/._simulation
- Mirzapourshafiyi_etal_2021_SampleCodes/simulation
- Mirzapourshafiyi_etal_2021_SampleCodes/._README.txt
- Mirzapourshafiyi_etal_2021_SampleCodes/README.txt
- Mirzapourshafiyi_etal_2021_SampleCodes/simulation/._main.o
- Mirzapourshafiyi_etal_2021_SampleCodes/simulation/main.o
- Mirzapourshafiyi_etal_2021_SampleCodes/simulation/._main.f
- Mirzapourshafiyi_etal_2021_SampleCodes/simulation/main.f
- Mirzapourshafiyi_etal_2021_SampleCodes/simulation/._misc
- Mirzapourshafiyi_etal_2021_SampleCodes/simulation/misc
- Mirzapourshafiyi_etal_2021_SampleCodes/simulation/._init
- Mirzapourshafiyi_etal_2021_SampleCodes/simulation/init
- Mirzapourshafiyi_etal_2021_SampleCodes/simulation/._cost.plt
- Mirzapourshafiyi_etal_2021_SampleCodes/simulation/cost.plt
- Mirzapourshafiyi_etal_2021_SampleCodes/simulation/._.DS_Store
- Mirzapourshafiyi_etal_2021_SampleCodes/simulation/.DS_Store
- Mirzapourshafiyi_etal_2021_SampleCodes/simulation/._lsfchk
- Mirzapourshafiyi_etal_2021_SampleCodes/simulation/lsfchk
- Mirzapourshafiyi_etal_2021_SampleCodes/simulation/._xy.plt
- Mirzapourshafiyi_etal_2021_SampleCodes/simulation/xy.plt
- Mirzapourshafiyi_etal_2021_SampleCodes/simulation/._coeffchk
- Mirzapourshafiyi_etal_2021_SampleCodes/simulation/coeffchk
- Mirzapourshafiyi_etal_2021_SampleCodes/simulation/._Makefile
- Mirzapourshafiyi_etal_2021_SampleCodes/simulation/Makefile
- Mirzapourshafiyi_etal_2021_SampleCodes/simulation/._inp.csv
- Mirzapourshafiyi_etal_2021_SampleCodes/simulation/inp.csv
- Mirzapourshafiyi_etal_2021_SampleCodes/simulation/._SOPTU
- Mirzapourshafiyi_etal_2021_SampleCodes/simulation/SOPTU
- Mirzapourshafiyi_etal_2021_SampleCodes/simulation/._par.f
- Mirzapourshafiyi_etal_2021_SampleCodes/simulation/par.f
- Mirzapourshafiyi_etal_2021_SampleCodes/simulation/._solver
- Mirzapourshafiyi_etal_2021_SampleCodes/simulation/solver
- Mirzapourshafiyi_etal_2021_SampleCodes/simulation/._common.f
- Mirzapourshafiyi_etal_2021_SampleCodes/simulation/common.f
- Mirzapourshafiyi_etal_2021_SampleCodes/simulation/._stat
- Mirzapourshafiyi_etal_2021_SampleCodes/simulation/stat
- Mirzapourshafiyi_etal_2021_SampleCodes/simulation/._fft
- Mirzapourshafiyi_etal_2021_SampleCodes/simulation/fft
- Mirzapourshafiyi_etal_2021_SampleCodes/simulation/._dataout.f
- Mirzapourshafiyi_etal_2021_SampleCodes/simulation/dataout.f
- Mirzapourshafiyi_etal_2021_SampleCodes/simulation/._dataout.o
- Mirzapourshafiyi_etal_2021_SampleCodes/simulation/dataout.o
- Mirzapourshafiyi_etal_2021_SampleCodes/simulation/._matrix
- Mirzapourshafiyi_etal_2021_SampleCodes/simulation/matrix
- Mirzapourshafiyi_etal_2021_SampleCodes/simulation/._bsubrun.sh
- Mirzapourshafiyi_etal_2021_SampleCodes/simulation/bsubrun.sh
- Mirzapourshafiyi_etal_2021_SampleCodes/simulation/._forward.o
- Mirzapourshafiyi_etal_2021_SampleCodes/simulation/forward.o
- Mirzapourshafiyi_etal_2021_SampleCodes/simulation/._forward.f
- Mirzapourshafiyi_etal_2021_SampleCodes/simulation/forward.f
- Mirzapourshafiyi_etal_2021_SampleCodes/simulation/matrix/._afz.o
- Mirzapourshafiyi_etal_2021_SampleCodes/simulation/matrix/afz.o
- Mirzapourshafiyi_etal_2021_SampleCodes/simulation/matrix/._afz.f
- Mirzapourshafiyi_etal_2021_SampleCodes/simulation/matrix/afz.f
- Mirzapourshafiyi_etal_2021_SampleCodes/simulation/matrix/._tridiag.o
- Mirzapourshafiyi_etal_2021_SampleCodes/simulation/matrix/tridiag.o
- Mirzapourshafiyi_etal_2021_SampleCodes/simulation/matrix/._tridiag.f
- Mirzapourshafiyi_etal_2021_SampleCodes/simulation/matrix/tridiag.f
- Mirzapourshafiyi_etal_2021_SampleCodes/simulation/matrix/._afy.o
- Mirzapourshafiyi_etal_2021_SampleCodes/simulation/matrix/afy.o
- Mirzapourshafiyi_etal_2021_SampleCodes/simulation/matrix/._afy.f
- Mirzapourshafiyi_etal_2021_SampleCodes/simulation/matrix/afy.f
- Mirzapourshafiyi_etal_2021_SampleCodes/simulation/matrix/._coeff.f
- Mirzapourshafiyi_etal_2021_SampleCodes/simulation/matrix/coeff.f
- Mirzapourshafiyi_etal_2021_SampleCodes/simulation/matrix/._invmat.o
- Mirzapourshafiyi_etal_2021_SampleCodes/simulation/matrix/invmat.o
- Mirzapourshafiyi_etal_2021_SampleCodes/simulation/matrix/._afx.f
- Mirzapourshafiyi_etal_2021_SampleCodes/simulation/matrix/afx.f
- Mirzapourshafiyi_etal_2021_SampleCodes/simulation/matrix/._afx.o
- Mirzapourshafiyi_etal_2021_SampleCodes/simulation/matrix/afx.o
- Mirzapourshafiyi_etal_2021_SampleCodes/simulation/matrix/._coeff.o
- Mirzapourshafiyi_etal_2021_SampleCodes/simulation/matrix/coeff.o
- Mirzapourshafiyi_etal_2021_SampleCodes/simulation/matrix/._invmat.f
- Mirzapourshafiyi_etal_2021_SampleCodes/simulation/matrix/invmat.f
- Mirzapourshafiyi_etal_2021_SampleCodes/simulation/fft/._fft-fornberg.f
- Mirzapourshafiyi_etal_2021_SampleCodes/simulation/fft/fft-fornberg.f
- Mirzapourshafiyi_etal_2021_SampleCodes/simulation/fft/._fft-fornberg.o
- Mirzapourshafiyi_etal_2021_SampleCodes/simulation/fft/fft-fornberg.o
- Mirzapourshafiyi_etal_2021_SampleCodes/simulation/fft/._p2s_fftw2d.f
- Mirzapourshafiyi_etal_2021_SampleCodes/simulation/fft/p2s_fftw2d.f
- Mirzapourshafiyi_etal_2021_SampleCodes/simulation/fft/._p2s_fftw2d.o
- Mirzapourshafiyi_etal_2021_SampleCodes/simulation/fft/p2s_fftw2d.o
- Mirzapourshafiyi_etal_2021_SampleCodes/simulation/fft/._p2s-fornberg.f
- Mirzapourshafiyi_etal_2021_SampleCodes/simulation/fft/p2s-fornberg.f
- Mirzapourshafiyi_etal_2021_SampleCodes/simulation/fft/._p2s-fornberg.o
- Mirzapourshafiyi_etal_2021_SampleCodes/simulation/fft/p2s-fornberg.o
- Mirzapourshafiyi_etal_2021_SampleCodes/simulation/stat/._vect1.o
- Mirzapourshafiyi_etal_2021_SampleCodes/simulation/stat/vect1.o
- Mirzapourshafiyi_etal_2021_SampleCodes/simulation/stat/._vect1.f
- Mirzapourshafiyi_etal_2021_SampleCodes/simulation/stat/vect1.f
- Mirzapourshafiyi_etal_2021_SampleCodes/simulation/stat/._optshapes.o
- Mirzapourshafiyi_etal_2021_SampleCodes/simulation/stat/optshapes.o
- Mirzapourshafiyi_etal_2021_SampleCodes/simulation/stat/._optshapes.f
- Mirzapourshafiyi_etal_2021_SampleCodes/simulation/stat/optshapes.f
- Mirzapourshafiyi_etal_2021_SampleCodes/simulation/stat/._stat3D.f
- Mirzapourshafiyi_etal_2021_SampleCodes/simulation/stat/stat3D.f
- Mirzapourshafiyi_etal_2021_SampleCodes/simulation/stat/._stat3D.o
- Mirzapourshafiyi_etal_2021_SampleCodes/simulation/stat/stat3D.o
- Mirzapourshafiyi_etal_2021_SampleCodes/simulation/stat/._makeanim.f
- Mirzapourshafiyi_etal_2021_SampleCodes/simulation/stat/makeanim.f
- Mirzapourshafiyi_etal_2021_SampleCodes/simulation/stat/._makeanim.o
- Mirzapourshafiyi_etal_2021_SampleCodes/simulation/stat/makeanim.o
- Mirzapourshafiyi_etal_2021_SampleCodes/simulation/stat/._out3d.o
- Mirzapourshafiyi_etal_2021_SampleCodes/simulation/stat/out3d.o
- Mirzapourshafiyi_etal_2021_SampleCodes/simulation/stat/._out3d.f
- Mirzapourshafiyi_etal_2021_SampleCodes/simulation/stat/out3d.f
- Mirzapourshafiyi_etal_2021_SampleCodes/simulation/stat/._pws.f
- Mirzapourshafiyi_etal_2021_SampleCodes/simulation/stat/pws.f
- Mirzapourshafiyi_etal_2021_SampleCodes/simulation/stat/._pws.o
- Mirzapourshafiyi_etal_2021_SampleCodes/simulation/stat/pws.o
- Mirzapourshafiyi_etal_2021_SampleCodes/simulation/solver/._outlet.o
- Mirzapourshafiyi_etal_2021_SampleCodes/simulation/solver/outlet.o
- Mirzapourshafiyi_etal_2021_SampleCodes/simulation/solver/._outlet.f
- Mirzapourshafiyi_etal_2021_SampleCodes/simulation/solver/outlet.f
- Mirzapourshafiyi_etal_2021_SampleCodes/simulation/solver/._mkf.f
- Mirzapourshafiyi_etal_2021_SampleCodes/simulation/solver/mkf.f
- Mirzapourshafiyi_etal_2021_SampleCodes/simulation/solver/._mkf.o
- Mirzapourshafiyi_etal_2021_SampleCodes/simulation/solver/mkf.o
- Mirzapourshafiyi_etal_2021_SampleCodes/simulation/solver/._mkcond.o
- Mirzapourshafiyi_etal_2021_SampleCodes/simulation/solver/mkcond.o
- Mirzapourshafiyi_etal_2021_SampleCodes/simulation/solver/._mkcond.f
- Mirzapourshafiyi_etal_2021_SampleCodes/simulation/solver/mkcond.f
- Mirzapourshafiyi_etal_2021_SampleCodes/simulation/solver/._mkp.o
- Mirzapourshafiyi_etal_2021_SampleCodes/simulation/solver/mkp.o
- Mirzapourshafiyi_etal_2021_SampleCodes/simulation/solver/._mkp.f
- Mirzapourshafiyi_etal_2021_SampleCodes/simulation/solver/mkp.f
- Mirzapourshafiyi_etal_2021_SampleCodes/simulation/solver/._mkev.o
- Mirzapourshafiyi_etal_2021_SampleCodes/simulation/solver/mkev.o
- Mirzapourshafiyi_etal_2021_SampleCodes/simulation/solver/._mkev.f
- Mirzapourshafiyi_etal_2021_SampleCodes/simulation/solver/mkev.f
- Mirzapourshafiyi_etal_2021_SampleCodes/simulation/solver/._mkmpg.o
- Mirzapourshafiyi_etal_2021_SampleCodes/simulation/solver/mkmpg.o
- Mirzapourshafiyi_etal_2021_SampleCodes/simulation/solver/._mkmpg.f
- Mirzapourshafiyi_etal_2021_SampleCodes/simulation/solver/mkmpg.f
- Mirzapourshafiyi_etal_2021_SampleCodes/simulation/solver/._mku.o
- Mirzapourshafiyi_etal_2021_SampleCodes/simulation/solver/mku.o
- Mirzapourshafiyi_etal_2021_SampleCodes/simulation/solver/._mku.f
- Mirzapourshafiyi_etal_2021_SampleCodes/simulation/solver/mku.f
- Mirzapourshafiyi_etal_2021_SampleCodes/simulation/solver/._ubc.o
- Mirzapourshafiyi_etal_2021_SampleCodes/simulation/solver/ubc.o
- Mirzapourshafiyi_etal_2021_SampleCodes/simulation/solver/._ubc.f
- Mirzapourshafiyi_etal_2021_SampleCodes/simulation/solver/ubc.f
- Mirzapourshafiyi_etal_2021_SampleCodes/simulation/solver/._mkfls.o
- Mirzapourshafiyi_etal_2021_SampleCodes/simulation/solver/mkfls.o
- Mirzapourshafiyi_etal_2021_SampleCodes/simulation/solver/._corr.f
- Mirzapourshafiyi_etal_2021_SampleCodes/simulation/solver/corr.f
- Mirzapourshafiyi_etal_2021_SampleCodes/simulation/solver/._corr.o
- Mirzapourshafiyi_etal_2021_SampleCodes/simulation/solver/corr.o
- Mirzapourshafiyi_etal_2021_SampleCodes/simulation/solver/._mkfls.f
- Mirzapourshafiyi_etal_2021_SampleCodes/simulation/solver/mkfls.f
- Mirzapourshafiyi_etal_2021_SampleCodes/simulation/init/._grid.o
- Mirzapourshafiyi_etal_2021_SampleCodes/simulation/init/grid.o
- Mirzapourshafiyi_etal_2021_SampleCodes/simulation/init/._grid.f
- Mirzapourshafiyi_etal_2021_SampleCodes/simulation/init/grid.f
- Mirzapourshafiyi_etal_2021_SampleCodes/simulation/init/._init-nc.f
- Mirzapourshafiyi_etal_2021_SampleCodes/simulation/init/init-nc.f
- Mirzapourshafiyi_etal_2021_SampleCodes/simulation/init/._init-nc.o
- Mirzapourshafiyi_etal_2021_SampleCodes/simulation/init/init-nc.o
- Mirzapourshafiyi_etal_2021_SampleCodes/simulation/misc/._rawout.f
- Mirzapourshafiyi_etal_2021_SampleCodes/simulation/misc/rawout.f
- Mirzapourshafiyi_etal_2021_SampleCodes/simulation/misc/._rawout.o
- Mirzapourshafiyi_etal_2021_SampleCodes/simulation/misc/rawout.o
- Mirzapourshafiyi_etal_2021_SampleCodes/simulation/misc/._stattrace.f
- Mirzapourshafiyi_etal_2021_SampleCodes/simulation/misc/stattrace.f
- Mirzapourshafiyi_etal_2021_SampleCodes/simulation/misc/._stattrace.o
- Mirzapourshafiyi_etal_2021_SampleCodes/simulation/misc/stattrace.o
- Mirzapourshafiyi_etal_2021_SampleCodes/simulation/misc/._chkconv.f
- Mirzapourshafiyi_etal_2021_SampleCodes/simulation/misc/chkconv.f
- Mirzapourshafiyi_etal_2021_SampleCodes/simulation/misc/._chkconv.o
- Mirzapourshafiyi_etal_2021_SampleCodes/simulation/misc/chkconv.o
- Mirzapourshafiyi_etal_2021_SampleCodes/simulation/misc/._chk2d.o
- Mirzapourshafiyi_etal_2021_SampleCodes/simulation/misc/chk2d.o
- Mirzapourshafiyi_etal_2021_SampleCodes/simulation/misc/._chk2d.f
- Mirzapourshafiyi_etal_2021_SampleCodes/simulation/misc/chk2d.f
- Mirzapourshafiyi_etal_2021_SampleCodes/simulation/misc/._chkcfl.o
- Mirzapourshafiyi_etal_2021_SampleCodes/simulation/misc/chkcfl.o
- Mirzapourshafiyi_etal_2021_SampleCodes/simulation/misc/._chkcfl.f
- Mirzapourshafiyi_etal_2021_SampleCodes/simulation/misc/chkcfl.f
- Mirzapourshafiyi_etal_2021_SampleCodes/simulation/misc/._bfchk.f
- Mirzapourshafiyi_etal_2021_SampleCodes/simulation/misc/bfchk.f
- Mirzapourshafiyi_etal_2021_SampleCodes/simulation/misc/._bfchk.o
- Mirzapourshafiyi_etal_2021_SampleCodes/simulation/misc/bfchk.o
- Mirzapourshafiyi_etal_2021_SampleCodes/simulation/misc/._monitor.f
- Mirzapourshafiyi_etal_2021_SampleCodes/simulation/misc/monitor.f
- Mirzapourshafiyi_etal_2021_SampleCodes/simulation/misc/._monitor.o
- Mirzapourshafiyi_etal_2021_SampleCodes/simulation/misc/monitor.o
- Mirzapourshafiyi_etal_2021_SampleCodes/simulation/misc/._chkcont.o
- Mirzapourshafiyi_etal_2021_SampleCodes/simulation/misc/chkcont.o
- Mirzapourshafiyi_etal_2021_SampleCodes/simulation/misc/._chkcont.f
- Mirzapourshafiyi_etal_2021_SampleCodes/simulation/misc/chkcont.f
- Mirzapourshafiyi_etal_2021_SampleCodes/binarization/._Sample_vMask.tif
- Mirzapourshafiyi_etal_2021_SampleCodes/binarization/Sample_vMask.tif
- Mirzapourshafiyi_etal_2021_SampleCodes/binarization/._levelset.f
- Mirzapourshafiyi_etal_2021_SampleCodes/binarization/levelset.f
- Mirzapourshafiyi_etal_2021_SampleCodes/binarization/._Sample_vMask_Vertical.tif
- Mirzapourshafiyi_etal_2021_SampleCodes/binarization/Sample_vMask_Vertical.tif
- Mirzapourshafiyi_etal_2021_SampleCodes/binarization/._Sample_Unit.tif
- Mirzapourshafiyi_etal_2021_SampleCodes/binarization/Sample_Unit.tif
- Mirzapourshafiyi_etal_2021_SampleCodes/binarization/._Sample_Unit.dat
- Mirzapourshafiyi_etal_2021_SampleCodes/binarization/Sample_Unit.dat
- Mirzapourshafiyi_etal_2021_SampleCodes/binarization/._Sample_Image.tif
- Mirzapourshafiyi_etal_2021_SampleCodes/binarization/Sample_Image.tif
- Mirzapourshafiyi_etal_2021_SampleCodes/binarization/._MirzapourShafiyi_et_al_Image_Binarization.m
- Mirzapourshafiyi_etal_2021_SampleCodes/binarization/MirzapourShafiyi_et_al_Image_Binarization.m
- Mirzapourshafiyi_etal_2021_SampleCodes/binarization/._MirzapourShafiyi_et_al_Converting_to_Binary_Structure.m
- Mirzapourshafiyi_etal_2021_SampleCodes/binarization/MirzapourShafiyi_et_al_Converting_to_Binary_Structure.m
