# Supplementary material for: Numerical evaluation reveals the effect of branching morphology on vessel transport properties during angiogenesis
Source: PLoS Comput Biol. 2021 Jun 16;17(6):e1008398. doi: 10.1371/journal.pcbi.1008398 (PMC8238234; doi:10.1371/journal.pcbi.1008398)
Supplement: S1 Data — (GZ) [file pcbi.1008398.s007.gz › Mirzapourshafiyi_etal_2021_SampleCodes/README.txt]

README
Sample programs for 
"Numerical evaluation reveals the effect of branching morphology on vessel transport properties during angiogenesis."
11th Apr 2021

1) binarization
M-files are matlab codes for binarization of 2D image.
After binarization above, levelset.f has to be used to create a structure data (.dat) for numerical simulations below.

2) simulation
With the structure data above and a proper setting of boundary conditions, the flow in the vessel flow simulation can be started.
After compilation by "make" determined in Makefile, the simulation program "SOPTU" will be created.
Note: In the current setting, ifort from intel fortran and fftw (FFT library) have to be installed in the computer to compile the program.


End
