# Supplementary material for: Numerical evaluation reveals the effect of branching morphology on vessel transport properties during angiogenesis
Source: PLoS Comput Biol. 2021 Jun 16;17(6):e1008398. doi: 10.1371/journal.pcbi.1008398 (PMC8238234; doi:10.1371/journal.pcbi.1008398)
Supplement: S1 Data — (GZ) [file pcbi.1008398.s007.gz › Mirzapourshafiyi_etal_2021_SampleCodes/simulation/main.f]

c
c main.f
c (C) 2004 K. Fukagata 
c

#ifdef PY
      SUBROUTINE CHNL()
!DEC$ ATTRIBUTES DLLEXPORT :: sopt
#else
      PROGRAM CHNL
#endif 
      INCLUDE 'par.f'
      INCLUDE 'common.f'

#ifdef MPI
      include 'mpif.h'
#endif

c     OpenMP
      integer ompnproc,ompnthreads,ompmaxthreads
#ifdef OPENMP
      integer omp_get_num_procs, omp_get_num_threads
      integer omp_get_thread_num, omp_get_max_threads
#endif
c     MPI
c
      integer all_nodes_world,my_node_world,all_nodes_x,all_nodes_z
      integer all_nodes,my_node_z,my_node_x,my_comm_z,my_comm_x
      integer realg1,realg2,realg3,realg4,realg5,realg6
      integer nypp
#ifdef MPI
      integer realg1_vec,realg2_vec,realg3_vec,realg4_vec
      integer realg5_vec,realg6_vec
      integer block_lengths(2),displacements(2),types(2)
      integer(kind=mpi_address_kind) displacements2(2)

      integer group_world,my_group_z,my_group_x,rank(3),d1,d2

      integer my_procs, my_threads
      character(len=mpi_max_processor_name) my_name
      character(len=mpi_max_processor_name) all_names(nproc)
      integer all_threads(nproc),all_procs(nproc)
      integer ierror
      integer ix,iy,iz
#endif


      real, allocatable::UFW(:,:,:,:,:)
      double precision:: CG(3), CZ(3), CA(3),EE,EEA
      double precision::cstep(4,2),step
      integer :: NNN2,IFLG
      double precision:: ten,tst
      logical:: dir_e
      double precision::ST30(0:NX+1,0:NY+1,0:NZ+1,1:MST)
      double precision,dimension(0:NX+2,0:NY+2,0:NZ+2)::FLS0,DFLS0
      double precision::ST31(0:NX+1,0:NY+1,0:NZ+1,1:MST)
      double precision,dimension(0:NX+2,0:NY+2,0:NZ+2)::FLS1,DFLS1
      double precision:: DP1,DP2,DP3,DP4,DP5
    

      inquire(file='DATA',exist=dir_e)
      if(.not. dir_e) call system('mkdir DATA')
      inquire(file='Anim',exist=dir_e)
      if(.not. dir_e) call system('mkdir ANIM')
      inquire(file='Out',exist=dir_e)
      if(.not. dir_e) call system('mkdir Out')
      
      
      
c Coefficients for RK3/CN scheme
      CG(1)=8.D0/15.D0
      CG(2)=5.D0/12.D0
      CG(3)=3.D0/4.D0
      CZ(1)=0.D0
      CZ(2)=-17.D0/60.D0
      CZ(3)=-5.D0/12.D0
      CA(1)=2.D0*4.D0/15.D0
      CA(2)=2.D0*1.D0/15.D0
      CA(3)=2.D0*1.D0/6.D0
      IFLG=1
      IANI=0

c Design parameters for shapes (not used ofr vessel)
      DP1=0.1d0
      DP2=0.1d0

  
c====================paralell================================
#ifdef MPI
c
c     Startup MPI
c
      call mpi_init(ierror)
c
c     Create the global group and communicator
c
      call mpi_comm_group(mpi_comm_world,group_world,ierror)
      call mpi_group_rank(group_world,my_node_world,ierror)
      call mpi_group_size(group_world,all_nodes_world,ierror)
c      write(*,*) 'started MPI',my_node_world
#endif

#ifdef MPI
c
c     For MPI-2
c      irequired = MP_THREAD_MULTIPLE
c      call mpi_init_thread(irequired,iprovided,ierror)
c      write(*,*) irequired,iprovided
c      stop

c
c     MPI environment
c
      call mpi_findout(mpi_comm_world,all_names,my_name, 
     &     all_procs,my_procs,all_threads,my_threads)
#else
c
c     Set MPI variables to serial settings
c
      my_node_world = 0
      my_node_z=0
      my_node_x=0
      all_nodes_world = 1
#endif

c omp
#ifdef OPENMP
c     OpenMP setting
      ompnproc=OMP_GET_NUM_PROCS()

!$omp parallel
      ompnthreads=OMP_GET_NUM_THREADS()
!$omp end parallel
#else
c     Set OpenMP variables to serial settings
      ompnproc = 1
      ompnthreads = 1
#endif
      write(*,*) 'ompnthreads = ',ompnthreads
!=====================================================================


c 1. Initialization
      CALL GRID()
      CALL INIT()

      CALL INLET()

      DTI=DT
      TSTAT=0.d0
      IF(IFLW.EQ.1.and.IADJOINT.eq.1) THEN
      TSTAT=5.d0
c      ELSEIF(IFLW.EQ.0.OR.IADJOINT.EQ.0) THEN
c      TSTAT=0.d0
      ENDIF
      
      IDSP=10
      ETA =2.5D1/DT
c      ETA =2.d1/DT
      ETA0=ETA
      
      nfflag=0
      NFOR=0
      ncnt=0
c
c 2. Main loop
      OPEN(11,FILE='Out/cost.out',STATUS='UNKNOWN')
       
      JJJ=1 
      CALL UBC()
      dstep=1.d-2
      IF(JJJ.EQ.1) THEN
       CALL FLS_INIT(DP1,DP2,DP3,DP4,DP5)
       step =dstep
       IF(IFLG.EQ.1.and.ISHAPE.eq.0) CALL OPTSHAPES()
      ELSE
      CALL MKFLS()
      ENDIF
      
      CALL MKFLV()      
      CALL EVINIT()      
      
      DO LL=1,4
      DO K=0,NZ+1
      DO J=0,NY+1
      DO I=0,NX+1
      CHI(I,J,K,LL)=FLV(I,J,K,LL)
      ENDDO
      ENDDO
      ENDDO
      ENDDO


      CALL COEFF()

      IF(ICAS.EQ.32) THEN
       CALL VESSEL_INOUT()
      ENDIF
 
      OPEN(13,FILE='Out/strace.out',STATUS='UNKNOWN')
      call system_clock(n_0)
      IF(JJJ.GT.1.OR.INS.EQ.0) TID=0.d0
      DT=DTI
      JADJ=0
      IF(JJJ.EQ.1) THEN
      NNF= NINT((TMAX-TSTAT)/DT)
      ELSEIF(JJJ.GT.1) THEN
      NNF= NINT(TMAX/DT)
      ENDIF
      IF(IFLW.eq.0) NNF=NNF*100
c for unsteady Adjoint
      IF(IUADJOINT.EQ.1) then
      allocate(UFW(0:NX+1,0:NY+1,0:NZ+1,1:NNF,1:4))
      endif


! FORWARD SIMULATION -----------------------
   
      write(*,*) 'NNF = ',NNF
      IF(NNF.LT.IIC) stop '@main: NNF must be larger than IIC'

       write(6,*)'---------------------------------------------------'
       write(6,*)'FORWARD START: JJJ',JJJ
       write(6,*)'Num. forward it.:', NFOR
       write(*,*)'---------------------------------------------------'

      DO 10000 III=1,NNF
       ITOT=III
       tst = omp_get_wtime()
       TID=TID+DT


       IF(MOD(III,IDSP).EQ.0) THEN
       write(*,*)'---------------------------------------------------'
       write(*,*)'FORWARD:',JJJ,'-',NFOR
       write(*,*)'main: Time step =',III
       write(*,*)'main: Time =',TID
       write(*,*)'---------------------------------------------------'
       ENDIF
c-----------------------------------------------------------------------------
       CALL FORWARD()
C-----------------------------------------------------------------------------
       ten = omp_get_wtime()
       IBRK=0
      IF(MOD(III,IIC).EQ.0) CALL OUT_FOR(IBRK,IANI)
! Anim data---
       IF(IANI.EQ.1.and.JJJ.eq.1) then
        IF(MOD(III,INT(TMAX/DT)/100).EQ.0.and.III.le.INT(TMAX/DT)) then
                CALL MAKEANIM()
           write(6,*) 'Out anim data.'
        endif
       endif
! -----------
       ten2 = omp_get_wtime()
      IF(MOD(III,IDSP).EQ.0) THEN
      write(6,*) 'Wall time for one step in sec', ten-tst
      write(6,*) 'Wall time for one step (+output) in sec', ten2-tst
      ENDIF
c      IF(IBRK.EQ.1) then goto 1
      IF(IBRK.EQ.1) then
        goto 1
      ENDIF
10000 CONTINUE
1     CONTINUE
       write(*,*)'---------------------------------------------------'
       write(*,*)'FORWARD END: JJJ',JJJ
       write(*,*)'TOTAL STEPS',ITOT
       write(*,*)'---------------------------------------------------'

! DATAOUT====================================================== 
      CALL DATAOUT(IFLG)
      call system_clock(n_1,n_rate)
      write(*,'("converging time = ",f8.3," sec.")')
     + dble(n_1-n_0)/dble(n_rate)

      NST=0 ! stat reset
! =====================================================DATAOUT 

      CLOSE(11)
      CLOSE(12)

c-----------------------
c     Finalize program
c
#ifdef MPI
      call mpi_barrier(mpi_comm_world,ierror)
      call mpi_finalize(ierror)
#endif
      END PROGRAM
 
