# Supplementary material for: Numerical evaluation reveals the effect of branching morphology on vessel transport properties during angiogenesis
Source: PLoS Comput Biol. 2021 Jun 16;17(6):e1008398. doi: 10.1371/journal.pcbi.1008398 (PMC8238234; doi:10.1371/journal.pcbi.1008398)
Supplement: S1 Data — (GZ) [file pcbi.1008398.s007.gz › Mirzapourshafiyi_etal_2021_SampleCodes/simulation/cost.plt]

set terminal postscript eps color enhanced "Times-Roman" 24
#set size 1.5,1
set size 0.8,0.8
set output 'cost.eps'

#set xrange [0:2]
#set yrange [0:2]
set xlabel "N" font "Times-Italic 24"
set ylabel "J" font "Times-Italic 24"
#set pm3d interpolate 2,2 map implicit at b
#set nosurface
re=10.0
pr=1.0
pe=re*pr
v0=2.0*2.0*1.0
om=0.5
area=2.0*1.0*2.0
##Cost cf/2-st
p 'Out/cost.out' u ($1):($19) w lp t 'cost' 
#p 'Out/subcost.out' u ($1):($6)/(2.0)*(om)-($8)*(1.0-om) w lp t 'Cf/2-St' 
#p 'Out/cost.out' u ($1):(re)/($2)*(om)-(pe)*(($12)+($13))/(($14)+($15))/($3)*(1.0-om) w lp t 'fRe/2-Nu' 
#p 'Out/cost.out' u ($1):(-1.0)*(area)/(($14)+($15))*($3)/($11)  w lp t '-Nu/fRe' 
#p 'Out/cost.out' u ($1):($3)/($12)  w lp t '-Nu/fRe' 
#p 'Out/cost.out' u ($1):(-1.0)*($19)  w lp t 'ke_v' 
#p 'Out/cost.out' u ($1):($11)  w lp t '-Nu/fRe' 
#p 'Out/cost.out' u ($1):($8) w lp t 'Cf/2-St' 
#p 'Out/cost.out' u ($1):($8)/($7) w lp t '2*st/cf' 
#p 'Out/cost.out' u ($1):($7) w lp t 'Cf/2-St' 
## Analogy factor 2st/cf
#p 'Out/cost.out' u ($1):(1.0)/($2)/($9) w lp t '2St/Cf' 
## St & cf
#p 'Out/cost.out' u ($1):(1.0)/($2) w lp t 'St', 'Out/cost.out' u ($1):($9) w lp t 'Cf'

!evince cost.eps
