# Supplementary material for: Numerical evaluation reveals the effect of branching morphology on vessel transport properties during angiogenesis
Source: PLoS Comput Biol. 2021 Jun 16;17(6):e1008398. doi: 10.1371/journal.pcbi.1008398 (PMC8238234; doi:10.1371/journal.pcbi.1008398)
Supplement: S1 Data — (GZ) [file pcbi.1008398.s007.gz › Mirzapourshafiyi_etal_2021_SampleCodes/simulation/lsfchk]

  0.1000000E+01  0.8333333E-01  0.4097583E+01
  0.2000000E+01  0.2500000E+00  0.4207774E+01
  0.3000000E+01  0.4166667E+00  0.4320792E+01
  0.4000000E+01  0.5833333E+00  0.4436460E+01
  0.5000000E+01  0.7500000E+00  0.4554621E+01
  0.6000000E+01  0.9166667E+00  0.4675134E+01
  0.7000000E+01  0.1083333E+01  0.4797875E+01
  0.8000000E+01  0.1250000E+01  0.4922734E+01
  0.9000000E+01  0.1416667E+01  0.5049615E+01
  0.1000000E+02  0.1583333E+01  0.5178433E+01
  0.1100000E+02  0.1750000E+01  0.5309104E+01
  0.1200000E+02  0.1916667E+01  0.5441545E+01
  0.1300000E+02  0.2083333E+01  0.5575653E+01
  0.1400000E+02  0.2250000E+01  0.5711301E+01
  0.1500000E+02  0.2416667E+01  0.5848315E+01
  0.1600000E+02  0.2583333E+01  0.5986456E+01
  0.1700000E+02  0.2750000E+01  0.6125405E+01
  0.1800000E+02  0.2916667E+01  0.6264743E+01
  0.1900000E+02  0.3083333E+01  0.6403937E+01
  0.2000000E+02  0.3250000E+01  0.6542338E+01
  0.2100000E+02  0.3416667E+01  0.6679179E+01
  0.2200000E+02  0.3583333E+01  0.6813590E+01
  0.2300000E+02  0.3750000E+01  0.6944620E+01
  0.2400000E+02  0.3916667E+01  0.7071276E+01
  0.2500000E+02  0.4083333E+01  0.7192561E+01
  0.2600000E+02  0.4250000E+01  0.7307521E+01
  0.2700000E+02  0.4416667E+01  0.7415297E+01
  0.2800000E+02  0.4583333E+01  0.7515167E+01
  0.2900000E+02  0.4750000E+01  0.7606585E+01
  0.3000000E+02  0.4916667E+01  0.7689204E+01
  0.3100000E+02  0.5083333E+01  0.7762892E+01
  0.3200000E+02  0.5250000E+01  0.7827729E+01
  0.3300000E+02  0.5416667E+01  0.7883993E+01
  0.3400000E+02  0.5583333E+01  0.7932133E+01
  0.3500000E+02  0.5750000E+01  0.7972739E+01
  0.3600000E+02  0.5916667E+01  0.8006500E+01
  0.3700000E+02  0.6083333E+01  0.8034165E+01
  0.3800000E+02  0.6250000E+01  0.8056507E+01
  0.3900000E+02  0.6416667E+01  0.8074289E+01
  0.4000000E+02  0.6583333E+01  0.8088236E+01
  0.4100000E+02  0.6750000E+01  0.8099019E+01
  0.4200000E+02  0.6916667E+01  0.8107234E+01
  0.4300000E+02  0.7083333E+01  0.8113403E+01
  0.4400000E+02  0.7250000E+01  0.8117970E+01
  0.4500000E+02  0.7416667E+01  0.8121303E+01
  0.4600000E+02  0.7583333E+01  0.8123701E+01
  0.4700000E+02  0.7750000E+01  0.8125402E+01
  0.4800000E+02  0.7916667E+01  0.8126593E+01
  0.4900000E+02  0.8083333E+01  0.8127414E+01
  0.5000000E+02  0.8250000E+01  0.8127973E+01
  0.5100000E+02  0.8416667E+01  0.8128348E+01
  0.5200000E+02  0.8583333E+01  0.8128597E+01
  0.5300000E+02  0.8750000E+01  0.8128759E+01
  0.5400000E+02  0.8916667E+01  0.8128864E+01
  0.5500000E+02  0.9083333E+01  0.8128931E+01
  0.5600000E+02  0.9250000E+01  0.8128959E+01
  0.5700000E+02  0.9416667E+01  0.8128920E+01
  0.5800000E+02  0.9583333E+01  0.8128864E+01
  0.5900000E+02  0.9750000E+01  0.8128783E+01
  0.6000000E+02  0.9916667E+01  0.8128670E+01
  0.6100000E+02  0.1008333E+02  0.8128511E+01
  0.6200000E+02  0.1025000E+02  0.8128293E+01
  0.6300000E+02  0.1041667E+02  0.8127997E+01
  0.6400000E+02  0.1058333E+02  0.8127599E+01
  0.6500000E+02  0.1075000E+02  0.8127072E+01
  0.6600000E+02  0.1091667E+02  0.8126381E+01
  0.6700000E+02  0.1108333E+02  0.8125486E+01
  0.6800000E+02  0.1125000E+02  0.8124343E+01
  0.6900000E+02  0.1141667E+02  0.8122898E+01
  0.7000000E+02  0.1158333E+02  0.8121094E+01
  0.7100000E+02  0.1175000E+02  0.8118870E+01
  0.7200000E+02  0.1191667E+02  0.8116160E+01
  0.7300000E+02  0.1208333E+02  0.8112895E+01
  0.7400000E+02  0.1225000E+02  0.8109007E+01
  0.7500000E+02  0.1241667E+02  0.8104431E+01
  0.7600000E+02  0.1258333E+02  0.8099106E+01
  0.7700000E+02  0.1275000E+02  0.8092977E+01
  0.7800000E+02  0.1291667E+02  0.8086001E+01
  0.7900000E+02  0.1308333E+02  0.8078146E+01
  0.8000000E+02  0.1325000E+02  0.8069394E+01
  0.8100000E+02  0.1341667E+02  0.8059741E+01
  0.8200000E+02  0.1358333E+02  0.8049194E+01
  0.8300000E+02  0.1375000E+02  0.8037759E+01
  0.8400000E+02  0.1391667E+02  0.8025401E+01
  0.8500000E+02  0.1408333E+02  0.8011932E+01
  0.8600000E+02  0.1425000E+02  0.7996728E+01
  0.8700000E+02  0.1441667E+02  0.7978205E+01
  0.8800000E+02  0.1458333E+02  0.7953601E+01
  0.8900000E+02  0.1475000E+02  0.7920127E+01
  0.9000000E+02  0.1491667E+02  0.7876584E+01
  0.9100000E+02  0.1508333E+02  0.7823225E+01
  0.9200000E+02  0.1525000E+02  0.7760634E+01
  0.9300000E+02  0.1541667E+02  0.7689231E+01
  0.9400000E+02  0.1558333E+02  0.7609314E+01
  0.9500000E+02  0.1575000E+02  0.7521209E+01
  0.9600000E+02  0.1591667E+02  0.7425349E+01
  0.9700000E+02  0.1608333E+02  0.7322313E+01
  0.9800000E+02  0.1625000E+02  0.7212814E+01
  0.9900000E+02  0.1641667E+02  0.7097676E+01
  0.1000000E+03  0.1658333E+02  0.6977796E+01
  0.1010000E+03  0.1675000E+02  0.6854102E+01
  0.1020000E+03  0.1691667E+02  0.6727514E+01
  0.1030000E+03  0.1708333E+02  0.6598906E+01
  0.1040000E+03  0.1725000E+02  0.6469080E+01
  0.1050000E+03  0.1741667E+02  0.6338747E+01
  0.1060000E+03  0.1758333E+02  0.6208519E+01
  0.1070000E+03  0.1775000E+02  0.6078902E+01
  0.1080000E+03  0.1791667E+02  0.5950312E+01
  0.1090000E+03  0.1808333E+02  0.5823078E+01
  0.1100000E+03  0.1825000E+02  0.5697461E+01
  0.1110000E+03  0.1841667E+02  0.5573669E+01
  0.1120000E+03  0.1858333E+02  0.5451872E+01
  0.1130000E+03  0.1875000E+02  0.5332214E+01
  0.1140000E+03  0.1891667E+02  0.5214828E+01
  0.1150000E+03  0.1908333E+02  0.5099842E+01
  0.1160000E+03  0.1925000E+02  0.4987387E+01
  0.1170000E+03  0.1941667E+02  0.4877601E+01
  0.1180000E+03  0.1958333E+02  0.4770632E+01
  0.1190000E+03  0.1975000E+02  0.4666642E+01
  0.1200000E+03  0.1991667E+02  0.4565803E+01
  0.1210000E+03  0.2008333E+02  0.4468303E+01
  0.1220000E+03  0.2025000E+02  0.4374344E+01
  0.1230000E+03  0.2041667E+02  0.4284139E+01
  0.1240000E+03  0.2058333E+02  0.4197918E+01
  0.1250000E+03  0.2075000E+02  0.4115922E+01
  0.1260000E+03  0.2091667E+02  0.4038406E+01
  0.1270000E+03  0.2108333E+02  0.3965639E+01
  0.1280000E+03  0.2125000E+02  0.3897901E+01
  0.1290000E+03  0.2141667E+02  0.3835486E+01
  0.1300000E+03  0.2158333E+02  0.3778702E+01
  0.1310000E+03  0.2175000E+02  0.3727866E+01
  0.1320000E+03  0.2191667E+02  0.3683315E+01
  0.1330000E+03  0.2208333E+02  0.3645402E+01
  0.1340000E+03  0.2225000E+02  0.3614510E+01
  0.1350000E+03  0.2241667E+02  0.3591079E+01
  0.1360000E+03  0.2258333E+02  0.3575690E+01
  0.1370000E+03  0.2275000E+02  0.3569578E+01
  0.1380000E+03  0.2291667E+02  0.3575675E+01
  0.1390000E+03  0.2308333E+02  0.3591046E+01
  0.1400000E+03  0.2325000E+02  0.3614449E+01
  0.1410000E+03  0.2341667E+02  0.3645302E+01
  0.1420000E+03  0.2358333E+02  0.3683161E+01
  0.1430000E+03  0.2375000E+02  0.3727642E+01
  0.1440000E+03  0.2391667E+02  0.3778389E+01
  0.1450000E+03  0.2408333E+02  0.3835063E+01
  0.1460000E+03  0.2425000E+02  0.3897344E+01
  0.1470000E+03  0.2441667E+02  0.3964921E+01
  0.1480000E+03  0.2458333E+02  0.4037498E+01
  0.1490000E+03  0.2475000E+02  0.4114793E+01
  0.1500000E+03  0.2491667E+02  0.4196535E+01
  0.1510000E+03  0.2508333E+02  0.4282468E+01
  0.1520000E+03  0.2525000E+02  0.4372348E+01
  0.1530000E+03  0.2541667E+02  0.4465947E+01
  0.1540000E+03  0.2558333E+02  0.4563051E+01
  0.1550000E+03  0.2575000E+02  0.4663458E+01
  0.1560000E+03  0.2591667E+02  0.4766984E+01
  0.1570000E+03  0.2608333E+02  0.4873457E+01
  0.1580000E+03  0.2625000E+02  0.4982720E+01
  0.1590000E+03  0.2641667E+02  0.5094630E+01
  0.1600000E+03  0.2658333E+02  0.5209054E+01
  0.1610000E+03  0.2675000E+02  0.5325869E+01
  0.1620000E+03  0.2691667E+02  0.5444955E+01
  0.1630000E+03  0.2708333E+02  0.5566189E+01
  0.1640000E+03  0.2725000E+02  0.5689438E+01
  0.1650000E+03  0.2741667E+02  0.5814543E+01
  0.1660000E+03  0.2758333E+02  0.5941309E+01
  0.1670000E+03  0.2775000E+02  0.6069486E+01
  0.1680000E+03  0.2791667E+02  0.6198759E+01
  0.1690000E+03  0.2808333E+02  0.6328723E+01
  0.1700000E+03  0.2825000E+02  0.6458881E+01
  0.1710000E+03  0.2841667E+02  0.6588632E+01
  0.1720000E+03  0.2858333E+02  0.6717270E+01
  0.1730000E+03  0.2875000E+02  0.6843996E+01
  0.1740000E+03  0.2891667E+02  0.6967934E+01
  0.1750000E+03  0.2908333E+02  0.7088163E+01
  0.1760000E+03  0.2925000E+02  0.7203745E+01
  0.1770000E+03  0.2941667E+02  0.7313774E+01
  0.1780000E+03  0.2958333E+02  0.7417414E+01
  0.1790000E+03  0.2975000E+02  0.7513943E+01
  0.1800000E+03  0.2991667E+02  0.7602788E+01
  0.1810000E+03  0.3008333E+02  0.7553722E+01
  0.1820000E+03  0.3025000E+02  0.7454187E+01
  0.1830000E+03  0.3041667E+02  0.7345668E+01
  0.1840000E+03  0.3058333E+02  0.7228775E+01
  0.1850000E+03  0.3075000E+02  0.7104296E+01
  0.1860000E+03  0.3091667E+02  0.6973151E+01
  0.1870000E+03  0.3108333E+02  0.6836342E+01
  0.1880000E+03  0.3125000E+02  0.6694903E+01
  0.1890000E+03  0.3141667E+02  0.6549848E+01
  0.1900000E+03  0.3158333E+02  0.6402131E+01
  0.1910000E+03  0.3175000E+02  0.6252608E+01
  0.1920000E+03  0.3191667E+02  0.6102017E+01
  0.1930000E+03  0.3208333E+02  0.5950971E+01
  0.1940000E+03  0.3225000E+02  0.5799953E+01
  0.1950000E+03  0.3241667E+02  0.5649335E+01
  0.1960000E+03  0.3258333E+02  0.5499384E+01
  0.1970000E+03  0.3275000E+02  0.5350290E+01
  0.1980000E+03  0.3291667E+02  0.5202182E+01
  0.1990000E+03  0.3308333E+02  0.5055148E+01
  0.2000000E+03  0.3325000E+02  0.4909253E+01
  0.2010000E+03  0.3341667E+02  0.4764552E+01
  0.2020000E+03  0.3358333E+02  0.4621098E+01
  0.2030000E+03  0.3375000E+02  0.4478951E+01
  0.2040000E+03  0.3391667E+02  0.4338184E+01
  0.2050000E+03  0.3408333E+02  0.4198884E+01
  0.2060000E+03  0.3425000E+02  0.4061154E+01
  0.2070000E+03  0.3441667E+02  0.3925114E+01
  0.2080000E+03  0.3458333E+02  0.3790901E+01
  0.2090000E+03  0.3475000E+02  0.3658673E+01
  0.2100000E+03  0.3491667E+02  0.3528607E+01
  0.2110000E+03  0.3508333E+02  0.3400899E+01
  0.2120000E+03  0.3525000E+02  0.3275772E+01
  0.2130000E+03  0.3541667E+02  0.3153470E+01
  0.2140000E+03  0.3558333E+02  0.3034266E+01
  0.2150000E+03  0.3575000E+02  0.2918463E+01
  0.2160000E+03  0.3591667E+02  0.2806398E+01
  0.2170000E+03  0.3608333E+02  0.2698442E+01
  0.2180000E+03  0.3625000E+02  0.2595009E+01
  0.2190000E+03  0.3641667E+02  0.2496558E+01
  0.2200000E+03  0.3658333E+02  0.2403596E+01
  0.2210000E+03  0.3675000E+02  0.2316683E+01
  0.2220000E+03  0.3691667E+02  0.2236440E+01
  0.2230000E+03  0.3708333E+02  0.2163550E+01
  0.2240000E+03  0.3725000E+02  0.2098772E+01
  0.2250000E+03  0.3741667E+02  0.2042948E+01
  0.2260000E+03  0.3758333E+02  0.1997038E+01
  0.2270000E+03  0.3775000E+02  0.1962200E+01
  0.2280000E+03  0.3791667E+02  0.1940115E+01
  0.2290000E+03  0.3808333E+02  0.1963497E+01
  0.2300000E+03  0.3825000E+02  0.2000217E+01
  0.2310000E+03  0.3841667E+02  0.2048390E+01
  0.2320000E+03  0.3858333E+02  0.2106714E+01
  0.2330000E+03  0.3875000E+02  0.2174113E+01
  0.2340000E+03  0.3891667E+02  0.2249654E+01
  0.2350000E+03  0.3908333E+02  0.2332511E+01
  0.2360000E+03  0.3925000E+02  0.2421947E+01
  0.2370000E+03  0.3941667E+02  0.2517305E+01
  0.2380000E+03  0.3958333E+02  0.2617999E+01
  0.2390000E+03  0.3975000E+02  0.2723504E+01
  0.2400000E+03  0.3991667E+02  0.2833354E+01
  0.2410000E+03  0.4008333E+02  0.2947133E+01
  0.2420000E+03  0.4025000E+02  0.3064468E+01
  0.2430000E+03  0.4041667E+02  0.3185030E+01
  0.2440000E+03  0.4058333E+02  0.3308522E+01
  0.2450000E+03  0.4075000E+02  0.3434681E+01
  0.2460000E+03  0.4091667E+02  0.3563273E+01
  0.2470000E+03  0.4108333E+02  0.3694089E+01
  0.2480000E+03  0.4125000E+02  0.3826942E+01
  0.2490000E+03  0.4141667E+02  0.3961668E+01
  0.2500000E+03  0.4158333E+02  0.4098123E+01
  0.2510000E+03  0.4175000E+02  0.4236180E+01
  0.2520000E+03  0.4191667E+02  0.4375730E+01
  0.2530000E+03  0.4208333E+02  0.4516683E+01
  0.2540000E+03  0.4225000E+02  0.4658962E+01
  0.2550000E+03  0.4241667E+02  0.4802504E+01
  0.2560000E+03  0.4258333E+02  0.4947259E+01
  0.2570000E+03  0.4275000E+02  0.5093177E+01
  0.2580000E+03  0.4291667E+02  0.5240210E+01
  0.2590000E+03  0.4308333E+02  0.5388295E+01
  0.2600000E+03  0.4325000E+02  0.5537338E+01
  0.2610000E+03  0.4341667E+02  0.5687205E+01
  0.2620000E+03  0.4358333E+02  0.5837692E+01
  0.2630000E+03  0.4375000E+02  0.5988511E+01
  0.2640000E+03  0.4391667E+02  0.6139272E+01
  0.2650000E+03  0.4408333E+02  0.6289460E+01
  0.2660000E+03  0.4425000E+02  0.6438437E+01
  0.2670000E+03  0.4441667E+02  0.6585434E+01
  0.2680000E+03  0.4458333E+02  0.6729571E+01
  0.2690000E+03  0.4475000E+02  0.6869876E+01
  0.2700000E+03  0.4491667E+02  0.7005325E+01
  0.2710000E+03  0.4508333E+02  0.7134885E+01
  0.2720000E+03  0.4525000E+02  0.7257567E+01
  0.2730000E+03  0.4541667E+02  0.7372476E+01
  0.2740000E+03  0.4558333E+02  0.7478861E+01
  0.2750000E+03  0.4575000E+02  0.7576157E+01
  0.2760000E+03  0.4591667E+02  0.7664010E+01
  0.2770000E+03  0.4608333E+02  0.7742292E+01
  0.2780000E+03  0.4625000E+02  0.7811104E+01
  0.2790000E+03  0.4641667E+02  0.7870754E+01
  0.2800000E+03  0.4658333E+02  0.7921731E+01
  0.2810000E+03  0.4675000E+02  0.7964380E+01
  0.2820000E+03  0.4691667E+02  0.7981475E+01
  0.2830000E+03  0.4708333E+02  0.7955603E+01
  0.2840000E+03  0.4725000E+02  0.7927035E+01
  0.2850000E+03  0.4741667E+02  0.7895824E+01
  0.2860000E+03  0.4758333E+02  0.7862071E+01
  0.2870000E+03  0.4775000E+02  0.7825929E+01
  0.2880000E+03  0.4791667E+02  0.7787598E+01
  0.2890000E+03  0.4808333E+02  0.7747319E+01
  0.2900000E+03  0.4825000E+02  0.7705369E+01
  0.2910000E+03  0.4841667E+02  0.7662053E+01
  0.2920000E+03  0.4858333E+02  0.7617697E+01
  0.2930000E+03  0.4875000E+02  0.7572638E+01
  0.2940000E+03  0.4891667E+02  0.7527220E+01
  0.2950000E+03  0.4908333E+02  0.7481785E+01
  0.2960000E+03  0.4925000E+02  0.7436669E+01
  0.2970000E+03  0.4941667E+02  0.7392195E+01
  0.2980000E+03  0.4958333E+02  0.7348673E+01
  0.2990000E+03  0.4975000E+02  0.7306396E+01
  0.3000000E+03  0.4991667E+02  0.7265636E+01
  0.3010000E+03  0.5008333E+02  0.7226650E+01
  0.3020000E+03  0.5025000E+02  0.7189674E+01
  0.3030000E+03  0.5041667E+02  0.7154925E+01
  0.3040000E+03  0.5058333E+02  0.7122605E+01
  0.3050000E+03  0.5075000E+02  0.7092901E+01
  0.3060000E+03  0.5091667E+02  0.7065985E+01
  0.3070000E+03  0.5108333E+02  0.7042020E+01
  0.3080000E+03  0.5125000E+02  0.7021161E+01
  0.3090000E+03  0.5141667E+02  0.7003565E+01
  0.3100000E+03  0.5158333E+02  0.6989397E+01
  0.3110000E+03  0.5175000E+02  0.6978865E+01
  0.3120000E+03  0.5191667E+02  0.6972314E+01
  0.3130000E+03  0.5208333E+02  0.6973187E+01
  0.3140000E+03  0.5225000E+02  0.6979817E+01
  0.3150000E+03  0.5241667E+02  0.6990429E+01
  0.3160000E+03  0.5258333E+02  0.7004686E+01
  0.3170000E+03  0.5275000E+02  0.7022383E+01
  0.3180000E+03  0.5291667E+02  0.7043354E+01
  0.3190000E+03  0.5308333E+02  0.7067441E+01
  0.3200000E+03  0.5325000E+02  0.7094488E+01
  0.3210000E+03  0.5341667E+02  0.7124330E+01
  0.3220000E+03  0.5358333E+02  0.7156792E+01
  0.3230000E+03  0.5375000E+02  0.7191686E+01
  0.3240000E+03  0.5391667E+02  0.7228808E+01
  0.3250000E+03  0.5408333E+02  0.7267939E+01
  0.3260000E+03  0.5425000E+02  0.7308839E+01
  0.3270000E+03  0.5441667E+02  0.7351251E+01
  0.3280000E+03  0.5458333E+02  0.7394899E+01
  0.3290000E+03  0.5475000E+02  0.7439487E+01
  0.3300000E+03  0.5491667E+02  0.7484705E+01
  0.3310000E+03  0.5508333E+02  0.7530226E+01
  0.3320000E+03  0.5525000E+02  0.7575712E+01
  0.3330000E+03  0.5541667E+02  0.7620819E+01
  0.3340000E+03  0.5558333E+02  0.7653336E+01
  0.3350000E+03  0.5575000E+02  0.7588725E+01
  0.3360000E+03  0.5591667E+02  0.7503764E+01
  0.3370000E+03  0.5608333E+02  0.7411429E+01
  0.3380000E+03  0.5625000E+02  0.7312410E+01
  0.3390000E+03  0.5641667E+02  0.7207440E+01
  0.3400000E+03  0.5658333E+02  0.7097361E+01
  0.3410000E+03  0.5675000E+02  0.6983076E+01
  0.3420000E+03  0.5691667E+02  0.6865507E+01
  0.3430000E+03  0.5708333E+02  0.6745558E+01
  0.3440000E+03  0.5725000E+02  0.6624077E+01
  0.3450000E+03  0.5741667E+02  0.6501836E+01
  0.3460000E+03  0.5758333E+02  0.6379516E+01
  0.3470000E+03  0.5775000E+02  0.6257699E+01
  0.3480000E+03  0.5791667E+02  0.6136873E+01
  0.3490000E+03  0.5808333E+02  0.6017436E+01
  0.3500000E+03  0.5825000E+02  0.5899707E+01
  0.3510000E+03  0.5841667E+02  0.5783944E+01
  0.3520000E+03  0.5858333E+02  0.5670355E+01
  0.3530000E+03  0.5875000E+02  0.5559111E+01
  0.3540000E+03  0.5891667E+02  0.5450360E+01
  0.3550000E+03  0.5908333E+02  0.5344239E+01
  0.3560000E+03  0.5925000E+02  0.5240877E+01
  0.3570000E+03  0.5941667E+02  0.5140406E+01
  0.3580000E+03  0.5958333E+02  0.5042962E+01
  0.3590000E+03  0.5975000E+02  0.4948691E+01
  0.3600000E+03  0.5991667E+02  0.4857747E+01
  0.3610000E+03  0.6008333E+02  0.4770293E+01
  0.3620000E+03  0.6025000E+02  0.4686506E+01
  0.3630000E+03  0.6041667E+02  0.4606570E+01
  0.3640000E+03  0.6058333E+02  0.4530680E+01
  0.3650000E+03  0.6075000E+02  0.4459041E+01
  0.3660000E+03  0.6091667E+02  0.4391864E+01
  0.3670000E+03  0.6108333E+02  0.4329368E+01
  0.3680000E+03  0.6125000E+02  0.4271778E+01
  0.3690000E+03  0.6141667E+02  0.4219322E+01
  0.3700000E+03  0.6158333E+02  0.4172233E+01
  0.3710000E+03  0.6175000E+02  0.4130744E+01
  0.3720000E+03  0.6191667E+02  0.4095088E+01
  0.3730000E+03  0.6208333E+02  0.4065500E+01
  0.3740000E+03  0.6225000E+02  0.4042214E+01
  0.3750000E+03  0.6241667E+02  0.4025479E+01
  0.3760000E+03  0.6258333E+02  0.4015633E+01
  0.3770000E+03  0.6275000E+02  0.4024731E+01
  0.3780000E+03  0.6291667E+02  0.4040390E+01
  0.3790000E+03  0.6308333E+02  0.4062298E+01
  0.3800000E+03  0.6325000E+02  0.4090211E+01
  0.3810000E+03  0.6341667E+02  0.4123897E+01
  0.3820000E+03  0.6358333E+02  0.4163128E+01
  0.3830000E+03  0.6375000E+02  0.4207679E+01
  0.3840000E+03  0.6391667E+02  0.4257331E+01
  0.3850000E+03  0.6408333E+02  0.4311866E+01
  0.3860000E+03  0.6425000E+02  0.4371073E+01
  0.3870000E+03  0.6441667E+02  0.4434745E+01
  0.3880000E+03  0.6458333E+02  0.4502685E+01
  0.3890000E+03  0.6475000E+02  0.4574701E+01
  0.3900000E+03  0.6491667E+02  0.4650609E+01
  0.3910000E+03  0.6508333E+02  0.4730234E+01
  0.3920000E+03  0.6525000E+02  0.4813409E+01
  0.3930000E+03  0.6541667E+02  0.4899967E+01
  0.3940000E+03  0.6558333E+02  0.4979607E+01
  0.3950000E+03  0.6575000E+02  0.4929939E+01
  0.3960000E+03  0.6591667E+02  0.4871184E+01
  0.3970000E+03  0.6608333E+02  0.4816863E+01
  0.3980000E+03  0.6625000E+02  0.4767158E+01
  0.3990000E+03  0.6641667E+02  0.4722256E+01
  0.4000000E+03  0.6658333E+02  0.4682353E+01
  0.4010000E+03  0.6675000E+02  0.4647657E+01
  0.4020000E+03  0.6691667E+02  0.4618394E+01
  0.4030000E+03  0.6708333E+02  0.4594824E+01
  0.4040000E+03  0.6725000E+02  0.4577286E+01
  0.4050000E+03  0.6741667E+02  0.4566366E+01
  0.4060000E+03  0.6758333E+02  0.4566376E+01
  0.4070000E+03  0.6775000E+02  0.4577298E+01
  0.4080000E+03  0.6791667E+02  0.4594839E+01
  0.4090000E+03  0.6808333E+02  0.4618416E+01
  0.4100000E+03  0.6825000E+02  0.4647689E+01
  0.4110000E+03  0.6841667E+02  0.4682399E+01
  0.4120000E+03  0.6858333E+02  0.4722320E+01
  0.4130000E+03  0.6875000E+02  0.4767246E+01
  0.4140000E+03  0.6891667E+02  0.4816981E+01
  0.4150000E+03  0.6908333E+02  0.4871337E+01
  0.4160000E+03  0.6925000E+02  0.4930134E+01
  0.4170000E+03  0.6941667E+02  0.4993198E+01
  0.4180000E+03  0.6958333E+02  0.5060361E+01
  0.4190000E+03  0.6975000E+02  0.5131460E+01
  0.4200000E+03  0.6991667E+02  0.5206342E+01
  0.4210000E+03  0.7008333E+02  0.5284857E+01
  0.4220000E+03  0.7025000E+02  0.5366863E+01
  0.4230000E+03  0.7041667E+02  0.5452216E+01
  0.4240000E+03  0.7058333E+02  0.5540726E+01
  0.4250000E+03  0.7075000E+02  0.5631907E+01
  0.4260000E+03  0.7091667E+02  0.5723779E+01
  0.4270000E+03  0.7108333E+02  0.5808485E+01
  0.4280000E+03  0.7125000E+02  0.5871174E+01
  0.4290000E+03  0.7141667E+02  0.5906292E+01
  0.4300000E+03  0.7158333E+02  0.5929667E+01
  0.4310000E+03  0.7175000E+02  0.5953969E+01
  0.4320000E+03  0.7191667E+02  0.5982142E+01
  0.4330000E+03  0.7208333E+02  0.5960274E+01
  0.4340000E+03  0.7225000E+02  0.5867113E+01
  0.4350000E+03  0.7241667E+02  0.5761098E+01
  0.4360000E+03  0.7258333E+02  0.5655148E+01
  0.4370000E+03  0.7275000E+02  0.5550401E+01
  0.4380000E+03  0.7291667E+02  0.5446787E+01
  0.4390000E+03  0.7308333E+02  0.5344133E+01
  0.4400000E+03  0.7325000E+02  0.5242257E+01
  0.4410000E+03  0.7341667E+02  0.5141013E+01
  0.4420000E+03  0.7358333E+02  0.5040316E+01
  0.4430000E+03  0.7375000E+02  0.4940180E+01
  0.4440000E+03  0.7391667E+02  0.4840730E+01
  0.4450000E+03  0.7408333E+02  0.4742205E+01
  0.4460000E+03  0.7425000E+02  0.4644940E+01
  0.4470000E+03  0.7441667E+02  0.4549338E+01
  0.4480000E+03  0.7458333E+02  0.4455838E+01
  0.4490000E+03  0.7475000E+02  0.4364888E+01
  0.4500000E+03  0.7491667E+02  0.4276928E+01
  0.4510000E+03  0.7508333E+02  0.4192377E+01
  0.4520000E+03  0.7525000E+02  0.4111633E+01
  0.4530000E+03  0.7541667E+02  0.4035069E+01
  0.4540000E+03  0.7558333E+02  0.3963045E+01
  0.4550000E+03  0.7575000E+02  0.3895907E+01
  0.4560000E+03  0.7591667E+02  0.3833995E+01
  0.4570000E+03  0.7608333E+02  0.3777648E+01
  0.4580000E+03  0.7625000E+02  0.3727212E+01
  0.4590000E+03  0.7641667E+02  0.3683038E+01
  0.4600000E+03  0.7658333E+02  0.3645497E+01
  0.4610000E+03  0.7675000E+02  0.3614974E+01
  0.4620000E+03  0.7691667E+02  0.3591780E+01
  0.4630000E+03  0.7708333E+02  0.3574785E+01
  0.4640000E+03  0.7725000E+02  0.3549224E+01
  0.4650000E+03  0.7741667E+02  0.3483730E+01
  0.4660000E+03  0.7758333E+02  0.3389408E+01
  0.4670000E+03  0.7775000E+02  0.3290188E+01
  0.4680000E+03  0.7791667E+02  0.3193380E+01
  0.4690000E+03  0.7808333E+02  0.3100560E+01
  0.4700000E+03  0.7825000E+02  0.3012217E+01
  0.4710000E+03  0.7841667E+02  0.2928667E+01
  0.4720000E+03  0.7858333E+02  0.2850190E+01
  0.4730000E+03  0.7875000E+02  0.2777036E+01
  0.4740000E+03  0.7891667E+02  0.2709409E+01
  0.4750000E+03  0.7908333E+02  0.2647443E+01
  0.4760000E+03  0.7925000E+02  0.2591172E+01
  0.4770000E+03  0.7941667E+02  0.2540524E+01
  0.4780000E+03  0.7958333E+02  0.2495352E+01
  0.4790000E+03  0.7975000E+02  0.2455586E+01
  0.4800000E+03  0.7991667E+02  0.2421507E+01
  0.4810000E+03  0.8008333E+02  0.2394001E+01
  0.4820000E+03  0.8025000E+02  0.2374484E+01
  0.4830000E+03  0.8041667E+02  0.2364251E+01
  0.4840000E+03  0.8058333E+02  0.2376497E+01
  0.4850000E+03  0.8075000E+02  0.2399303E+01
  0.4860000E+03  0.8091667E+02  0.2431886E+01
  0.4870000E+03  0.8108333E+02  0.2473567E+01
  0.4880000E+03  0.8125000E+02  0.2523715E+01
  0.4890000E+03  0.8141667E+02  0.2581731E+01
  0.4900000E+03  0.8158333E+02  0.2647044E+01
  0.4910000E+03  0.8175000E+02  0.2719116E+01
  0.4920000E+03  0.8191667E+02  0.2797438E+01
  0.4930000E+03  0.8208333E+02  0.2881532E+01
  0.4940000E+03  0.8225000E+02  0.2970954E+01
  0.4950000E+03  0.8241667E+02  0.3065288E+01
  0.4960000E+03  0.8258333E+02  0.3164152E+01
  0.4970000E+03  0.8275000E+02  0.3267192E+01
  0.4980000E+03  0.8291667E+02  0.3374080E+01
  0.4990000E+03  0.8308333E+02  0.3484520E+01
  0.5000000E+03  0.8325000E+02  0.3598235E+01
  0.5010000E+03  0.8341667E+02  0.3714976E+01
  0.5020000E+03  0.8358333E+02  0.3834515E+01
  0.5030000E+03  0.8375000E+02  0.3956645E+01
  0.5040000E+03  0.8391667E+02  0.4081179E+01
  0.5050000E+03  0.8408333E+02  0.4207950E+01
  0.5060000E+03  0.8425000E+02  0.4336809E+01
  0.5070000E+03  0.8441667E+02  0.4467626E+01
  0.5080000E+03  0.8458333E+02  0.4600285E+01
  0.5090000E+03  0.8475000E+02  0.4734690E+01
  0.5100000E+03  0.8491667E+02  0.4870758E+01
  0.5110000E+03  0.8508333E+02  0.5008416E+01
  0.5120000E+03  0.8525000E+02  0.5147600E+01
  0.5130000E+03  0.8541667E+02  0.5288243E+01
  0.5140000E+03  0.8558333E+02  0.5430267E+01
  0.5150000E+03  0.8575000E+02  0.5573569E+01
  0.5160000E+03  0.8591667E+02  0.5718004E+01
  0.5170000E+03  0.8608333E+02  0.5863368E+01
  0.5180000E+03  0.8625000E+02  0.6009374E+01
  0.5190000E+03  0.8641667E+02  0.6155639E+01
  0.5200000E+03  0.8658333E+02  0.6301662E+01
  0.5210000E+03  0.8675000E+02  0.6446821E+01
  0.5220000E+03  0.8691667E+02  0.6590368E+01
  0.5230000E+03  0.8708333E+02  0.6731441E+01
  0.5240000E+03  0.8725000E+02  0.6868386E+01
  0.5250000E+03  0.8741667E+02  0.6891215E+01
  0.5260000E+03  0.8758333E+02  0.6786627E+01
  0.5270000E+03  0.8775000E+02  0.6681750E+01
  0.5280000E+03  0.8791667E+02  0.6577174E+01
  0.5290000E+03  0.8808333E+02  0.6473420E+01
  0.5300000E+03  0.8825000E+02  0.6370937E+01
  0.5310000E+03  0.8841667E+02  0.6270108E+01
  0.5320000E+03  0.8858333E+02  0.6171255E+01
  0.5330000E+03  0.8875000E+02  0.6074649E+01
  0.5340000E+03  0.8891667E+02  0.5980514E+01
  0.5350000E+03  0.8908333E+02  0.5889045E+01
  0.5360000E+03  0.8925000E+02  0.5800407E+01
  0.5370000E+03  0.8941667E+02  0.5714750E+01
  0.5380000E+03  0.8958333E+02  0.5632211E+01
  0.5390000E+03  0.8975000E+02  0.5552920E+01
  0.5400000E+03  0.8991667E+02  0.5477006E+01
  0.5410000E+03  0.9008333E+02  0.5404595E+01
  0.5420000E+03  0.9025000E+02  0.5335815E+01
  0.5430000E+03  0.9041667E+02  0.5270798E+01
  0.5440000E+03  0.9058333E+02  0.5209678E+01
  0.5450000E+03  0.9075000E+02  0.5152590E+01
  0.5460000E+03  0.9091667E+02  0.5099674E+01
  0.5470000E+03  0.9108333E+02  0.5051071E+01
  0.5480000E+03  0.9125000E+02  0.5006924E+01
  0.5490000E+03  0.9141667E+02  0.4967375E+01
  0.5500000E+03  0.9158333E+02  0.4932568E+01
  0.5510000E+03  0.9175000E+02  0.4902644E+01
  0.5520000E+03  0.9191667E+02  0.4877749E+01
  0.5530000E+03  0.9208333E+02  0.4858034E+01
  0.5540000E+03  0.9225000E+02  0.4843679E+01
  0.5550000E+03  0.9241667E+02  0.4834996E+01
  0.5560000E+03  0.9258333E+02  0.4843586E+01
  0.5570000E+03  0.9275000E+02  0.4857796E+01
  0.5580000E+03  0.9291667E+02  0.4877319E+01
  0.5590000E+03  0.9308333E+02  0.4901969E+01
  0.5600000E+03  0.9325000E+02  0.4931594E+01
  0.5610000E+03  0.9341667E+02  0.4966046E+01
  0.5620000E+03  0.9358333E+02  0.5005181E+01
  0.5630000E+03  0.9375000E+02  0.5048858E+01
  0.5640000E+03  0.9391667E+02  0.5096934E+01
  0.5650000E+03  0.9408333E+02  0.5149269E+01
  0.5660000E+03  0.9425000E+02  0.5205723E+01
  0.5670000E+03  0.9441667E+02  0.5266109E+01
  0.5680000E+03  0.9458333E+02  0.5329560E+01
  0.5690000E+03  0.9475000E+02  0.5289653E+01
  0.5700000E+03  0.9491667E+02  0.5174134E+01
  0.5710000E+03  0.9508333E+02  0.5050395E+01
  0.5720000E+03  0.9525000E+02  0.4924896E+01
  0.5730000E+03  0.9541667E+02  0.4800281E+01
  0.5740000E+03  0.9558333E+02  0.4677478E+01
  0.5750000E+03  0.9575000E+02  0.4556827E+01
  0.5760000E+03  0.9591667E+02  0.4438508E+01
  0.5770000E+03  0.9608333E+02  0.4322673E+01
  0.5780000E+03  0.9625000E+02  0.4209485E+01
  0.5790000E+03  0.9641667E+02  0.4099123E+01
  0.5800000E+03  0.9658333E+02  0.3991780E+01
  0.5810000E+03  0.9675000E+02  0.3887671E+01
  0.5820000E+03  0.9691667E+02  0.3787025E+01
  0.5830000E+03  0.9708333E+02  0.3690093E+01
  0.5840000E+03  0.9725000E+02  0.3597141E+01
  0.5850000E+03  0.9741667E+02  0.3508457E+01
  0.5860000E+03  0.9758333E+02  0.3424347E+01
  0.5870000E+03  0.9775000E+02  0.3345137E+01
  0.5880000E+03  0.9791667E+02  0.3271174E+01
  0.5890000E+03  0.9808333E+02  0.3202825E+01
  0.5900000E+03  0.9825000E+02  0.3140480E+01
  0.5910000E+03  0.9841667E+02  0.3084550E+01
  0.5920000E+03  0.9858333E+02  0.3035473E+01
  0.5930000E+03  0.9875000E+02  0.2993721E+01
  0.5940000E+03  0.9891667E+02  0.2959823E+01
  0.5950000E+03  0.9908333E+02  0.2934420E+01
  0.5960000E+03  0.9925000E+02  0.2918507E+01
  0.5970000E+03  0.9941667E+02  0.2934415E+01
  0.5980000E+03  0.9958333E+02  0.2959807E+01
  0.5990000E+03  0.9975000E+02  0.2993687E+01
  0.6000000E+03  0.9991667E+02  0.3035410E+01
  0.6010000E+03  0.1000833E+03  0.3084448E+01
  0.6020000E+03  0.1002500E+03  0.3140327E+01
  0.6030000E+03  0.1004167E+03  0.3202607E+01
  0.6040000E+03  0.1005833E+03  0.3270877E+01
  0.6050000E+03  0.1007500E+03  0.3344747E+01
  0.6060000E+03  0.1009167E+03  0.3423851E+01
  0.6070000E+03  0.1010833E+03  0.3507842E+01
  0.6080000E+03  0.1012500E+03  0.3596394E+01
  0.6090000E+03  0.1014167E+03  0.3689203E+01
  0.6100000E+03  0.1015833E+03  0.3785982E+01
  0.6110000E+03  0.1017500E+03  0.3886467E+01
  0.6120000E+03  0.1019167E+03  0.3990410E+01
