# Supplementary material for: Numerical evaluation reveals the effect of branching morphology on vessel transport properties during angiogenesis
Source: PLoS Comput Biol. 2021 Jun 16;17(6):e1008398. doi: 10.1371/journal.pcbi.1008398 (PMC8238234; doi:10.1371/journal.pcbi.1008398)
Supplement: S1 Data — (GZ) [file pcbi.1008398.s007.gz › Mirzapourshafiyi_etal_2021_SampleCodes/simulation/xy.plt]

set terminal postscript eps color enhanced "Times-Roman" 12
#set size 1.5,1
set size 0.5,0.8
set output '2d.ps'

#set xrange [0:70]
#set yrange [0.0:0.2]
set xlabel "x" font "Times-Italic 12"
set ylabel "y" font "Times-Italic 12"
set pm3d interpolate 2,2 map implicit at b
set nosurface
#set contour
#set view 0,0
#unset surface
#set cntrparam levels 20
#set palette negative nops_allcF maxcolors 0 gamma 1.5 color model HSV
#set palette defined (0 0 1 1, 1 0.667 1 1)
#set palette defined(-1 "blue", 0 "white", 1 "red")
##set palette gray
#set cbrange [ :1.0]
#sp 'eta_xy' u 1:2:($7)
sp 'eta_xy' u 1:2:(($4)**2+($5)**2+($6)**2)**0.5
#sp 'eta_xy' u 1:2:($36)*(($46)**2.0+($47)**2.0+($48)**2.0)**0.5
#sp 'eta_xy' u 1:2:($43)
#sp 'eta_xy' u 1:2:($32)-($7)
#sp 'eta_xy' u 1:2:(($4)**2+($5)**2)**0.5
#3:TT, 4:u 5:v 6:w 7:shape 8:AL
#9:RC, 10:FLS 11:p 12:UXA 13:UYA 14:UZA, 15:TTA
#16:EV11, 17:EV22 
#18:U, 19:V, 20:W,21:T
#22:uu, 23:vv, 24:ww
#25:uv, 26:vw, 27:wu,28:qq
#29:qu, 30:qv, 31:qw

#!evince 2d.ps
