# Supplementary material for: Numerical evaluation reveals the effect of branching morphology on vessel transport properties during angiogenesis
Source: PLoS Comput Biol. 2021 Jun 16;17(6):e1008398. doi: 10.1371/journal.pcbi.1008398 (PMC8238234; doi:10.1371/journal.pcbi.1008398)
Supplement: S1 Data — (GZ) [file pcbi.1008398.s007.gz › Mirzapourshafiyi_etal_2021_SampleCodes/simulation/coeffchk]

   0.8333333E-01  0.8333333E-01  0.3600000E+02  0.3600000E+02  0.3600000E+02  0.3600000E+02
   0.2500000E+00  0.8333333E-01  0.3600000E+02  0.3600000E+02  0.3600000E+02  0.3600000E+02
   0.4166667E+00  0.8333333E-01  0.3600000E+02  0.3600000E+02  0.3600000E+02  0.3600000E+02
   0.5833333E+00  0.8333333E-01  0.3600000E+02  0.3600000E+02  0.3600000E+02  0.3600000E+02
   0.7500000E+00  0.8333333E-01  0.3600000E+02  0.3600000E+02  0.3600000E+02  0.3600000E+02
   0.9166667E+00  0.8333333E-01  0.3600000E+02  0.3600000E+02  0.3600000E+02  0.3600000E+02
   0.1083333E+01  0.8333333E-01  0.3600000E+02  0.3600000E+02  0.3600000E+02  0.3600000E+02
   0.1250000E+01  0.8333333E-01  0.3600000E+02  0.3600000E+02  0.3600000E+02  0.3600000E+02
   0.1416667E+01  0.8333333E-01  0.3600000E+02  0.3600000E+02  0.3600000E+02  0.3600000E+02
   0.1583333E+01  0.8333333E-01  0.3600000E+02  0.3600000E+02  0.3600000E+02  0.3600000E+02
   0.1750000E+01  0.8333333E-01  0.3600000E+02  0.3600000E+02  0.3600000E+02  0.3600000E+02
   0.1916667E+01  0.8333333E-01  0.3600000E+02  0.3600000E+02  0.3600000E+02  0.3600000E+02
   0.2083333E+01  0.8333333E-01  0.3600000E+02  0.3600000E+02  0.3600000E+02  0.3600000E+02
   0.2250000E+01  0.8333333E-01  0.3600000E+02  0.3600000E+02  0.3600000E+02  0.3600000E+02
   0.2416667E+01  0.8333333E-01  0.3600000E+02  0.3600000E+02  0.3600000E+02  0.3600000E+02
   0.2583333E+01  0.8333333E-01  0.3600000E+02  0.3600000E+02  0.3600000E+02  0.3600000E+02
   0.2750000E+01  0.8333333E-01  0.3600000E+02  0.3600000E+02  0.3600000E+02  0.3600000E+02
   0.2916667E+01  0.8333333E-01  0.3600000E+02  0.3600000E+02  0.3600000E+02  0.3600000E+02
   0.3083333E+01  0.8333333E-01  0.3600000E+02  0.3600000E+02  0.3600000E+02  0.3600000E+02
   0.3250000E+01  0.8333333E-01  0.3600000E+02  0.3600000E+02  0.3600000E+02  0.3600000E+02
   0.3416667E+01  0.8333333E-01  0.3600000E+02  0.3600000E+02  0.3600000E+02  0.3600000E+02
   0.3583333E+01  0.8333333E-01  0.3600000E+02  0.3600000E+02  0.3600000E+02  0.3600000E+02
   0.3750000E+01  0.8333333E-01  0.3600000E+02  0.3600000E+02  0.3600000E+02  0.3600000E+02
   0.3916667E+01  0.8333333E-01  0.3600000E+02  0.3600000E+02  0.3600000E+02  0.3600000E+02
   0.4083333E+01  0.8333333E-01  0.3600000E+02  0.3600000E+02  0.3600000E+02  0.3600000E+02
   0.4250000E+01  0.8333333E-01  0.3600000E+02  0.3600000E+02  0.3600000E+02  0.3600000E+02
   0.4416667E+01  0.8333333E-01  0.3600000E+02  0.3600000E+02  0.3600000E+02  0.3600000E+02
   0.4583333E+01  0.8333333E-01  0.3600000E+02  0.3600000E+02  0.3600000E+02  0.3600000E+02
   0.4750000E+01  0.8333333E-01  0.3600000E+02  0.3600000E+02  0.3600000E+02  0.3600000E+02
   0.4916667E+01  0.8333333E-01  0.3600000E+02  0.3600000E+02  0.3600000E+02  0.3600000E+02
   0.5083333E+01  0.8333333E-01  0.3600000E+02  0.3600000E+02  0.3600000E+02  0.3600000E+02
   0.5250000E+01  0.8333333E-01  0.3600000E+02  0.3600000E+02  0.3600000E+02  0.3600000E+02
   0.5416667E+01  0.8333333E-01  0.3600000E+02  0.3600000E+02  0.3600000E+02  0.3600000E+02
   0.5583333E+01  0.8333333E-01  0.3600000E+02  0.3600000E+02  0.3600000E+02  0.3600000E+02
   0.5750000E+01  0.8333333E-01  0.3600000E+02  0.3600000E+02  0.3600000E+02  0.3600000E+02
   0.5916667E+01  0.8333333E-01  0.3600000E+02  0.3600000E+02  0.3600000E+02  0.3600000E+02
   0.6083333E+01  0.8333333E-01  0.3600000E+02  0.3600000E+02  0.3600000E+02  0.3600000E+02
   0.6250000E+01  0.8333333E-01  0.3600000E+02  0.3600000E+02  0.3600000E+02  0.3600000E+02
   0.6416667E+01  0.8333333E-01  0.3600000E+02  0.3600000E+02  0.3600000E+02  0.3600000E+02
   0.6583333E+01  0.8333333E-01  0.3600000E+02  0.3600000E+02  0.3600000E+02  0.3600000E+02
   0.6750000E+01  0.8333333E-01  0.3600000E+02  0.3600000E+02  0.3600000E+02  0.3600000E+02
   0.6916667E+01  0.8333333E-01  0.3600000E+02  0.3600000E+02  0.3600000E+02  0.3600000E+02
   0.7083333E+01  0.8333333E-01  0.3600000E+02  0.3600000E+02  0.3600000E+02  0.3600000E+02
   0.7250000E+01  0.8333333E-01  0.3600000E+02  0.3600000E+02  0.3600000E+02  0.3600000E+02
   0.7416667E+01  0.8333333E-01  0.3600000E+02  0.3600000E+02  0.3600000E+02  0.3600000E+02
   0.7583333E+01  0.8333333E-01  0.3600000E+02  0.3600000E+02  0.3600000E+02  0.3600000E+02
   0.7750000E+01  0.8333333E-01  0.3600000E+02  0.3600000E+02  0.3600000E+02  0.3600000E+02
   0.7916667E+01  0.8333333E-01  0.3600000E+02  0.3600000E+02  0.3600000E+02  0.3600000E+02
   0.8083333E+01  0.8333333E-01  0.3600000E+02  0.3600000E+02  0.3600000E+02  0.3600000E+02
   0.8250000E+01  0.8333333E-01  0.3600000E+02  0.3600000E+02  0.3600000E+02  0.3600000E+02
   0.8416667E+01  0.8333333E-01  0.3600000E+02  0.3600000E+02  0.3600000E+02  0.3600000E+02
   0.8583333E+01  0.8333333E-01  0.3600000E+02  0.3600000E+02  0.3600000E+02  0.3600000E+02
   0.8750000E+01  0.8333333E-01  0.3600000E+02  0.3600000E+02  0.3600000E+02  0.3600000E+02
   0.8916667E+01  0.8333333E-01  0.3600000E+02  0.3600000E+02  0.3600000E+02  0.3600000E+02
   0.9083333E+01  0.8333333E-01  0.3600000E+02  0.3600000E+02  0.3600000E+02  0.3600000E+02
   0.9250000E+01  0.8333333E-01  0.3600000E+02  0.3600000E+02  0.3600000E+02  0.3600000E+02
   0.9416667E+01  0.8333333E-01  0.3600000E+02  0.3600000E+02  0.3600000E+02  0.3600000E+02
   0.9583333E+01  0.8333333E-01  0.3600000E+02  0.3600000E+02  0.3600000E+02  0.3600000E+02
   0.9750000E+01  0.8333333E-01  0.3600000E+02  0.3600000E+02  0.3600000E+02  0.3600000E+02
   0.9916667E+01  0.8333333E-01  0.3600000E+02  0.3600000E+02  0.3600000E+02  0.3600000E+02
   0.1008333E+02  0.8333333E-01  0.3600000E+02  0.3600000E+02  0.3600000E+02  0.3600000E+02
   0.1025000E+02  0.8333333E-01  0.3600000E+02  0.3600000E+02  0.3600000E+02  0.3600000E+02
   0.1041667E+02  0.8333333E-01  0.3600000E+02  0.3600000E+02  0.3600000E+02  0.3600000E+02
   0.1058333E+02  0.8333333E-01  0.3600000E+02  0.3600000E+02  0.3600000E+02  0.3600000E+02
   0.1075000E+02  0.8333333E-01  0.3600000E+02  0.3600000E+02  0.3600000E+02  0.3600000E+02
   0.1091667E+02  0.8333333E-01  0.3600000E+02  0.3600000E+02  0.3600000E+02  0.3600000E+02
   0.1108333E+02  0.8333333E-01  0.3600000E+02  0.3600000E+02  0.3600000E+02  0.3600000E+02
   0.1125000E+02  0.8333333E-01  0.3600000E+02  0.3600000E+02  0.3600000E+02  0.3600000E+02
   0.1141667E+02  0.8333333E-01  0.3600000E+02  0.3600000E+02  0.3600000E+02  0.3600000E+02
   0.1158333E+02  0.8333333E-01  0.3600000E+02  0.3600000E+02  0.3600000E+02  0.3600000E+02
   0.1175000E+02  0.8333333E-01  0.3600000E+02  0.3600000E+02  0.3600000E+02  0.3600000E+02
   0.1191667E+02  0.8333333E-01  0.3600000E+02  0.3600000E+02  0.3600000E+02  0.3600000E+02
   0.1208333E+02  0.8333333E-01  0.3600000E+02  0.3600000E+02  0.3600000E+02  0.3600000E+02
   0.1225000E+02  0.8333333E-01  0.3600000E+02  0.3600000E+02  0.3600000E+02  0.3600000E+02
   0.1241667E+02  0.8333333E-01  0.3600000E+02  0.3600000E+02  0.3600000E+02  0.3600000E+02
   0.1258333E+02  0.8333333E-01  0.3600000E+02  0.3600000E+02  0.3600000E+02  0.3600000E+02
   0.1275000E+02  0.8333333E-01  0.3600000E+02  0.3600000E+02  0.3600000E+02  0.3600000E+02
   0.1291667E+02  0.8333333E-01  0.3600000E+02  0.3600000E+02  0.3600000E+02  0.3600000E+02
   0.1308333E+02  0.8333333E-01  0.3600000E+02  0.3600000E+02  0.3600000E+02  0.3600000E+02
   0.1325000E+02  0.8333333E-01  0.3600000E+02  0.3600000E+02  0.3600000E+02  0.3600000E+02
   0.1341667E+02  0.8333333E-01  0.3600000E+02  0.3600000E+02  0.3600000E+02  0.3600000E+02
   0.1358333E+02  0.8333333E-01  0.3600000E+02  0.3600000E+02  0.3600000E+02  0.3600000E+02
   0.1375000E+02  0.8333333E-01  0.3600000E+02  0.3600000E+02  0.3600000E+02  0.3600000E+02
   0.1391667E+02  0.8333333E-01  0.3600000E+02  0.3600000E+02  0.3600000E+02  0.3600000E+02
   0.1408333E+02  0.8333333E-01  0.3600000E+02  0.3600000E+02  0.3600000E+02  0.3600000E+02
   0.1425000E+02  0.8333333E-01  0.3600000E+02  0.3600000E+02  0.3600000E+02  0.3600000E+02
   0.1441667E+02  0.8333333E-01  0.3600000E+02  0.3600000E+02  0.3600000E+02  0.3600000E+02
   0.1458333E+02  0.8333333E-01  0.3600000E+02  0.3600000E+02  0.3600000E+02  0.3600000E+02
   0.1475000E+02  0.8333333E-01  0.3600000E+02  0.3600000E+02  0.3600000E+02  0.3600000E+02
   0.1491667E+02  0.8333333E-01  0.3600000E+02  0.3600000E+02  0.3600000E+02  0.3600000E+02
   0.1508333E+02  0.8333333E-01  0.3600000E+02  0.3600000E+02  0.3600000E+02  0.3600000E+02
   0.1525000E+02  0.8333333E-01  0.3600000E+02  0.3600000E+02  0.3600000E+02  0.3600000E+02
   0.1541667E+02  0.8333333E-01  0.3600000E+02  0.3600000E+02  0.3600000E+02  0.3600000E+02
   0.1558333E+02  0.8333333E-01  0.3600000E+02  0.3600000E+02  0.3600000E+02  0.3600000E+02
   0.1575000E+02  0.8333333E-01  0.3600000E+02  0.3600000E+02  0.3600000E+02  0.3600000E+02
   0.1591667E+02  0.8333333E-01  0.3600000E+02  0.3600000E+02  0.3600000E+02  0.3600000E+02
   0.1608333E+02  0.8333333E-01  0.3600000E+02  0.3600000E+02  0.3600000E+02  0.3600000E+02
   0.1625000E+02  0.8333333E-01  0.3600000E+02  0.3600000E+02  0.3600000E+02  0.3600000E+02
   0.1641667E+02  0.8333333E-01  0.3600000E+02  0.3600000E+02  0.3600000E+02  0.3600000E+02
   0.1658333E+02  0.8333333E-01  0.3600000E+02  0.3600000E+02  0.3600000E+02  0.3600000E+02
   0.1675000E+02  0.8333333E-01  0.3600000E+02  0.3600000E+02  0.3600000E+02  0.3600000E+02
   0.1691667E+02  0.8333333E-01  0.3600000E+02  0.3600000E+02  0.3600000E+02  0.3600000E+02
   0.1708333E+02  0.8333333E-01  0.3600000E+02  0.3600000E+02  0.3600000E+02  0.3600000E+02
   0.1725000E+02  0.8333333E-01  0.3600000E+02  0.3600000E+02  0.3600000E+02  0.3600000E+02
   0.1741667E+02  0.8333333E-01  0.3600000E+02  0.3600000E+02  0.3600000E+02  0.3600000E+02
   0.1758333E+02  0.8333333E-01  0.3600000E+02  0.3600000E+02  0.3600000E+02  0.3600000E+02
   0.1775000E+02  0.8333333E-01  0.3600000E+02  0.3600000E+02  0.3600000E+02  0.3600000E+02
   0.1791667E+02  0.8333333E-01  0.3600000E+02  0.3600000E+02  0.3600000E+02  0.3600000E+02
   0.1808333E+02  0.8333333E-01  0.3600000E+02  0.3600000E+02  0.3600000E+02  0.3600000E+02
   0.1825000E+02  0.8333333E-01  0.3600000E+02  0.3600000E+02  0.3600000E+02  0.3600000E+02
   0.1841667E+02  0.8333333E-01  0.3600000E+02  0.3600000E+02  0.3600000E+02  0.3600000E+02
   0.1858333E+02  0.8333333E-01  0.3600000E+02  0.3600000E+02  0.3600000E+02  0.3600000E+02
   0.1875000E+02  0.8333333E-01  0.3600000E+02  0.3600000E+02  0.3600000E+02  0.3600000E+02
   0.1891667E+02  0.8333333E-01  0.3600000E+02  0.3600000E+02  0.3600000E+02  0.3600000E+02
   0.1908333E+02  0.8333333E-01  0.3600000E+02  0.3600000E+02  0.3600000E+02  0.3600000E+02
   0.1925000E+02  0.8333333E-01  0.3600000E+02  0.3600000E+02  0.3600000E+02  0.3600000E+02
   0.1941667E+02  0.8333333E-01  0.3600000E+02  0.3600000E+02  0.3600000E+02  0.3600000E+02
   0.1958333E+02  0.8333333E-01  0.3600000E+02  0.3600000E+02  0.3600000E+02  0.3600000E+02
   0.1975000E+02  0.8333333E-01  0.3600000E+02  0.3600000E+02  0.3600000E+02  0.3600000E+02
   0.1991667E+02  0.8333333E-01  0.3600000E+02  0.3600000E+02  0.3600000E+02  0.3600000E+02
   0.2008333E+02  0.8333333E-01  0.3600000E+02  0.3600000E+02  0.3600000E+02  0.3600000E+02
   0.2025000E+02  0.8333333E-01  0.3600000E+02  0.3600000E+02  0.3600000E+02  0.3600000E+02
   0.2041667E+02  0.8333333E-01  0.3600000E+02  0.3600000E+02  0.3600000E+02  0.3600000E+02
   0.2058333E+02  0.8333333E-01  0.3600000E+02  0.3600000E+02  0.3600000E+02  0.3600000E+02
   0.2075000E+02  0.8333333E-01  0.3600000E+02  0.3600000E+02  0.3600000E+02  0.3600000E+02
   0.2091667E+02  0.8333333E-01  0.3600000E+02  0.3600000E+02  0.3600000E+02  0.3600000E+02
   0.2108333E+02  0.8333333E-01  0.3600000E+02  0.3600000E+02  0.3600000E+02  0.3600000E+02
   0.2125000E+02  0.8333333E-01  0.3600000E+02  0.3600000E+02  0.3600000E+02  0.3600000E+02
   0.2141667E+02  0.8333333E-01  0.3600000E+02  0.3600000E+02  0.3600000E+02  0.3600000E+02
   0.2158333E+02  0.8333333E-01  0.3600000E+02  0.3600000E+02  0.3600000E+02  0.3600000E+02
   0.2175000E+02  0.8333333E-01  0.3600000E+02  0.3600000E+02  0.3600000E+02  0.3600000E+02
   0.2191667E+02  0.8333333E-01  0.3600000E+02  0.3600000E+02  0.3600000E+02  0.3600000E+02
   0.2208333E+02  0.8333333E-01  0.3600000E+02  0.3600000E+02  0.3600000E+02  0.3600000E+02
   0.2225000E+02  0.8333333E-01  0.3600000E+02  0.3600000E+02  0.3600000E+02  0.3600000E+02
   0.2241667E+02  0.8333333E-01  0.3600000E+02  0.3600000E+02  0.3600000E+02  0.3600000E+02
   0.2258333E+02  0.8333333E-01  0.3600000E+02  0.3600000E+02  0.3600000E+02  0.3600000E+02
   0.2275000E+02  0.8333333E-01  0.3600000E+02  0.3600000E+02  0.3600000E+02  0.3600000E+02
   0.2291667E+02  0.8333333E-01  0.3600000E+02  0.3600000E+02  0.3600000E+02  0.3600000E+02
   0.2308333E+02  0.8333333E-01  0.3600000E+02  0.3600000E+02  0.3600000E+02  0.3600000E+02
   0.2325000E+02  0.8333333E-01  0.3600000E+02  0.3600000E+02  0.3600000E+02  0.3600000E+02
   0.2341667E+02  0.8333333E-01  0.3600000E+02  0.3600000E+02  0.3600000E+02  0.3600000E+02
   0.2358333E+02  0.8333333E-01  0.3600000E+02  0.3600000E+02  0.3600000E+02  0.3600000E+02
   0.2375000E+02  0.8333333E-01  0.3600000E+02  0.3600000E+02  0.3600000E+02  0.3600000E+02
   0.2391667E+02  0.8333333E-01  0.3600000E+02  0.3600000E+02  0.3600000E+02  0.3600000E+02
   0.2408333E+02  0.8333333E-01  0.3600000E+02  0.3600000E+02  0.3600000E+02  0.3600000E+02
   0.2425000E+02  0.8333333E-01  0.3600000E+02  0.3600000E+02  0.3600000E+02  0.3600000E+02
   0.2441667E+02  0.8333333E-01  0.3600000E+02  0.3600000E+02  0.3600000E+02  0.3600000E+02
   0.2458333E+02  0.8333333E-01  0.3600000E+02  0.3600000E+02  0.3600000E+02  0.3600000E+02
   0.2475000E+02  0.8333333E-01  0.3600000E+02  0.3600000E+02  0.3600000E+02  0.3600000E+02
   0.2491667E+02  0.8333333E-01  0.3600000E+02  0.3600000E+02  0.3600000E+02  0.3600000E+02
   0.2508333E+02  0.8333333E-01  0.3600000E+02  0.3600000E+02  0.3600000E+02  0.3600000E+02
   0.2525000E+02  0.8333333E-01  0.3600000E+02  0.3600000E+02  0.3600000E+02  0.3600000E+02
   0.2541667E+02  0.8333333E-01  0.3600000E+02  0.3600000E+02  0.3600000E+02  0.3600000E+02
   0.2558333E+02  0.8333333E-01  0.3600000E+02  0.3600000E+02  0.3600000E+02  0.3600000E+02
   0.2575000E+02  0.8333333E-01  0.3600000E+02  0.3600000E+02  0.3600000E+02  0.3600000E+02
   0.2591667E+02  0.8333333E-01  0.3600000E+02  0.3600000E+02  0.3600000E+02  0.3600000E+02
   0.2608333E+02  0.8333333E-01  0.3600000E+02  0.3600000E+02  0.3600000E+02  0.3600000E+02
   0.2625000E+02  0.8333333E-01  0.3600000E+02  0.3600000E+02  0.3600000E+02  0.3600000E+02
   0.2641667E+02  0.8333333E-01  0.3600000E+02  0.3600000E+02  0.3600000E+02  0.3600000E+02
   0.2658333E+02  0.8333333E-01  0.3600000E+02  0.3600000E+02  0.3600000E+02  0.3600000E+02
   0.2675000E+02  0.8333333E-01  0.3600000E+02  0.3600000E+02  0.3600000E+02  0.3600000E+02
   0.2691667E+02  0.8333333E-01  0.3600000E+02  0.3600000E+02  0.3600000E+02  0.3600000E+02
   0.2708333E+02  0.8333333E-01  0.3600000E+02  0.3600000E+02  0.3600000E+02  0.3600000E+02
   0.2725000E+02  0.8333333E-01  0.3600000E+02  0.3600000E+02  0.3600000E+02  0.3600000E+02
   0.2741667E+02  0.8333333E-01  0.3600000E+02  0.3600000E+02  0.3600000E+02  0.3600000E+02
   0.2758333E+02  0.8333333E-01  0.3600000E+02  0.3600000E+02  0.3600000E+02  0.3600000E+02
   0.2775000E+02  0.8333333E-01  0.3600000E+02  0.3600000E+02  0.3600000E+02  0.3600000E+02
   0.2791667E+02  0.8333333E-01  0.3600000E+02  0.3600000E+02  0.3600000E+02  0.3600000E+02
   0.2808333E+02  0.8333333E-01  0.3600000E+02  0.3600000E+02  0.3600000E+02  0.3600000E+02
   0.2825000E+02  0.8333333E-01  0.3600000E+02  0.3600000E+02  0.3600000E+02  0.3600000E+02
   0.2841667E+02  0.8333333E-01  0.3600000E+02  0.3600000E+02  0.3600000E+02  0.3600000E+02
   0.2858333E+02  0.8333333E-01  0.3600000E+02  0.3600000E+02  0.3600000E+02  0.3600000E+02
   0.2875000E+02  0.8333333E-01  0.3600000E+02  0.3600000E+02  0.3600000E+02  0.3600000E+02
   0.2891667E+02  0.8333333E-01  0.3600000E+02  0.3600000E+02  0.3600000E+02  0.3600000E+02
   0.2908333E+02  0.8333333E-01  0.3600000E+02  0.3600000E+02  0.3600000E+02  0.3600000E+02
   0.2925000E+02  0.8333333E-01  0.3600000E+02  0.3600000E+02  0.3600000E+02  0.3600000E+02
   0.2941667E+02  0.8333333E-01  0.3600000E+02  0.3600000E+02  0.3600000E+02  0.3600000E+02
   0.2958333E+02  0.8333333E-01  0.3600000E+02  0.3600000E+02  0.3600000E+02  0.3600000E+02
   0.2975000E+02  0.8333333E-01  0.3600000E+02  0.3600000E+02  0.3600000E+02  0.3600000E+02
   0.2991667E+02  0.8333333E-01  0.3600000E+02  0.3600000E+02  0.3600000E+02  0.3600000E+02
   0.3008333E+02  0.8333333E-01  0.3600000E+02  0.3600000E+02  0.3600000E+02  0.3600000E+02
   0.3025000E+02  0.8333333E-01  0.3600000E+02  0.3600000E+02  0.3600000E+02  0.3600000E+02
   0.3041667E+02  0.8333333E-01  0.3600000E+02  0.3600000E+02  0.3600000E+02  0.3600000E+02
   0.3058333E+02  0.8333333E-01  0.3600000E+02  0.3600000E+02  0.3600000E+02  0.3600000E+02
   0.3075000E+02  0.8333333E-01  0.3600000E+02  0.3600000E+02  0.3600000E+02  0.3600000E+02
   0.3091667E+02  0.8333333E-01  0.3600000E+02  0.3600000E+02  0.3600000E+02  0.3600000E+02
   0.3108333E+02  0.8333333E-01  0.3600000E+02  0.3600000E+02  0.3600000E+02  0.3600000E+02
   0.3125000E+02  0.8333333E-01  0.3600000E+02  0.3600000E+02  0.3600000E+02  0.3600000E+02
   0.3141667E+02  0.8333333E-01  0.3600000E+02  0.3600000E+02  0.3600000E+02  0.3600000E+02
   0.3158333E+02  0.8333333E-01  0.3600000E+02  0.3600000E+02  0.3600000E+02  0.3600000E+02
   0.3175000E+02  0.8333333E-01  0.3600000E+02  0.3600000E+02  0.3600000E+02  0.3600000E+02
   0.3191667E+02  0.8333333E-01  0.3600000E+02  0.3600000E+02  0.3600000E+02  0.3600000E+02
   0.3208333E+02  0.8333333E-01  0.3600000E+02  0.3600000E+02  0.3600000E+02  0.3600000E+02
   0.3225000E+02  0.8333333E-01  0.3600000E+02  0.3600000E+02  0.3600000E+02  0.3600000E+02
   0.3241667E+02  0.8333333E-01  0.3600000E+02  0.3600000E+02  0.3600000E+02  0.3600000E+02
   0.3258333E+02  0.8333333E-01  0.3600000E+02  0.3600000E+02  0.3600000E+02  0.3600000E+02
   0.3275000E+02  0.8333333E-01  0.3600000E+02  0.3600000E+02  0.3600000E+02  0.3600000E+02
   0.3291667E+02  0.8333333E-01  0.3600000E+02  0.3600000E+02  0.3600000E+02  0.3600000E+02
   0.3308333E+02  0.8333333E-01  0.3600000E+02  0.3600000E+02  0.3600000E+02  0.3600000E+02
   0.3325000E+02  0.8333333E-01  0.3600000E+02  0.3600000E+02  0.3600000E+02  0.3600000E+02
   0.3341667E+02  0.8333333E-01  0.3600000E+02  0.3600000E+02  0.3600000E+02  0.3600000E+02
   0.3358333E+02  0.8333333E-01  0.3600000E+02  0.3600000E+02  0.3600000E+02  0.3600000E+02
   0.3375000E+02  0.8333333E-01  0.3600000E+02  0.3600000E+02  0.3600000E+02  0.3600000E+02
   0.3391667E+02  0.8333333E-01  0.3600000E+02  0.3600000E+02  0.3600000E+02  0.3600000E+02
   0.3408333E+02  0.8333333E-01  0.3600000E+02  0.3600000E+02  0.3600000E+02  0.3600000E+02
   0.3425000E+02  0.8333333E-01  0.3600000E+02  0.3600000E+02  0.3600000E+02  0.3600000E+02
   0.3441667E+02  0.8333333E-01  0.3600000E+02  0.3600000E+02  0.3600000E+02  0.3600000E+02
   0.3458333E+02  0.8333333E-01  0.3600000E+02  0.3600000E+02  0.3600000E+02  0.3600000E+02
   0.3475000E+02  0.8333333E-01  0.3600000E+02  0.3600000E+02  0.3600000E+02  0.3600000E+02
   0.3491667E+02  0.8333333E-01  0.3600000E+02  0.3600000E+02  0.3600000E+02  0.3600000E+02
   0.3508333E+02  0.8333333E-01  0.3600000E+02  0.3600000E+02  0.3600000E+02  0.3600000E+02
   0.3525000E+02  0.8333333E-01  0.3600000E+02  0.3600000E+02  0.3600000E+02  0.3600000E+02
   0.3541667E+02  0.8333333E-01  0.3600000E+02  0.3600000E+02  0.3600000E+02  0.3600000E+02
   0.3558333E+02  0.8333333E-01  0.3600000E+02  0.3600000E+02  0.3600000E+02  0.3600000E+02
   0.3575000E+02  0.8333333E-01  0.3600000E+02  0.3600000E+02  0.3600000E+02  0.3600000E+02
   0.3591667E+02  0.8333333E-01  0.3600000E+02  0.3600000E+02  0.3600000E+02  0.3600000E+02
   0.3608333E+02  0.8333333E-01  0.3600000E+02  0.3600000E+02  0.3600000E+02  0.3600000E+02
   0.3625000E+02  0.8333333E-01  0.3600000E+02  0.3600000E+02  0.3600000E+02  0.3600000E+02
   0.3641667E+02  0.8333333E-01  0.3600000E+02  0.3600000E+02  0.3600000E+02  0.3600000E+02
   0.3658333E+02  0.8333333E-01  0.3600000E+02  0.3600000E+02  0.3600000E+02  0.3600000E+02
   0.3675000E+02  0.8333333E-01  0.3600000E+02  0.3600000E+02  0.3600000E+02  0.3600000E+02
   0.3691667E+02  0.8333333E-01  0.3600000E+02  0.3600000E+02  0.3600000E+02  0.3600000E+02
   0.3708333E+02  0.8333333E-01  0.3600000E+02  0.3600000E+02  0.3600000E+02  0.3600000E+02
   0.3725000E+02  0.8333333E-01  0.3600000E+02  0.3600000E+02  0.3600000E+02  0.3600000E+02
   0.3741667E+02  0.8333333E-01  0.3600000E+02  0.3600000E+02  0.3600000E+02  0.3600000E+02
   0.3758333E+02  0.8333333E-01  0.3600000E+02  0.3600000E+02  0.3600000E+02  0.3600000E+02
   0.3775000E+02  0.8333333E-01  0.3600000E+02  0.3600000E+02  0.3600000E+02  0.3600000E+02
   0.3791667E+02  0.8333333E-01  0.3600000E+02  0.3600000E+02  0.3600000E+02  0.3600000E+02
   0.3808333E+02  0.8333333E-01  0.3600000E+02  0.3600000E+02  0.3600000E+02  0.3600000E+02
   0.3825000E+02  0.8333333E-01  0.3600000E+02  0.3600000E+02  0.3600000E+02  0.3600000E+02
   0.3841667E+02  0.8333333E-01  0.3600000E+02  0.3600000E+02  0.3600000E+02  0.3600000E+02
   0.3858333E+02  0.8333333E-01  0.3600000E+02  0.3600000E+02  0.3600000E+02  0.3600000E+02
   0.3875000E+02  0.8333333E-01  0.3600000E+02  0.3600000E+02  0.3600000E+02  0.3600000E+02
   0.3891667E+02  0.8333333E-01  0.3600000E+02  0.3600000E+02  0.3600000E+02  0.3600000E+02
   0.3908333E+02  0.8333333E-01  0.3600000E+02  0.3600000E+02  0.3600000E+02  0.3600000E+02
   0.3925000E+02  0.8333333E-01  0.3600000E+02  0.3600000E+02  0.3600000E+02  0.3600000E+02
   0.3941667E+02  0.8333333E-01  0.3600000E+02  0.3600000E+02  0.3600000E+02  0.3600000E+02
   0.3958333E+02  0.8333333E-01  0.3600000E+02  0.3600000E+02  0.3600000E+02  0.3600000E+02
   0.3975000E+02  0.8333333E-01  0.3600000E+02  0.3600000E+02  0.3600000E+02  0.3600000E+02
   0.3991667E+02  0.8333333E-01  0.3600000E+02  0.3600000E+02  0.3600000E+02  0.3600000E+02
   0.4008333E+02  0.8333333E-01  0.3600000E+02  0.3600000E+02  0.3600000E+02  0.3600000E+02
   0.4025000E+02  0.8333333E-01  0.3600000E+02  0.3600000E+02  0.3600000E+02  0.3600000E+02
   0.4041667E+02  0.8333333E-01  0.3600000E+02  0.3600000E+02  0.3600000E+02  0.3600000E+02
   0.4058333E+02  0.8333333E-01  0.3600000E+02  0.3600000E+02  0.3600000E+02  0.3600000E+02
   0.4075000E+02  0.8333333E-01  0.3600000E+02  0.3600000E+02  0.3600000E+02  0.3600000E+02
   0.4091667E+02  0.8333333E-01  0.3600000E+02  0.3600000E+02  0.3600000E+02  0.3600000E+02
   0.4108333E+02  0.8333333E-01  0.3600000E+02  0.3600000E+02  0.3600000E+02  0.3600000E+02
   0.4125000E+02  0.8333333E-01  0.3600000E+02  0.3600000E+02  0.3600000E+02  0.3600000E+02
   0.4141667E+02  0.8333333E-01  0.3600000E+02  0.3600000E+02  0.3600000E+02  0.3600000E+02
   0.4158333E+02  0.8333333E-01  0.3600000E+02  0.3600000E+02  0.3600000E+02  0.3600000E+02
   0.4175000E+02  0.8333333E-01  0.3600000E+02  0.3600000E+02  0.3600000E+02  0.3600000E+02
   0.4191667E+02  0.8333333E-01  0.3600000E+02  0.3600000E+02  0.3600000E+02  0.3600000E+02
   0.4208333E+02  0.8333333E-01  0.3600000E+02  0.3600000E+02  0.3600000E+02  0.3600000E+02
   0.4225000E+02  0.8333333E-01  0.3600000E+02  0.3600000E+02  0.3600000E+02  0.3600000E+02
   0.4241667E+02  0.8333333E-01  0.3600000E+02  0.3600000E+02  0.3600000E+02  0.3600000E+02
   0.4258333E+02  0.8333333E-01  0.3600000E+02  0.3600000E+02  0.3600000E+02  0.3600000E+02
   0.4275000E+02  0.8333333E-01  0.3600000E+02  0.3600000E+02  0.3600000E+02  0.3600000E+02
   0.4291667E+02  0.8333333E-01  0.3600000E+02  0.3600000E+02  0.3600000E+02  0.3600000E+02
   0.4308333E+02  0.8333333E-01  0.3600000E+02  0.3600000E+02  0.3600000E+02  0.3600000E+02
   0.4325000E+02  0.8333333E-01  0.3600000E+02  0.3600000E+02  0.3600000E+02  0.3600000E+02
   0.4341667E+02  0.8333333E-01  0.3600000E+02  0.3600000E+02  0.3600000E+02  0.3600000E+02
   0.4358333E+02  0.8333333E-01  0.3600000E+02  0.3600000E+02  0.3600000E+02  0.3600000E+02
   0.4375000E+02  0.8333333E-01  0.3600000E+02  0.3600000E+02  0.3600000E+02  0.3600000E+02
   0.4391667E+02  0.8333333E-01  0.3600000E+02  0.3600000E+02  0.3600000E+02  0.3600000E+02
   0.4408333E+02  0.8333333E-01  0.3600000E+02  0.3600000E+02  0.3600000E+02  0.3600000E+02
   0.4425000E+02  0.8333333E-01  0.3600000E+02  0.3600000E+02  0.3600000E+02  0.3600000E+02
   0.4441667E+02  0.8333333E-01  0.3600000E+02  0.3600000E+02  0.3600000E+02  0.3600000E+02
   0.4458333E+02  0.8333333E-01  0.3600000E+02  0.3600000E+02  0.3600000E+02  0.3600000E+02
   0.4475000E+02  0.8333333E-01  0.3600000E+02  0.3600000E+02  0.3600000E+02  0.3600000E+02
   0.4491667E+02  0.8333333E-01  0.3600000E+02  0.3600000E+02  0.3600000E+02  0.3600000E+02
   0.4508333E+02  0.8333333E-01  0.3600000E+02  0.3600000E+02  0.3600000E+02  0.3600000E+02
   0.4525000E+02  0.8333333E-01  0.3600000E+02  0.3600000E+02  0.3600000E+02  0.3600000E+02
   0.4541667E+02  0.8333333E-01  0.3600000E+02  0.3600000E+02  0.3600000E+02  0.3600000E+02
   0.4558333E+02  0.8333333E-01  0.3600000E+02  0.3600000E+02  0.3600000E+02  0.3600000E+02
   0.4575000E+02  0.8333333E-01  0.3600000E+02  0.3600000E+02  0.3600000E+02  0.3600000E+02
   0.4591667E+02  0.8333333E-01  0.3600000E+02  0.3600000E+02  0.3600000E+02  0.3600000E+02
   0.4608333E+02  0.8333333E-01  0.3600000E+02  0.3600000E+02  0.3600000E+02  0.3600000E+02
   0.4625000E+02  0.8333333E-01  0.3600000E+02  0.3600000E+02  0.3600000E+02  0.3600000E+02
   0.4641667E+02  0.8333333E-01  0.3600000E+02  0.3600000E+02  0.3600000E+02  0.3600000E+02
   0.4658333E+02  0.8333333E-01  0.3600000E+02  0.3600000E+02  0.3600000E+02  0.3600000E+02
   0.4675000E+02  0.8333333E-01  0.3600000E+02  0.3600000E+02  0.3600000E+02  0.3600000E+02
   0.4691667E+02  0.8333333E-01  0.3600000E+02  0.3600000E+02  0.3600000E+02  0.3600000E+02
   0.4708333E+02  0.8333333E-01  0.3600000E+02  0.3600000E+02  0.3600000E+02  0.3600000E+02
   0.4725000E+02  0.8333333E-01  0.3600000E+02  0.3600000E+02  0.3600000E+02  0.3600000E+02
   0.4741667E+02  0.8333333E-01  0.3600000E+02  0.3600000E+02  0.3600000E+02  0.3600000E+02
   0.4758333E+02  0.8333333E-01  0.3600000E+02  0.3600000E+02  0.3600000E+02  0.3600000E+02
   0.4775000E+02  0.8333333E-01  0.3600000E+02  0.3600000E+02  0.3600000E+02  0.3600000E+02
   0.4791667E+02  0.8333333E-01  0.3600000E+02  0.3600000E+02  0.3600000E+02  0.3600000E+02
   0.4808333E+02  0.8333333E-01  0.3600000E+02  0.3600000E+02  0.3600000E+02  0.3600000E+02
   0.4825000E+02  0.8333333E-01  0.3600000E+02  0.3600000E+02  0.3600000E+02  0.3600000E+02
   0.4841667E+02  0.8333333E-01  0.3600000E+02  0.3600000E+02  0.3600000E+02  0.3600000E+02
   0.4858333E+02  0.8333333E-01  0.3600000E+02  0.3600000E+02  0.3600000E+02  0.3600000E+02
   0.4875000E+02  0.8333333E-01  0.3600000E+02  0.3600000E+02  0.3600000E+02  0.3600000E+02
   0.4891667E+02  0.8333333E-01  0.3600000E+02  0.3600000E+02  0.3600000E+02  0.3600000E+02
   0.4908333E+02  0.8333333E-01  0.3600000E+02  0.3600000E+02  0.3600000E+02  0.3600000E+02
   0.4925000E+02  0.8333333E-01  0.3600000E+02  0.3600000E+02  0.3600000E+02  0.3600000E+02
   0.4941667E+02  0.8333333E-01  0.3600000E+02  0.3600000E+02  0.3600000E+02  0.3600000E+02
   0.4958333E+02  0.8333333E-01  0.3600000E+02  0.3600000E+02  0.3600000E+02  0.3600000E+02
   0.4975000E+02  0.8333333E-01  0.3600000E+02  0.3600000E+02  0.3600000E+02  0.3600000E+02
   0.4991667E+02  0.8333333E-01  0.3600000E+02  0.3600000E+02  0.3600000E+02  0.3600000E+02
   0.5008333E+02  0.8333333E-01  0.3600000E+02  0.3600000E+02  0.3600000E+02  0.3600000E+02
   0.5025000E+02  0.8333333E-01  0.3600000E+02  0.3600000E+02  0.3600000E+02  0.3600000E+02
   0.5041667E+02  0.8333333E-01  0.3600000E+02  0.3600000E+02  0.3600000E+02  0.3600000E+02
   0.5058333E+02  0.8333333E-01  0.3600000E+02  0.3600000E+02  0.3600000E+02  0.3600000E+02
   0.5075000E+02  0.8333333E-01  0.3600000E+02  0.3600000E+02  0.3600000E+02  0.3600000E+02
   0.5091667E+02  0.8333333E-01  0.3600000E+02  0.3600000E+02  0.3600000E+02  0.3600000E+02
   0.5108333E+02  0.8333333E-01  0.3600000E+02  0.3600000E+02  0.3600000E+02  0.3600000E+02
   0.5125000E+02  0.8333333E-01  0.3600000E+02  0.3600000E+02  0.3600000E+02  0.3600000E+02
   0.5141667E+02  0.8333333E-01  0.3600000E+02  0.3600000E+02  0.3600000E+02  0.3600000E+02
   0.5158333E+02  0.8333333E-01  0.3600000E+02  0.3600000E+02  0.3600000E+02  0.3600000E+02
   0.5175000E+02  0.8333333E-01  0.3600000E+02  0.3600000E+02  0.3600000E+02  0.3600000E+02
   0.5191667E+02  0.8333333E-01  0.3600000E+02  0.3600000E+02  0.3600000E+02  0.3600000E+02
   0.5208333E+02  0.8333333E-01  0.3600000E+02  0.3600000E+02  0.3600000E+02  0.3600000E+02
   0.5225000E+02  0.8333333E-01  0.3600000E+02  0.3600000E+02  0.3600000E+02  0.3600000E+02
   0.5241667E+02  0.8333333E-01  0.3600000E+02  0.3600000E+02  0.3600000E+02  0.3600000E+02
   0.5258333E+02  0.8333333E-01  0.3600000E+02  0.3600000E+02  0.3600000E+02  0.3600000E+02
   0.5275000E+02  0.8333333E-01  0.3600000E+02  0.3600000E+02  0.3600000E+02  0.3600000E+02
   0.5291667E+02  0.8333333E-01  0.3600000E+02  0.3600000E+02  0.3600000E+02  0.3600000E+02
   0.5308333E+02  0.8333333E-01  0.3600000E+02  0.3600000E+02  0.3600000E+02  0.3600000E+02
   0.5325000E+02  0.8333333E-01  0.3600000E+02  0.3600000E+02  0.3600000E+02  0.3600000E+02
   0.5341667E+02  0.8333333E-01  0.3600000E+02  0.3600000E+02  0.3600000E+02  0.3600000E+02
   0.5358333E+02  0.8333333E-01  0.3600000E+02  0.3600000E+02  0.3600000E+02  0.3600000E+02
   0.5375000E+02  0.8333333E-01  0.3600000E+02  0.3600000E+02  0.3600000E+02  0.3600000E+02
   0.5391667E+02  0.8333333E-01  0.3600000E+02  0.3600000E+02  0.3600000E+02  0.3600000E+02
   0.5408333E+02  0.8333333E-01  0.3600000E+02  0.3600000E+02  0.3600000E+02  0.3600000E+02
   0.5425000E+02  0.8333333E-01  0.3600000E+02  0.3600000E+02  0.3600000E+02  0.3600000E+02
   0.5441667E+02  0.8333333E-01  0.3600000E+02  0.3600000E+02  0.3600000E+02  0.3600000E+02
   0.5458333E+02  0.8333333E-01  0.3600000E+02  0.3600000E+02  0.3600000E+02  0.3600000E+02
   0.5475000E+02  0.8333333E-01  0.3600000E+02  0.3600000E+02  0.3600000E+02  0.3600000E+02
   0.5491667E+02  0.8333333E-01  0.3600000E+02  0.3600000E+02  0.3600000E+02  0.3600000E+02
   0.5508333E+02  0.8333333E-01  0.3600000E+02  0.3600000E+02  0.3600000E+02  0.3600000E+02
   0.5525000E+02  0.8333333E-01  0.3600000E+02  0.3600000E+02  0.3600000E+02  0.3600000E+02
   0.5541667E+02  0.8333333E-01  0.3600000E+02  0.3600000E+02  0.3600000E+02  0.3600000E+02
   0.5558333E+02  0.8333333E-01  0.3600000E+02  0.3600000E+02  0.3600000E+02  0.3600000E+02
   0.5575000E+02  0.8333333E-01  0.3600000E+02  0.3600000E+02  0.3600000E+02  0.3600000E+02
   0.5591667E+02  0.8333333E-01  0.3600000E+02  0.3600000E+02  0.3600000E+02  0.3600000E+02
   0.5608333E+02  0.8333333E-01  0.3600000E+02  0.3600000E+02  0.3600000E+02  0.3600000E+02
   0.5625000E+02  0.8333333E-01  0.3600000E+02  0.3600000E+02  0.3600000E+02  0.3600000E+02
   0.5641667E+02  0.8333333E-01  0.3600000E+02  0.3600000E+02  0.3600000E+02  0.3600000E+02
   0.5658333E+02  0.8333333E-01  0.3600000E+02  0.3600000E+02  0.3600000E+02  0.3600000E+02
   0.5675000E+02  0.8333333E-01  0.3600000E+02  0.3600000E+02  0.3600000E+02  0.3600000E+02
   0.5691667E+02  0.8333333E-01  0.3600000E+02  0.3600000E+02  0.3600000E+02  0.3600000E+02
   0.5708333E+02  0.8333333E-01  0.3600000E+02  0.3600000E+02  0.3600000E+02  0.3600000E+02
   0.5725000E+02  0.8333333E-01  0.3600000E+02  0.3600000E+02  0.3600000E+02  0.3600000E+02
   0.5741667E+02  0.8333333E-01  0.3600000E+02  0.3600000E+02  0.3600000E+02  0.3600000E+02
   0.5758333E+02  0.8333333E-01  0.3600000E+02  0.3600000E+02  0.3600000E+02  0.3600000E+02
   0.5775000E+02  0.8333333E-01  0.3600000E+02  0.3600000E+02  0.3600000E+02  0.3600000E+02
   0.5791667E+02  0.8333333E-01  0.3600000E+02  0.3600000E+02  0.3600000E+02  0.3600000E+02
   0.5808333E+02  0.8333333E-01  0.3600000E+02  0.3600000E+02  0.3600000E+02  0.3600000E+02
   0.5825000E+02  0.8333333E-01  0.3600000E+02  0.3600000E+02  0.3600000E+02  0.3600000E+02
   0.5841667E+02  0.8333333E-01  0.3600000E+02  0.3600000E+02  0.3600000E+02  0.3600000E+02
   0.5858333E+02  0.8333333E-01  0.3600000E+02  0.3600000E+02  0.3600000E+02  0.3600000E+02
   0.5875000E+02  0.8333333E-01  0.3600000E+02  0.3600000E+02  0.3600000E+02  0.3600000E+02
   0.5891667E+02  0.8333333E-01  0.3600000E+02  0.3600000E+02  0.3600000E+02  0.3600000E+02
   0.5908333E+02  0.8333333E-01  0.3600000E+02  0.3600000E+02  0.3600000E+02  0.3600000E+02
   0.5925000E+02  0.8333333E-01  0.3600000E+02  0.3600000E+02  0.3600000E+02  0.3600000E+02
   0.5941667E+02  0.8333333E-01  0.3600000E+02  0.3600000E+02  0.3600000E+02  0.3600000E+02
   0.5958333E+02  0.8333333E-01  0.3600000E+02  0.3600000E+02  0.3600000E+02  0.3600000E+02
   0.5975000E+02  0.8333333E-01  0.3600000E+02  0.3600000E+02  0.3600000E+02  0.3600000E+02
   0.5991667E+02  0.8333333E-01  0.3600000E+02  0.3600000E+02  0.3600000E+02  0.3600000E+02
   0.6008333E+02  0.8333333E-01  0.3600000E+02  0.3600000E+02  0.3600000E+02  0.3600000E+02
   0.6025000E+02  0.8333333E-01  0.3600000E+02  0.3600000E+02  0.3600000E+02  0.3600000E+02
   0.6041667E+02  0.8333333E-01  0.3600000E+02  0.3600000E+02  0.3600000E+02  0.3600000E+02
   0.6058333E+02  0.8333333E-01  0.3600000E+02  0.3600000E+02  0.3600000E+02  0.3600000E+02
   0.6075000E+02  0.8333333E-01  0.3600000E+02  0.3600000E+02  0.3600000E+02  0.3600000E+02
   0.6091667E+02  0.8333333E-01  0.3600000E+02  0.3600000E+02  0.3600000E+02  0.3600000E+02
   0.6108333E+02  0.8333333E-01  0.3600000E+02  0.3600000E+02  0.3600000E+02  0.3600000E+02
   0.6125000E+02  0.8333333E-01  0.3600000E+02  0.3600000E+02  0.3600000E+02  0.3600000E+02
   0.6141667E+02  0.8333333E-01  0.3600000E+02  0.3600000E+02  0.3600000E+02  0.3600000E+02
   0.6158333E+02  0.8333333E-01  0.3600000E+02  0.3600000E+02  0.3600000E+02  0.3600000E+02
   0.6175000E+02  0.8333333E-01  0.3600000E+02  0.3600000E+02  0.3600000E+02  0.3600000E+02
   0.6191667E+02  0.8333333E-01  0.3600000E+02  0.3600000E+02  0.3600000E+02  0.3600000E+02
   0.6208333E+02  0.8333333E-01  0.3600000E+02  0.3600000E+02  0.3600000E+02  0.3600000E+02
   0.6225000E+02  0.8333333E-01  0.3600000E+02  0.3600000E+02  0.3600000E+02  0.3600000E+02
   0.6241667E+02  0.8333333E-01  0.3600000E+02  0.3600000E+02  0.3600000E+02  0.3600000E+02
   0.6258333E+02  0.8333333E-01  0.3600000E+02  0.3600000E+02  0.3600000E+02  0.3600000E+02
   0.6275000E+02  0.8333333E-01  0.3600000E+02  0.3600000E+02  0.3600000E+02  0.3600000E+02
   0.6291667E+02  0.8333333E-01  0.3600000E+02  0.3600000E+02  0.3600000E+02  0.3600000E+02
   0.6308333E+02  0.8333333E-01  0.3600000E+02  0.3600000E+02  0.3600000E+02  0.3600000E+02
   0.6325000E+02  0.8333333E-01  0.3600000E+02  0.3600000E+02  0.3600000E+02  0.3600000E+02
   0.6341667E+02  0.8333333E-01  0.3600000E+02  0.3600000E+02  0.3600000E+02  0.3600000E+02
   0.6358333E+02  0.8333333E-01  0.3600000E+02  0.3600000E+02  0.3600000E+02  0.3600000E+02
   0.6375000E+02  0.8333333E-01  0.3600000E+02  0.3600000E+02  0.3600000E+02  0.3600000E+02
   0.6391667E+02  0.8333333E-01  0.3600000E+02  0.3600000E+02  0.3600000E+02  0.3600000E+02
   0.6408333E+02  0.8333333E-01  0.3600000E+02  0.3600000E+02  0.3600000E+02  0.3600000E+02
   0.6425000E+02  0.8333333E-01  0.3600000E+02  0.3600000E+02  0.3600000E+02  0.3600000E+02
   0.6441667E+02  0.8333333E-01  0.3600000E+02  0.3600000E+02  0.3600000E+02  0.3600000E+02
   0.6458333E+02  0.8333333E-01  0.3600000E+02  0.3600000E+02  0.3600000E+02  0.3600000E+02
   0.6475000E+02  0.8333333E-01  0.3600000E+02  0.3600000E+02  0.3600000E+02  0.3600000E+02
   0.6491667E+02  0.8333333E-01  0.3600000E+02  0.3600000E+02  0.3600000E+02  0.3600000E+02
   0.6508333E+02  0.8333333E-01  0.3600000E+02  0.3600000E+02  0.3600000E+02  0.3600000E+02
   0.6525000E+02  0.8333333E-01  0.3600000E+02  0.3600000E+02  0.3600000E+02  0.3600000E+02
   0.6541667E+02  0.8333333E-01  0.3600000E+02  0.3600000E+02  0.3600000E+02  0.3600000E+02
   0.6558333E+02  0.8333333E-01  0.3600000E+02  0.3600000E+02  0.3600000E+02  0.3600000E+02
   0.6575000E+02  0.8333333E-01  0.3600000E+02  0.3600000E+02  0.3600000E+02  0.3600000E+02
   0.6591667E+02  0.8333333E-01  0.3600000E+02  0.3600000E+02  0.3600000E+02  0.3600000E+02
   0.6608333E+02  0.8333333E-01  0.3600000E+02  0.3600000E+02  0.3600000E+02  0.3600000E+02
   0.6625000E+02  0.8333333E-01  0.3600000E+02  0.3600000E+02  0.3600000E+02  0.3600000E+02
   0.6641667E+02  0.8333333E-01  0.3600000E+02  0.3600000E+02  0.3600000E+02  0.3600000E+02
   0.6658333E+02  0.8333333E-01  0.3600000E+02  0.3600000E+02  0.3600000E+02  0.3600000E+02
   0.6675000E+02  0.8333333E-01  0.3600000E+02  0.3600000E+02  0.3600000E+02  0.3600000E+02
   0.6691667E+02  0.8333333E-01  0.3600000E+02  0.3600000E+02  0.3600000E+02  0.3600000E+02
   0.6708333E+02  0.8333333E-01  0.3600000E+02  0.3600000E+02  0.3600000E+02  0.3600000E+02
   0.6725000E+02  0.8333333E-01  0.3600000E+02  0.3600000E+02  0.3600000E+02  0.3600000E+02
   0.6741667E+02  0.8333333E-01  0.3600000E+02  0.3600000E+02  0.3600000E+02  0.3600000E+02
   0.6758333E+02  0.8333333E-01  0.3600000E+02  0.3600000E+02  0.3600000E+02  0.3600000E+02
   0.6775000E+02  0.8333333E-01  0.3600000E+02  0.3600000E+02  0.3600000E+02  0.3600000E+02
   0.6791667E+02  0.8333333E-01  0.3600000E+02  0.3600000E+02  0.3600000E+02  0.3600000E+02
   0.6808333E+02  0.8333333E-01  0.3600000E+02  0.3600000E+02  0.3600000E+02  0.3600000E+02
   0.6825000E+02  0.8333333E-01  0.3600000E+02  0.3600000E+02  0.3600000E+02  0.3600000E+02
   0.6841667E+02  0.8333333E-01  0.3600000E+02  0.3600000E+02  0.3600000E+02  0.3600000E+02
   0.6858333E+02  0.8333333E-01  0.3600000E+02  0.3600000E+02  0.3600000E+02  0.3600000E+02
   0.6875000E+02  0.8333333E-01  0.3600000E+02  0.3600000E+02  0.3600000E+02  0.3600000E+02
   0.6891667E+02  0.8333333E-01  0.3600000E+02  0.3600000E+02  0.3600000E+02  0.3600000E+02
   0.6908333E+02  0.8333333E-01  0.3600000E+02  0.3600000E+02  0.3600000E+02  0.3600000E+02
   0.6925000E+02  0.8333333E-01  0.3600000E+02  0.3600000E+02  0.3600000E+02  0.3600000E+02
   0.6941667E+02  0.8333333E-01  0.3600000E+02  0.3600000E+02  0.3600000E+02  0.3600000E+02
   0.6958333E+02  0.8333333E-01  0.3600000E+02  0.3600000E+02  0.3600000E+02  0.3600000E+02
   0.6975000E+02  0.8333333E-01  0.3600000E+02  0.3600000E+02  0.3600000E+02  0.3600000E+02
   0.6991667E+02  0.8333333E-01  0.3600000E+02  0.3600000E+02  0.3600000E+02  0.3600000E+02
   0.7008333E+02  0.8333333E-01  0.3600000E+02  0.3600000E+02  0.3600000E+02  0.3600000E+02
   0.7025000E+02  0.8333333E-01  0.3600000E+02  0.3600000E+02  0.3600000E+02  0.3600000E+02
   0.7041667E+02  0.8333333E-01  0.3600000E+02  0.3600000E+02  0.3600000E+02  0.3600000E+02
   0.7058333E+02  0.8333333E-01  0.3600000E+02  0.3600000E+02  0.3600000E+02  0.3600000E+02
   0.7075000E+02  0.8333333E-01  0.3600000E+02  0.3600000E+02  0.3600000E+02  0.3600000E+02
   0.7091667E+02  0.8333333E-01  0.3600000E+02  0.3600000E+02  0.3600000E+02  0.3600000E+02
   0.7108333E+02  0.8333333E-01  0.3600000E+02  0.3600000E+02  0.3600000E+02  0.3600000E+02
   0.7125000E+02  0.8333333E-01  0.3600000E+02  0.3600000E+02  0.3600000E+02  0.3600000E+02
   0.7141667E+02  0.8333333E-01  0.3600000E+02  0.3600000E+02  0.3600000E+02  0.3600000E+02
   0.7158333E+02  0.8333333E-01  0.3600000E+02  0.3600000E+02  0.3600000E+02  0.3600000E+02
   0.7175000E+02  0.8333333E-01  0.3600000E+02  0.3600000E+02  0.3600000E+02  0.3600000E+02
   0.7191667E+02  0.8333333E-01  0.3600000E+02  0.3600000E+02  0.3600000E+02  0.3600000E+02
   0.7208333E+02  0.8333333E-01  0.3600000E+02  0.3600000E+02  0.3600000E+02  0.3600000E+02
   0.7225000E+02  0.8333333E-01  0.3600000E+02  0.3600000E+02  0.3600000E+02  0.3600000E+02
   0.7241667E+02  0.8333333E-01  0.3600000E+02  0.3600000E+02  0.3600000E+02  0.3600000E+02
   0.7258333E+02  0.8333333E-01  0.3600000E+02  0.3600000E+02  0.3600000E+02  0.3600000E+02
   0.7275000E+02  0.8333333E-01  0.3600000E+02  0.3600000E+02  0.3600000E+02  0.3600000E+02
   0.7291667E+02  0.8333333E-01  0.3600000E+02  0.3600000E+02  0.3600000E+02  0.3600000E+02
   0.7308333E+02  0.8333333E-01  0.3600000E+02  0.3600000E+02  0.3600000E+02  0.3600000E+02
   0.7325000E+02  0.8333333E-01  0.3600000E+02  0.3600000E+02  0.3600000E+02  0.3600000E+02
   0.7341667E+02  0.8333333E-01  0.3600000E+02  0.3600000E+02  0.3600000E+02  0.3600000E+02
   0.7358333E+02  0.8333333E-01  0.3600000E+02  0.3600000E+02  0.3600000E+02  0.3600000E+02
   0.7375000E+02  0.8333333E-01  0.3600000E+02  0.3600000E+02  0.3600000E+02  0.3600000E+02
   0.7391667E+02  0.8333333E-01  0.3600000E+02  0.3600000E+02  0.3600000E+02  0.3600000E+02
   0.7408333E+02  0.8333333E-01  0.3600000E+02  0.3600000E+02  0.3600000E+02  0.3600000E+02
   0.7425000E+02  0.8333333E-01  0.3600000E+02  0.3600000E+02  0.3600000E+02  0.3600000E+02
   0.7441667E+02  0.8333333E-01  0.3600000E+02  0.3600000E+02  0.3600000E+02  0.3600000E+02
   0.7458333E+02  0.8333333E-01  0.3600000E+02  0.3600000E+02  0.3600000E+02  0.3600000E+02
   0.7475000E+02  0.8333333E-01  0.3600000E+02  0.3600000E+02  0.3600000E+02  0.3600000E+02
   0.7491667E+02  0.8333333E-01  0.3600000E+02  0.3600000E+02  0.3600000E+02  0.3600000E+02
   0.7508333E+02  0.8333333E-01  0.3600000E+02  0.3600000E+02  0.3600000E+02  0.3600000E+02
   0.7525000E+02  0.8333333E-01  0.3600000E+02  0.3600000E+02  0.3600000E+02  0.3600000E+02
   0.7541667E+02  0.8333333E-01  0.3600000E+02  0.3600000E+02  0.3600000E+02  0.3600000E+02
   0.7558333E+02  0.8333333E-01  0.3600000E+02  0.3600000E+02  0.3600000E+02  0.3600000E+02
   0.7575000E+02  0.8333333E-01  0.3600000E+02  0.3600000E+02  0.3600000E+02  0.3600000E+02
   0.7591667E+02  0.8333333E-01  0.3600000E+02  0.3600000E+02  0.3600000E+02  0.3600000E+02
   0.7608333E+02  0.8333333E-01  0.3600000E+02  0.3600000E+02  0.3600000E+02  0.3600000E+02
   0.7625000E+02  0.8333333E-01  0.3600000E+02  0.3600000E+02  0.3600000E+02  0.3600000E+02
   0.7641667E+02  0.8333333E-01  0.3600000E+02  0.3600000E+02  0.3600000E+02  0.3600000E+02
   0.7658333E+02  0.8333333E-01  0.3600000E+02  0.3600000E+02  0.3600000E+02  0.3600000E+02
   0.7675000E+02  0.8333333E-01  0.3600000E+02  0.3600000E+02  0.3600000E+02  0.3600000E+02
   0.7691667E+02  0.8333333E-01  0.3600000E+02  0.3600000E+02  0.3600000E+02  0.3600000E+02
   0.7708333E+02  0.8333333E-01  0.3600000E+02  0.3600000E+02  0.3600000E+02  0.3600000E+02
   0.7725000E+02  0.8333333E-01  0.3600000E+02  0.3600000E+02  0.3600000E+02  0.3600000E+02
   0.7741667E+02  0.8333333E-01  0.3600000E+02  0.3600000E+02  0.3600000E+02  0.3600000E+02
   0.7758333E+02  0.8333333E-01  0.3600000E+02  0.3600000E+02  0.3600000E+02  0.3600000E+02
   0.7775000E+02  0.8333333E-01  0.3600000E+02  0.3600000E+02  0.3600000E+02  0.3600000E+02
   0.7791667E+02  0.8333333E-01  0.3600000E+02  0.3600000E+02  0.3600000E+02  0.3600000E+02
   0.7808333E+02  0.8333333E-01  0.3600000E+02  0.3600000E+02  0.3600000E+02  0.3600000E+02
   0.7825000E+02  0.8333333E-01  0.3600000E+02  0.3600000E+02  0.3600000E+02  0.3600000E+02
   0.7841667E+02  0.8333333E-01  0.3600000E+02  0.3600000E+02  0.3600000E+02  0.3600000E+02
   0.7858333E+02  0.8333333E-01  0.3600000E+02  0.3600000E+02  0.3600000E+02  0.3600000E+02
   0.7875000E+02  0.8333333E-01  0.3600000E+02  0.3600000E+02  0.3600000E+02  0.3600000E+02
   0.7891667E+02  0.8333333E-01  0.3600000E+02  0.3600000E+02  0.3600000E+02  0.3600000E+02
   0.7908333E+02  0.8333333E-01  0.3600000E+02  0.3600000E+02  0.3600000E+02  0.3600000E+02
   0.7925000E+02  0.8333333E-01  0.3600000E+02  0.3600000E+02  0.3600000E+02  0.3600000E+02
   0.7941667E+02  0.8333333E-01  0.3600000E+02  0.3600000E+02  0.3600000E+02  0.3600000E+02
   0.7958333E+02  0.8333333E-01  0.3600000E+02  0.3600000E+02  0.3600000E+02  0.3600000E+02
   0.7975000E+02  0.8333333E-01  0.3600000E+02  0.3600000E+02  0.3600000E+02  0.3600000E+02
   0.7991667E+02  0.8333333E-01  0.3600000E+02  0.3600000E+02  0.3600000E+02  0.3600000E+02
   0.8008333E+02  0.8333333E-01  0.3600000E+02  0.3600000E+02  0.3600000E+02  0.3600000E+02
   0.8025000E+02  0.8333333E-01  0.3600000E+02  0.3600000E+02  0.3600000E+02  0.3600000E+02
   0.8041667E+02  0.8333333E-01  0.3600000E+02  0.3600000E+02  0.3600000E+02  0.3600000E+02
   0.8058333E+02  0.8333333E-01  0.3600000E+02  0.3600000E+02  0.3600000E+02  0.3600000E+02
   0.8075000E+02  0.8333333E-01  0.3600000E+02  0.3600000E+02  0.3600000E+02  0.3600000E+02
   0.8091667E+02  0.8333333E-01  0.3600000E+02  0.3600000E+02  0.3600000E+02  0.3600000E+02
   0.8108333E+02  0.8333333E-01  0.3600000E+02  0.3600000E+02  0.3600000E+02  0.3600000E+02
   0.8125000E+02  0.8333333E-01  0.3600000E+02  0.3600000E+02  0.3600000E+02  0.3600000E+02
   0.8141667E+02  0.8333333E-01  0.3600000E+02  0.3600000E+02  0.3600000E+02  0.3600000E+02
   0.8158333E+02  0.8333333E-01  0.3600000E+02  0.3600000E+02  0.3600000E+02  0.3600000E+02
   0.8175000E+02  0.8333333E-01  0.3600000E+02  0.3600000E+02  0.3600000E+02  0.3600000E+02
   0.8191667E+02  0.8333333E-01  0.3600000E+02  0.3600000E+02  0.3600000E+02  0.3600000E+02
   0.8208333E+02  0.8333333E-01  0.3600000E+02  0.3600000E+02  0.3600000E+02  0.3600000E+02
   0.8225000E+02  0.8333333E-01  0.3600000E+02  0.3600000E+02  0.3600000E+02  0.3600000E+02
   0.8241667E+02  0.8333333E-01  0.3600000E+02  0.3600000E+02  0.3600000E+02  0.3600000E+02
   0.8258333E+02  0.8333333E-01  0.3600000E+02  0.3600000E+02  0.3600000E+02  0.3600000E+02
   0.8275000E+02  0.8333333E-01  0.3600000E+02  0.3600000E+02  0.3600000E+02  0.3600000E+02
   0.8291667E+02  0.8333333E-01  0.3600000E+02  0.3600000E+02  0.3600000E+02  0.3600000E+02
   0.8308333E+02  0.8333333E-01  0.3600000E+02  0.3600000E+02  0.3600000E+02  0.3600000E+02
   0.8325000E+02  0.8333333E-01  0.3600000E+02  0.3600000E+02  0.3600000E+02  0.3600000E+02
   0.8341667E+02  0.8333333E-01  0.3600000E+02  0.3600000E+02  0.3600000E+02  0.3600000E+02
   0.8358333E+02  0.8333333E-01  0.3600000E+02  0.3600000E+02  0.3600000E+02  0.3600000E+02
   0.8375000E+02  0.8333333E-01  0.3600000E+02  0.3600000E+02  0.3600000E+02  0.3600000E+02
   0.8391667E+02  0.8333333E-01  0.3600000E+02  0.3600000E+02  0.3600000E+02  0.3600000E+02
   0.8408333E+02  0.8333333E-01  0.3600000E+02  0.3600000E+02  0.3600000E+02  0.3600000E+02
   0.8425000E+02  0.8333333E-01  0.3600000E+02  0.3600000E+02  0.3600000E+02  0.3600000E+02
   0.8441667E+02  0.8333333E-01  0.3600000E+02  0.3600000E+02  0.3600000E+02  0.3600000E+02
   0.8458333E+02  0.8333333E-01  0.3600000E+02  0.3600000E+02  0.3600000E+02  0.3600000E+02
   0.8475000E+02  0.8333333E-01  0.3600000E+02  0.3600000E+02  0.3600000E+02  0.3600000E+02
   0.8491667E+02  0.8333333E-01  0.3600000E+02  0.3600000E+02  0.3600000E+02  0.3600000E+02
   0.8508333E+02  0.8333333E-01  0.3600000E+02  0.3600000E+02  0.3600000E+02  0.3600000E+02
   0.8525000E+02  0.8333333E-01  0.3600000E+02  0.3600000E+02  0.3600000E+02  0.3600000E+02
   0.8541667E+02  0.8333333E-01  0.3600000E+02  0.3600000E+02  0.3600000E+02  0.3600000E+02
   0.8558333E+02  0.8333333E-01  0.3600000E+02  0.3600000E+02  0.3600000E+02  0.3600000E+02
   0.8575000E+02  0.8333333E-01  0.3600000E+02  0.3600000E+02  0.3600000E+02  0.3600000E+02
   0.8591667E+02  0.8333333E-01  0.3600000E+02  0.3600000E+02  0.3600000E+02  0.3600000E+02
   0.8608333E+02  0.8333333E-01  0.3600000E+02  0.3600000E+02  0.3600000E+02  0.3600000E+02
   0.8625000E+02  0.8333333E-01  0.3600000E+02  0.3600000E+02  0.3600000E+02  0.3600000E+02
   0.8641667E+02  0.8333333E-01  0.3600000E+02  0.3600000E+02  0.3600000E+02  0.3600000E+02
   0.8658333E+02  0.8333333E-01  0.3600000E+02  0.3600000E+02  0.3600000E+02  0.3600000E+02
   0.8675000E+02  0.8333333E-01  0.3600000E+02  0.3600000E+02  0.3600000E+02  0.3600000E+02
   0.8691667E+02  0.8333333E-01  0.3600000E+02  0.3600000E+02  0.3600000E+02  0.3600000E+02
   0.8708333E+02  0.8333333E-01  0.3600000E+02  0.3600000E+02  0.3600000E+02  0.3600000E+02
   0.8725000E+02  0.8333333E-01  0.3600000E+02  0.3600000E+02  0.3600000E+02  0.3600000E+02
   0.8741667E+02  0.8333333E-01  0.3600000E+02  0.3600000E+02  0.3600000E+02  0.3600000E+02
   0.8758333E+02  0.8333333E-01  0.3600000E+02  0.3600000E+02  0.3600000E+02  0.3600000E+02
   0.8775000E+02  0.8333333E-01  0.3600000E+02  0.3600000E+02  0.3600000E+02  0.3600000E+02
   0.8791667E+02  0.8333333E-01  0.3600000E+02  0.3600000E+02  0.3600000E+02  0.3600000E+02
   0.8808333E+02  0.8333333E-01  0.3600000E+02  0.3600000E+02  0.3600000E+02  0.3600000E+02
   0.8825000E+02  0.8333333E-01  0.3600000E+02  0.3600000E+02  0.3600000E+02  0.3600000E+02
   0.8841667E+02  0.8333333E-01  0.3600000E+02  0.3600000E+02  0.3600000E+02  0.3600000E+02
   0.8858333E+02  0.8333333E-01  0.3600000E+02  0.3600000E+02  0.3600000E+02  0.3600000E+02
   0.8875000E+02  0.8333333E-01  0.3600000E+02  0.3600000E+02  0.3600000E+02  0.3600000E+02
   0.8891667E+02  0.8333333E-01  0.3600000E+02  0.3600000E+02  0.3600000E+02  0.3600000E+02
   0.8908333E+02  0.8333333E-01  0.3600000E+02  0.3600000E+02  0.3600000E+02  0.3600000E+02
   0.8925000E+02  0.8333333E-01  0.3600000E+02  0.3600000E+02  0.3600000E+02  0.3600000E+02
   0.8941667E+02  0.8333333E-01  0.3600000E+02  0.3600000E+02  0.3600000E+02  0.3600000E+02
   0.8958333E+02  0.8333333E-01  0.3600000E+02  0.3600000E+02  0.3600000E+02  0.3600000E+02
   0.8975000E+02  0.8333333E-01  0.3600000E+02  0.3600000E+02  0.3600000E+02  0.3600000E+02
   0.8991667E+02  0.8333333E-01  0.3600000E+02  0.3600000E+02  0.3600000E+02  0.3600000E+02
   0.9008333E+02  0.8333333E-01  0.3600000E+02  0.3600000E+02  0.3600000E+02  0.3600000E+02
   0.9025000E+02  0.8333333E-01  0.3600000E+02  0.3600000E+02  0.3600000E+02  0.3600000E+02
   0.9041667E+02  0.8333333E-01  0.3600000E+02  0.3600000E+02  0.3600000E+02  0.3600000E+02
   0.9058333E+02  0.8333333E-01  0.3600000E+02  0.3600000E+02  0.3600000E+02  0.3600000E+02
   0.9075000E+02  0.8333333E-01  0.3600000E+02  0.3600000E+02  0.3600000E+02  0.3600000E+02
   0.9091667E+02  0.8333333E-01  0.3600000E+02  0.3600000E+02  0.3600000E+02  0.3600000E+02
   0.9108333E+02  0.8333333E-01  0.3600000E+02  0.3600000E+02  0.3600000E+02  0.3600000E+02
   0.9125000E+02  0.8333333E-01  0.3600000E+02  0.3600000E+02  0.3600000E+02  0.3600000E+02
   0.9141667E+02  0.8333333E-01  0.3600000E+02  0.3600000E+02  0.3600000E+02  0.3600000E+02
   0.9158333E+02  0.8333333E-01  0.3600000E+02  0.3600000E+02  0.3600000E+02  0.3600000E+02
   0.9175000E+02  0.8333333E-01  0.3600000E+02  0.3600000E+02  0.3600000E+02  0.3600000E+02
   0.9191667E+02  0.8333333E-01  0.3600000E+02  0.3600000E+02  0.3600000E+02  0.3600000E+02
   0.9208333E+02  0.8333333E-01  0.3600000E+02  0.3600000E+02  0.3600000E+02  0.3600000E+02
   0.9225000E+02  0.8333333E-01  0.3600000E+02  0.3600000E+02  0.3600000E+02  0.3600000E+02
   0.9241667E+02  0.8333333E-01  0.3600000E+02  0.3600000E+02  0.3600000E+02  0.3600000E+02
   0.9258333E+02  0.8333333E-01  0.3600000E+02  0.3600000E+02  0.3600000E+02  0.3600000E+02
   0.9275000E+02  0.8333333E-01  0.3600000E+02  0.3600000E+02  0.3600000E+02  0.3600000E+02
   0.9291667E+02  0.8333333E-01  0.3600000E+02  0.3600000E+02  0.3600000E+02  0.3600000E+02
   0.9308333E+02  0.8333333E-01  0.3600000E+02  0.3600000E+02  0.3600000E+02  0.3600000E+02
   0.9325000E+02  0.8333333E-01  0.3600000E+02  0.3600000E+02  0.3600000E+02  0.3600000E+02
   0.9341667E+02  0.8333333E-01  0.3600000E+02  0.3600000E+02  0.3600000E+02  0.3600000E+02
   0.9358333E+02  0.8333333E-01  0.3600000E+02  0.3600000E+02  0.3600000E+02  0.3600000E+02
   0.9375000E+02  0.8333333E-01  0.3600000E+02  0.3600000E+02  0.3600000E+02  0.3600000E+02
   0.9391667E+02  0.8333333E-01  0.3600000E+02  0.3600000E+02  0.3600000E+02  0.3600000E+02
   0.9408333E+02  0.8333333E-01  0.3600000E+02  0.3600000E+02  0.3600000E+02  0.3600000E+02
   0.9425000E+02  0.8333333E-01  0.3600000E+02  0.3600000E+02  0.3600000E+02  0.3600000E+02
   0.9441667E+02  0.8333333E-01  0.3600000E+02  0.3600000E+02  0.3600000E+02  0.3600000E+02
   0.9458333E+02  0.8333333E-01  0.3600000E+02  0.3600000E+02  0.3600000E+02  0.3600000E+02
   0.9475000E+02  0.8333333E-01  0.3600000E+02  0.3600000E+02  0.3600000E+02  0.3600000E+02
   0.9491667E+02  0.8333333E-01  0.3600000E+02  0.3600000E+02  0.3600000E+02  0.3600000E+02
   0.9508333E+02  0.8333333E-01  0.3600000E+02  0.3600000E+02  0.3600000E+02  0.3600000E+02
   0.9525000E+02  0.8333333E-01  0.3600000E+02  0.3600000E+02  0.3600000E+02  0.3600000E+02
   0.9541667E+02  0.8333333E-01  0.3600000E+02  0.3600000E+02  0.3600000E+02  0.3600000E+02
   0.9558333E+02  0.8333333E-01  0.3600000E+02  0.3600000E+02  0.3600000E+02  0.3600000E+02
   0.9575000E+02  0.8333333E-01  0.3600000E+02  0.3600000E+02  0.3600000E+02  0.3600000E+02
   0.9591667E+02  0.8333333E-01  0.3600000E+02  0.3600000E+02  0.3600000E+02  0.3600000E+02
   0.9608333E+02  0.8333333E-01  0.3600000E+02  0.3600000E+02  0.3600000E+02  0.3600000E+02
   0.9625000E+02  0.8333333E-01  0.3600000E+02  0.3600000E+02  0.3600000E+02  0.3600000E+02
   0.9641667E+02  0.8333333E-01  0.3600000E+02  0.3600000E+02  0.3600000E+02  0.3600000E+02
   0.9658333E+02  0.8333333E-01  0.3600000E+02  0.3600000E+02  0.3600000E+02  0.3600000E+02
   0.9675000E+02  0.8333333E-01  0.3600000E+02  0.3600000E+02  0.3600000E+02  0.3600000E+02
   0.9691667E+02  0.8333333E-01  0.3600000E+02  0.3600000E+02  0.3600000E+02  0.3600000E+02
   0.9708333E+02  0.8333333E-01  0.3600000E+02  0.3600000E+02  0.3600000E+02  0.3600000E+02
   0.9725000E+02  0.8333333E-01  0.3600000E+02  0.3600000E+02  0.3600000E+02  0.3600000E+02
   0.9741667E+02  0.8333333E-01  0.3600000E+02  0.3600000E+02  0.3600000E+02  0.3600000E+02
   0.9758333E+02  0.8333333E-01  0.3600000E+02  0.3600000E+02  0.3600000E+02  0.3600000E+02
   0.9775000E+02  0.8333333E-01  0.3600000E+02  0.3600000E+02  0.3600000E+02  0.3600000E+02
   0.9791667E+02  0.8333333E-01  0.3600000E+02  0.3600000E+02  0.3600000E+02  0.3600000E+02
   0.9808333E+02  0.8333333E-01  0.3600000E+02  0.3600000E+02  0.3600000E+02  0.3600000E+02
   0.9825000E+02  0.8333333E-01  0.3600000E+02  0.3600000E+02  0.3600000E+02  0.3600000E+02
   0.9841667E+02  0.8333333E-01  0.3600000E+02  0.3600000E+02  0.3600000E+02  0.3600000E+02
   0.9858333E+02  0.8333333E-01  0.3600000E+02  0.3600000E+02  0.3600000E+02  0.3600000E+02
   0.9875000E+02  0.8333333E-01  0.3600000E+02  0.3600000E+02  0.3600000E+02  0.3600000E+02
   0.9891667E+02  0.8333333E-01  0.3600000E+02  0.3600000E+02  0.3600000E+02  0.3600000E+02
   0.9908333E+02  0.8333333E-01  0.3600000E+02  0.3600000E+02  0.3600000E+02  0.3600000E+02
   0.9925000E+02  0.8333333E-01  0.3600000E+02  0.3600000E+02  0.3600000E+02  0.3600000E+02
   0.9941667E+02  0.8333333E-01  0.3600000E+02  0.3600000E+02  0.3600000E+02  0.3600000E+02
   0.9958333E+02  0.8333333E-01  0.3600000E+02  0.3600000E+02  0.3600000E+02  0.3600000E+02
   0.9975000E+02  0.8333333E-01  0.3600000E+02  0.3600000E+02  0.3600000E+02  0.3600000E+02
   0.9991667E+02  0.8333333E-01  0.3600000E+02  0.3600000E+02  0.3600000E+02  0.3600000E+02
   0.1000833E+03  0.8333333E-01  0.3600000E+02  0.3600000E+02  0.3600000E+02  0.3600000E+02
   0.1002500E+03  0.8333333E-01  0.3600000E+02  0.3600000E+02  0.3600000E+02  0.3600000E+02
   0.1004167E+03  0.8333333E-01  0.3600000E+02  0.3600000E+02  0.3600000E+02  0.3600000E+02
   0.1005833E+03  0.8333333E-01  0.3600000E+02  0.3600000E+02  0.3600000E+02  0.3600000E+02
   0.1007500E+03  0.8333333E-01  0.3600000E+02  0.3600000E+02  0.3600000E+02  0.3600000E+02
   0.1009167E+03  0.8333333E-01  0.3600000E+02  0.3600000E+02  0.3600000E+02  0.3600000E+02
   0.1010833E+03  0.8333333E-01  0.3600000E+02  0.3600000E+02  0.3600000E+02  0.3600000E+02
   0.1012500E+03  0.8333333E-01  0.3600000E+02  0.3600000E+02  0.3600000E+02  0.3600000E+02
   0.1014167E+03  0.8333333E-01  0.3600000E+02  0.3600000E+02  0.3600000E+02  0.3600000E+02
   0.1015833E+03  0.8333333E-01  0.3600000E+02  0.3600000E+02  0.3600000E+02  0.3600000E+02
   0.1017500E+03  0.8333333E-01  0.3600000E+02  0.3600000E+02  0.3600000E+02  0.3600000E+02
   0.1019167E+03  0.8333333E-01  0.3600000E+02  0.3600000E+02  0.3600000E+02  0.3600000E+02
 
   0.8333333E-01  0.2500000E+00  0.3600000E+02  0.3600000E+02  0.3600000E+02  0.3600000E+02
   0.2500000E+00  0.2500000E+00  0.3600000E+02  0.3600000E+02  0.3600000E+02  0.3600000E+02
   0.4166667E+00  0.2500000E+00  0.3600000E+02  0.3600000E+02  0.3600000E+02  0.3600000E+02
   0.5833333E+00  0.2500000E+00  0.3600000E+02  0.3600000E+02  0.3600000E+02  0.3600000E+02
   0.7500000E+00  0.2500000E+00  0.3600000E+02  0.3600000E+02  0.3600000E+02  0.3600000E+02
   0.9166667E+00  0.2500000E+00  0.3600000E+02  0.3600000E+02  0.3600000E+02  0.3600000E+02
   0.1083333E+01  0.2500000E+00  0.3600000E+02  0.3600000E+02  0.3600000E+02  0.3600000E+02
   0.1250000E+01  0.2500000E+00  0.3600000E+02  0.3600000E+02  0.3600000E+02  0.3600000E+02
   0.1416667E+01  0.2500000E+00  0.3600000E+02  0.3600000E+02  0.3600000E+02  0.3600000E+02
   0.1583333E+01  0.2500000E+00  0.3600000E+02  0.3600000E+02  0.3600000E+02  0.3600000E+02
   0.1750000E+01  0.2500000E+00  0.3600000E+02  0.3600000E+02  0.3600000E+02  0.3600000E+02
   0.1916667E+01  0.2500000E+00  0.3600000E+02  0.3600000E+02  0.3600000E+02  0.3600000E+02
   0.2083333E+01  0.2500000E+00  0.3600000E+02  0.3600000E+02  0.3600000E+02  0.3600000E+02
   0.2250000E+01  0.2500000E+00  0.3600000E+02  0.3600000E+02  0.3600000E+02  0.3600000E+02
   0.2416667E+01  0.2500000E+00  0.3600000E+02  0.3600000E+02  0.3600000E+02  0.3600000E+02
   0.2583333E+01  0.2500000E+00  0.3600000E+02  0.3600000E+02  0.3600000E+02  0.3600000E+02
   0.2750000E+01  0.2500000E+00  0.3600000E+02  0.3600000E+02  0.3600000E+02  0.3600000E+02
   0.2916667E+01  0.2500000E+00  0.3600000E+02  0.3600000E+02  0.3600000E+02  0.3600000E+02
   0.3083333E+01  0.2500000E+00  0.3600000E+02  0.3600000E+02  0.3600000E+02  0.3600000E+02
   0.3250000E+01  0.2500000E+00  0.3600000E+02  0.3600000E+02  0.3600000E+02  0.3600000E+02
   0.3416667E+01  0.2500000E+00  0.3600000E+02  0.3600000E+02  0.3600000E+02  0.3600000E+02
   0.3583333E+01  0.2500000E+00  0.3600000E+02  0.3600000E+02  0.3600000E+02  0.3600000E+02
   0.3750000E+01  0.2500000E+00  0.3600000E+02  0.3600000E+02  0.3600000E+02  0.3600000E+02
   0.3916667E+01  0.2500000E+00  0.3600000E+02  0.3600000E+02  0.3600000E+02  0.3600000E+02
   0.4083333E+01  0.2500000E+00  0.3600000E+02  0.3600000E+02  0.3600000E+02  0.3600000E+02
   0.4250000E+01  0.2500000E+00  0.3600000E+02  0.3600000E+02  0.3600000E+02  0.3600000E+02
   0.4416667E+01  0.2500000E+00  0.3600000E+02  0.3600000E+02  0.3600000E+02  0.3600000E+02
   0.4583333E+01  0.2500000E+00  0.3600000E+02  0.3600000E+02  0.3600000E+02  0.3600000E+02
   0.4750000E+01  0.2500000E+00  0.3600000E+02  0.3600000E+02  0.3600000E+02  0.3600000E+02
   0.4916667E+01  0.2500000E+00  0.3600000E+02  0.3600000E+02  0.3600000E+02  0.3600000E+02
   0.5083333E+01  0.2500000E+00  0.3600000E+02  0.3600000E+02  0.3600000E+02  0.3600000E+02
   0.5250000E+01  0.2500000E+00  0.3600000E+02  0.3600000E+02  0.3600000E+02  0.3600000E+02
   0.5416667E+01  0.2500000E+00  0.3600000E+02  0.3600000E+02  0.3600000E+02  0.3600000E+02
   0.5583333E+01  0.2500000E+00  0.3600000E+02  0.3600000E+02  0.3600000E+02  0.3600000E+02
   0.5750000E+01  0.2500000E+00  0.3600000E+02  0.3600000E+02  0.3600000E+02  0.3600000E+02
   0.5916667E+01  0.2500000E+00  0.3600000E+02  0.3600000E+02  0.3600000E+02  0.3600000E+02
   0.6083333E+01  0.2500000E+00  0.3600000E+02  0.3600000E+02  0.3600000E+02  0.3600000E+02
   0.6250000E+01  0.2500000E+00  0.3600000E+02  0.3600000E+02  0.3600000E+02  0.3600000E+02
   0.6416667E+01  0.2500000E+00  0.3600000E+02  0.3600000E+02  0.3600000E+02  0.3600000E+02
   0.6583333E+01  0.2500000E+00  0.3600000E+02  0.3600000E+02  0.3600000E+02  0.3600000E+02
   0.6750000E+01  0.2500000E+00  0.3600000E+02  0.3600000E+02  0.3600000E+02  0.3600000E+02
   0.6916667E+01  0.2500000E+00  0.3600000E+02  0.3600000E+02  0.3600000E+02  0.3600000E+02
   0.7083333E+01  0.2500000E+00  0.3600000E+02  0.3600000E+02  0.3600000E+02  0.3600000E+02
   0.7250000E+01  0.2500000E+00  0.3600000E+02  0.3600000E+02  0.3600000E+02  0.3600000E+02
   0.7416667E+01  0.2500000E+00  0.3600000E+02  0.3600000E+02  0.3600000E+02  0.3600000E+02
   0.7583333E+01  0.2500000E+00  0.3600000E+02  0.3600000E+02  0.3600000E+02  0.3600000E+02
   0.7750000E+01  0.2500000E+00  0.3600000E+02  0.3600000E+02  0.3600000E+02  0.3600000E+02
   0.7916667E+01  0.2500000E+00  0.3600000E+02  0.3600000E+02  0.3600000E+02  0.3600000E+02
   0.8083333E+01  0.2500000E+00  0.3600000E+02  0.3600000E+02  0.3600000E+02  0.3600000E+02
   0.8250000E+01  0.2500000E+00  0.3600000E+02  0.3600000E+02  0.3600000E+02  0.3600000E+02
   0.8416667E+01  0.2500000E+00  0.3600000E+02  0.3600000E+02  0.3600000E+02  0.3600000E+02
   0.8583333E+01  0.2500000E+00  0.3600000E+02  0.3600000E+02  0.3600000E+02  0.3600000E+02
   0.8750000E+01  0.2500000E+00  0.3600000E+02  0.3600000E+02  0.3600000E+02  0.3600000E+02
   0.8916667E+01  0.2500000E+00  0.3600000E+02  0.3600000E+02  0.3600000E+02  0.3600000E+02
   0.9083333E+01  0.2500000E+00  0.3600000E+02  0.3600000E+02  0.3600000E+02  0.3600000E+02
   0.9250000E+01  0.2500000E+00  0.3600000E+02  0.3600000E+02  0.3600000E+02  0.3600000E+02
   0.9416667E+01  0.2500000E+00  0.3600000E+02  0.3600000E+02  0.3600000E+02  0.3600000E+02
   0.9583333E+01  0.2500000E+00  0.3600000E+02  0.3600000E+02  0.3600000E+02  0.3600000E+02
   0.9750000E+01  0.2500000E+00  0.3600000E+02  0.3600000E+02  0.3600000E+02  0.3600000E+02
   0.9916667E+01  0.2500000E+00  0.3600000E+02  0.3600000E+02  0.3600000E+02  0.3600000E+02
   0.1008333E+02  0.2500000E+00  0.3600000E+02  0.3600000E+02  0.3600000E+02  0.3600000E+02
   0.1025000E+02  0.2500000E+00  0.3600000E+02  0.3600000E+02  0.3600000E+02  0.3600000E+02
   0.1041667E+02  0.2500000E+00  0.3600000E+02  0.3600000E+02  0.3600000E+02  0.3600000E+02
   0.1058333E+02  0.2500000E+00  0.3600000E+02  0.3600000E+02  0.3600000E+02  0.3600000E+02
   0.1075000E+02  0.2500000E+00  0.3600000E+02  0.3600000E+02  0.3600000E+02  0.3600000E+02
   0.1091667E+02  0.2500000E+00  0.3600000E+02  0.3600000E+02  0.3600000E+02  0.3600000E+02
   0.1108333E+02  0.2500000E+00  0.3600000E+02  0.3600000E+02  0.3600000E+02  0.3600000E+02
   0.1125000E+02  0.2500000E+00  0.3600000E+02  0.3600000E+02  0.3600000E+02  0.3600000E+02
   0.1141667E+02  0.2500000E+00  0.3600000E+02  0.3600000E+02  0.3600000E+02  0.3600000E+02
   0.1158333E+02  0.2500000E+00  0.3600000E+02  0.3600000E+02  0.3600000E+02  0.3600000E+02
   0.1175000E+02  0.2500000E+00  0.3600000E+02  0.3600000E+02  0.3600000E+02  0.3600000E+02
   0.1191667E+02  0.2500000E+00  0.3600000E+02  0.3600000E+02  0.3600000E+02  0.3600000E+02
   0.1208333E+02  0.2500000E+00  0.3600000E+02  0.3600000E+02  0.3600000E+02  0.3600000E+02
   0.1225000E+02  0.2500000E+00  0.3600000E+02  0.3600000E+02  0.3600000E+02  0.3600000E+02
   0.1241667E+02  0.2500000E+00  0.3600000E+02  0.3600000E+02  0.3600000E+02  0.3600000E+02
   0.1258333E+02  0.2500000E+00  0.3600000E+02  0.3600000E+02  0.3600000E+02  0.3600000E+02
   0.1275000E+02  0.2500000E+00  0.3600000E+02  0.3600000E+02  0.3600000E+02  0.3600000E+02
   0.1291667E+02  0.2500000E+00  0.3600000E+02  0.3600000E+02  0.3600000E+02  0.3600000E+02
   0.1308333E+02  0.2500000E+00  0.3600000E+02  0.3600000E+02  0.3600000E+02  0.3600000E+02
   0.1325000E+02  0.2500000E+00  0.3600000E+02  0.3600000E+02  0.3600000E+02  0.3600000E+02
   0.1341667E+02  0.2500000E+00  0.3600000E+02  0.3600000E+02  0.3600000E+02  0.3600000E+02
   0.1358333E+02  0.2500000E+00  0.3600000E+02  0.3600000E+02  0.3600000E+02  0.3600000E+02
   0.1375000E+02  0.2500000E+00  0.3600000E+02  0.3600000E+02  0.3600000E+02  0.3600000E+02
   0.1391667E+02  0.2500000E+00  0.3600000E+02  0.3600000E+02  0.3600000E+02  0.3600000E+02
   0.1408333E+02  0.2500000E+00  0.3600000E+02  0.3600000E+02  0.3600000E+02  0.3600000E+02
   0.1425000E+02  0.2500000E+00  0.3600000E+02  0.3600000E+02  0.3600000E+02  0.3600000E+02
   0.1441667E+02  0.2500000E+00  0.3600000E+02  0.3600000E+02  0.3600000E+02  0.3600000E+02
   0.1458333E+02  0.2500000E+00  0.3600000E+02  0.3600000E+02  0.3600000E+02  0.3600000E+02
   0.1475000E+02  0.2500000E+00  0.3600000E+02  0.3600000E+02  0.3600000E+02  0.3600000E+02
   0.1491667E+02  0.2500000E+00  0.3600000E+02  0.3600000E+02  0.3600000E+02  0.3600000E+02
   0.1508333E+02  0.2500000E+00  0.3600000E+02  0.3600000E+02  0.3600000E+02  0.3600000E+02
   0.1525000E+02  0.2500000E+00  0.3600000E+02  0.3600000E+02  0.3600000E+02  0.3600000E+02
   0.1541667E+02  0.2500000E+00  0.3600000E+02  0.3600000E+02  0.3600000E+02  0.3600000E+02
   0.1558333E+02  0.2500000E+00  0.3600000E+02  0.3600000E+02  0.3600000E+02  0.3600000E+02
   0.1575000E+02  0.2500000E+00  0.3600000E+02  0.3600000E+02  0.3600000E+02  0.3600000E+02
   0.1591667E+02  0.2500000E+00  0.3600000E+02  0.3600000E+02  0.3600000E+02  0.3600000E+02
   0.1608333E+02  0.2500000E+00  0.3600000E+02  0.3600000E+02  0.3600000E+02  0.3600000E+02
   0.1625000E+02  0.2500000E+00  0.3600000E+02  0.3600000E+02  0.3600000E+02  0.3600000E+02
   0.1641667E+02  0.2500000E+00  0.3600000E+02  0.3600000E+02  0.3600000E+02  0.3600000E+02
   0.1658333E+02  0.2500000E+00  0.3600000E+02  0.3600000E+02  0.3600000E+02  0.3600000E+02
   0.1675000E+02  0.2500000E+00  0.3600000E+02  0.3600000E+02  0.3600000E+02  0.3600000E+02
   0.1691667E+02  0.2500000E+00  0.3600000E+02  0.3600000E+02  0.3600000E+02  0.3600000E+02
   0.1708333E+02  0.2500000E+00  0.3600000E+02  0.3600000E+02  0.3600000E+02  0.3600000E+02
   0.1725000E+02  0.2500000E+00  0.3600000E+02  0.3600000E+02  0.3600000E+02  0.3600000E+02
   0.1741667E+02  0.2500000E+00  0.3600000E+02  0.3600000E+02  0.3600000E+02  0.3600000E+02
   0.1758333E+02  0.2500000E+00  0.3600000E+02  0.3600000E+02  0.3600000E+02  0.3600000E+02
   0.1775000E+02  0.2500000E+00  0.3600000E+02  0.3600000E+02  0.3600000E+02  0.3600000E+02
   0.1791667E+02  0.2500000E+00  0.3600000E+02  0.3600000E+02  0.3600000E+02  0.3600000E+02
   0.1808333E+02  0.2500000E+00  0.3600000E+02  0.3600000E+02  0.3600000E+02  0.3600000E+02
   0.1825000E+02  0.2500000E+00  0.3600000E+02  0.3600000E+02  0.3600000E+02  0.3600000E+02
   0.1841667E+02  0.2500000E+00  0.3600000E+02  0.3600000E+02  0.3600000E+02  0.3600000E+02
   0.1858333E+02  0.2500000E+00  0.3600000E+02  0.3600000E+02  0.3600000E+02  0.3600000E+02
   0.1875000E+02  0.2500000E+00  0.3600000E+02  0.3600000E+02  0.3600000E+02  0.3600000E+02
   0.1891667E+02  0.2500000E+00  0.3600000E+02  0.3600000E+02  0.3600000E+02  0.3600000E+02
   0.1908333E+02  0.2500000E+00  0.3600000E+02  0.3600000E+02  0.3600000E+02  0.3600000E+02
   0.1925000E+02  0.2500000E+00  0.3600000E+02  0.3600000E+02  0.3600000E+02  0.3600000E+02
   0.1941667E+02  0.2500000E+00  0.3600000E+02  0.3600000E+02  0.3600000E+02  0.3600000E+02
   0.1958333E+02  0.2500000E+00  0.3600000E+02  0.3600000E+02  0.3600000E+02  0.3600000E+02
   0.1975000E+02  0.2500000E+00  0.3600000E+02  0.3600000E+02  0.3600000E+02  0.3600000E+02
   0.1991667E+02  0.2500000E+00  0.3600000E+02  0.3600000E+02  0.3600000E+02  0.3600000E+02
   0.2008333E+02  0.2500000E+00  0.3600000E+02  0.3600000E+02  0.3600000E+02  0.3600000E+02
   0.2025000E+02  0.2500000E+00  0.3600000E+02  0.3600000E+02  0.3600000E+02  0.3600000E+02
   0.2041667E+02  0.2500000E+00  0.3600000E+02  0.3600000E+02  0.3600000E+02  0.3600000E+02
   0.2058333E+02  0.2500000E+00  0.3600000E+02  0.3600000E+02  0.3600000E+02  0.3600000E+02
   0.2075000E+02  0.2500000E+00  0.3600000E+02  0.3600000E+02  0.3600000E+02  0.3600000E+02
   0.2091667E+02  0.2500000E+00  0.3600000E+02  0.3600000E+02  0.3600000E+02  0.3600000E+02
   0.2108333E+02  0.2500000E+00  0.3600000E+02  0.3600000E+02  0.3600000E+02  0.3600000E+02
   0.2125000E+02  0.2500000E+00  0.3600000E+02  0.3600000E+02  0.3600000E+02  0.3600000E+02
   0.2141667E+02  0.2500000E+00  0.3600000E+02  0.3600000E+02  0.3600000E+02  0.3600000E+02
   0.2158333E+02  0.2500000E+00  0.3600000E+02  0.3600000E+02  0.3600000E+02  0.3600000E+02
   0.2175000E+02  0.2500000E+00  0.3600000E+02  0.3600000E+02  0.3600000E+02  0.3600000E+02
   0.2191667E+02  0.2500000E+00  0.3600000E+02  0.3600000E+02  0.3600000E+02  0.3600000E+02
   0.2208333E+02  0.2500000E+00  0.3600000E+02  0.3600000E+02  0.3600000E+02  0.3600000E+02
   0.2225000E+02  0.2500000E+00  0.3600000E+02  0.3600000E+02  0.3600000E+02  0.3600000E+02
   0.2241667E+02  0.2500000E+00  0.3600000E+02  0.3600000E+02  0.3600000E+02  0.3600000E+02
   0.2258333E+02  0.2500000E+00  0.3600000E+02  0.3600000E+02  0.3600000E+02  0.3600000E+02
   0.2275000E+02  0.2500000E+00  0.3600000E+02  0.3600000E+02  0.3600000E+02  0.3600000E+02
   0.2291667E+02  0.2500000E+00  0.3600000E+02  0.3600000E+02  0.3600000E+02  0.3600000E+02
   0.2308333E+02  0.2500000E+00  0.3600000E+02  0.3600000E+02  0.3600000E+02  0.3600000E+02
   0.2325000E+02  0.2500000E+00  0.3600000E+02  0.3600000E+02  0.3600000E+02  0.3600000E+02
   0.2341667E+02  0.2500000E+00  0.3600000E+02  0.3600000E+02  0.3600000E+02  0.3600000E+02
   0.2358333E+02  0.2500000E+00  0.3600000E+02  0.3600000E+02  0.3600000E+02  0.3600000E+02
   0.2375000E+02  0.2500000E+00  0.3600000E+02  0.3600000E+02  0.3600000E+02  0.3600000E+02
   0.2391667E+02  0.2500000E+00  0.3600000E+02  0.3600000E+02  0.3600000E+02  0.3600000E+02
   0.2408333E+02  0.2500000E+00  0.3600000E+02  0.3600000E+02  0.3600000E+02  0.3600000E+02
   0.2425000E+02  0.2500000E+00  0.3600000E+02  0.3600000E+02  0.3600000E+02  0.3600000E+02
   0.2441667E+02  0.2500000E+00  0.3600000E+02  0.3600000E+02  0.3600000E+02  0.3600000E+02
   0.2458333E+02  0.2500000E+00  0.3600000E+02  0.3600000E+02  0.3600000E+02  0.3600000E+02
   0.2475000E+02  0.2500000E+00  0.3600000E+02  0.3600000E+02  0.3600000E+02  0.3600000E+02
   0.2491667E+02  0.2500000E+00  0.3600000E+02  0.3600000E+02  0.3600000E+02  0.3600000E+02
   0.2508333E+02  0.2500000E+00  0.3600000E+02  0.3600000E+02  0.3600000E+02  0.3600000E+02
   0.2525000E+02  0.2500000E+00  0.3600000E+02  0.3600000E+02  0.3600000E+02  0.3600000E+02
   0.2541667E+02  0.2500000E+00  0.3600000E+02  0.3600000E+02  0.3600000E+02  0.3600000E+02
   0.2558333E+02  0.2500000E+00  0.3600000E+02  0.3600000E+02  0.3600000E+02  0.3600000E+02
   0.2575000E+02  0.2500000E+00  0.3600000E+02  0.3600000E+02  0.3600000E+02  0.3600000E+02
   0.2591667E+02  0.2500000E+00  0.3600000E+02  0.3600000E+02  0.3600000E+02  0.3600000E+02
   0.2608333E+02  0.2500000E+00  0.3600000E+02  0.3600000E+02  0.3600000E+02  0.3600000E+02
   0.2625000E+02  0.2500000E+00  0.3600000E+02  0.3600000E+02  0.3600000E+02  0.3600000E+02
   0.2641667E+02  0.2500000E+00  0.3600000E+02  0.3600000E+02  0.3600000E+02  0.3600000E+02
   0.2658333E+02  0.2500000E+00  0.3600000E+02  0.3600000E+02  0.3600000E+02  0.3600000E+02
   0.2675000E+02  0.2500000E+00  0.3600000E+02  0.3600000E+02  0.3600000E+02  0.3600000E+02
   0.2691667E+02  0.2500000E+00  0.3600000E+02  0.3600000E+02  0.3600000E+02  0.3600000E+02
   0.2708333E+02  0.2500000E+00  0.3600000E+02  0.3600000E+02  0.3600000E+02  0.3600000E+02
   0.2725000E+02  0.2500000E+00  0.3600000E+02  0.3600000E+02  0.3600000E+02  0.3600000E+02
   0.2741667E+02  0.2500000E+00  0.3600000E+02  0.3600000E+02  0.3600000E+02  0.3600000E+02
   0.2758333E+02  0.2500000E+00  0.3600000E+02  0.3600000E+02  0.3600000E+02  0.3600000E+02
   0.2775000E+02  0.2500000E+00  0.3600000E+02  0.3600000E+02  0.3600000E+02  0.3600000E+02
   0.2791667E+02  0.2500000E+00  0.3600000E+02  0.3600000E+02  0.3600000E+02  0.3600000E+02
   0.2808333E+02  0.2500000E+00  0.3600000E+02  0.3600000E+02  0.3600000E+02  0.3600000E+02
   0.2825000E+02  0.2500000E+00  0.3600000E+02  0.3600000E+02  0.3600000E+02  0.3600000E+02
   0.2841667E+02  0.2500000E+00  0.3600000E+02  0.3600000E+02  0.3600000E+02  0.3600000E+02
   0.2858333E+02  0.2500000E+00  0.3600000E+02  0.3600000E+02  0.3600000E+02  0.3600000E+02
   0.2875000E+02  0.2500000E+00  0.3600000E+02  0.3600000E+02  0.3600000E+02  0.3600000E+02
   0.2891667E+02  0.2500000E+00  0.3600000E+02  0.3600000E+02  0.3600000E+02  0.3600000E+02
   0.2908333E+02  0.2500000E+00  0.3600000E+02  0.3600000E+02  0.3600000E+02  0.3600000E+02
   0.2925000E+02  0.2500000E+00  0.3600000E+02  0.3600000E+02  0.3600000E+02  0.3600000E+02
   0.2941667E+02  0.2500000E+00  0.3600000E+02  0.3600000E+02  0.3600000E+02  0.3600000E+02
   0.2958333E+02  0.2500000E+00  0.3600000E+02  0.3600000E+02  0.3600000E+02  0.3600000E+02
   0.2975000E+02  0.2500000E+00  0.3600000E+02  0.3600000E+02  0.3600000E+02  0.3600000E+02
   0.2991667E+02  0.2500000E+00  0.3600000E+02  0.3600000E+02  0.3600000E+02  0.3600000E+02
   0.3008333E+02  0.2500000E+00  0.3600000E+02  0.3600000E+02  0.3600000E+02  0.3600000E+02
   0.3025000E+02  0.2500000E+00  0.3600000E+02  0.3600000E+02  0.3600000E+02  0.3600000E+02
   0.3041667E+02  0.2500000E+00  0.3600000E+02  0.3600000E+02  0.3600000E+02  0.3600000E+02
   0.3058333E+02  0.2500000E+00  0.3600000E+02  0.3600000E+02  0.3600000E+02  0.3600000E+02
   0.3075000E+02  0.2500000E+00  0.3600000E+02  0.3600000E+02  0.3600000E+02  0.3600000E+02
   0.3091667E+02  0.2500000E+00  0.3600000E+02  0.3600000E+02  0.3600000E+02  0.3600000E+02
   0.3108333E+02  0.2500000E+00  0.3600000E+02  0.3600000E+02  0.3600000E+02  0.3600000E+02
   0.3125000E+02  0.2500000E+00  0.3600000E+02  0.3600000E+02  0.3600000E+02  0.3600000E+02
   0.3141667E+02  0.2500000E+00  0.3600000E+02  0.3600000E+02  0.3600000E+02  0.3600000E+02
   0.3158333E+02  0.2500000E+00  0.3600000E+02  0.3600000E+02  0.3600000E+02  0.3600000E+02
   0.3175000E+02  0.2500000E+00  0.3600000E+02  0.3600000E+02  0.3600000E+02  0.3600000E+02
   0.3191667E+02  0.2500000E+00  0.3600000E+02  0.3600000E+02  0.3600000E+02  0.3600000E+02
   0.3208333E+02  0.2500000E+00  0.3600000E+02  0.3600000E+02  0.3600000E+02  0.3600000E+02
   0.3225000E+02  0.2500000E+00  0.3600000E+02  0.3600000E+02  0.3600000E+02  0.3600000E+02
   0.3241667E+02  0.2500000E+00  0.3600000E+02  0.3600000E+02  0.3600000E+02  0.3600000E+02
   0.3258333E+02  0.2500000E+00  0.3600000E+02  0.3600000E+02  0.3600000E+02  0.3600000E+02
   0.3275000E+02  0.2500000E+00  0.3600000E+02  0.3600000E+02  0.3600000E+02  0.3600000E+02
   0.3291667E+02  0.2500000E+00  0.3600000E+02  0.3600000E+02  0.3600000E+02  0.3600000E+02
   0.3308333E+02  0.2500000E+00  0.3600000E+02  0.3600000E+02  0.3600000E+02  0.3600000E+02
   0.3325000E+02  0.2500000E+00  0.3600000E+02  0.3600000E+02  0.3600000E+02  0.3600000E+02
   0.3341667E+02  0.2500000E+00  0.3600000E+02  0.3600000E+02  0.3600000E+02  0.3600000E+02
   0.3358333E+02  0.2500000E+00  0.3600000E+02  0.3600000E+02  0.3600000E+02  0.3600000E+02
   0.3375000E+02  0.2500000E+00  0.3600000E+02  0.3600000E+02  0.3600000E+02  0.3600000E+02
   0.3391667E+02  0.2500000E+00  0.3600000E+02  0.3600000E+02  0.3600000E+02  0.3600000E+02
   0.3408333E+02  0.2500000E+00  0.3600000E+02  0.3600000E+02  0.3600000E+02  0.3600000E+02
   0.3425000E+02  0.2500000E+00  0.3600000E+02  0.3600000E+02  0.3600000E+02  0.3600000E+02
   0.3441667E+02  0.2500000E+00  0.3600000E+02  0.3600000E+02  0.3600000E+02  0.3600000E+02
   0.3458333E+02  0.2500000E+00  0.3600000E+02  0.3600000E+02  0.3600000E+02  0.3600000E+02
   0.3475000E+02  0.2500000E+00  0.3600000E+02  0.3600000E+02  0.3600000E+02  0.3600000E+02
   0.3491667E+02  0.2500000E+00  0.3600000E+02  0.3600000E+02  0.3600000E+02  0.3600000E+02
   0.3508333E+02  0.2500000E+00  0.3600000E+02  0.3600000E+02  0.3600000E+02  0.3600000E+02
   0.3525000E+02  0.2500000E+00  0.3600000E+02  0.3600000E+02  0.3600000E+02  0.3600000E+02
   0.3541667E+02  0.2500000E+00  0.3600000E+02  0.3600000E+02  0.3600000E+02  0.3600000E+02
   0.3558333E+02  0.2500000E+00  0.3600000E+02  0.3600000E+02  0.3600000E+02  0.3600000E+02
   0.3575000E+02  0.2500000E+00  0.3600000E+02  0.3600000E+02  0.3600000E+02  0.3600000E+02
   0.3591667E+02  0.2500000E+00  0.3600000E+02  0.3600000E+02  0.3600000E+02  0.3600000E+02
   0.3608333E+02  0.2500000E+00  0.3600000E+02  0.3600000E+02  0.3600000E+02  0.3600000E+02
   0.3625000E+02  0.2500000E+00  0.3600000E+02  0.3600000E+02  0.3600000E+02  0.3600000E+02
   0.3641667E+02  0.2500000E+00  0.3600000E+02  0.3600000E+02  0.3600000E+02  0.3600000E+02
   0.3658333E+02  0.2500000E+00  0.3600000E+02  0.3600000E+02  0.3600000E+02  0.3600000E+02
   0.3675000E+02  0.2500000E+00  0.3600000E+02  0.3600000E+02  0.3600000E+02  0.3600000E+02
   0.3691667E+02  0.2500000E+00  0.3600000E+02  0.3600000E+02  0.3600000E+02  0.3600000E+02
   0.3708333E+02  0.2500000E+00  0.3600000E+02  0.3600000E+02  0.3600000E+02  0.3600000E+02
   0.3725000E+02  0.2500000E+00  0.3600000E+02  0.3600000E+02  0.3600000E+02  0.3600000E+02
   0.3741667E+02  0.2500000E+00  0.3600000E+02  0.3600000E+02  0.3600000E+02  0.3600000E+02
   0.3758333E+02  0.2500000E+00  0.3600000E+02  0.3600000E+02  0.3600000E+02  0.3600000E+02
   0.3775000E+02  0.2500000E+00  0.3600000E+02  0.3600000E+02  0.3600000E+02  0.3600000E+02
   0.3791667E+02  0.2500000E+00  0.3600000E+02  0.3600000E+02  0.3600000E+02  0.3600000E+02
   0.3808333E+02  0.2500000E+00  0.3600000E+02  0.3600000E+02  0.3600000E+02  0.3600000E+02
   0.3825000E+02  0.2500000E+00  0.3600000E+02  0.3600000E+02  0.3600000E+02  0.3600000E+02
   0.3841667E+02  0.2500000E+00  0.3600000E+02  0.3600000E+02  0.3600000E+02  0.3600000E+02
   0.3858333E+02  0.2500000E+00  0.3600000E+02  0.3600000E+02  0.3600000E+02  0.3600000E+02
   0.3875000E+02  0.2500000E+00  0.3600000E+02  0.3600000E+02  0.3600000E+02  0.3600000E+02
   0.3891667E+02  0.2500000E+00  0.3600000E+02  0.3600000E+02  0.3600000E+02  0.3600000E+02
   0.3908333E+02  0.2500000E+00  0.3600000E+02  0.3600000E+02  0.3600000E+02  0.3600000E+02
   0.3925000E+02  0.2500000E+00  0.3600000E+02  0.3600000E+02  0.3600000E+02  0.3600000E+02
   0.3941667E+02  0.2500000E+00  0.3600000E+02  0.3600000E+02  0.3600000E+02  0.3600000E+02
   0.3958333E+02  0.2500000E+00  0.3600000E+02  0.3600000E+02  0.3600000E+02  0.3600000E+02
   0.3975000E+02  0.2500000E+00  0.3600000E+02  0.3600000E+02  0.3600000E+02  0.3600000E+02
   0.3991667E+02  0.2500000E+00  0.3600000E+02  0.3600000E+02  0.3600000E+02  0.3600000E+02
   0.4008333E+02  0.2500000E+00  0.3600000E+02  0.3600000E+02  0.3600000E+02  0.3600000E+02
   0.4025000E+02  0.2500000E+00  0.3600000E+02  0.3600000E+02  0.3600000E+02  0.3600000E+02
   0.4041667E+02  0.2500000E+00  0.3600000E+02  0.3600000E+02  0.3600000E+02  0.3600000E+02
   0.4058333E+02  0.2500000E+00  0.3600000E+02  0.3600000E+02  0.3600000E+02  0.3600000E+02
   0.4075000E+02  0.2500000E+00  0.3600000E+02  0.3600000E+02  0.3600000E+02  0.3600000E+02
   0.4091667E+02  0.2500000E+00  0.3600000E+02  0.3600000E+02  0.3600000E+02  0.3600000E+02
   0.4108333E+02  0.2500000E+00  0.3600000E+02  0.3600000E+02  0.3600000E+02  0.3600000E+02
   0.4125000E+02  0.2500000E+00  0.3600000E+02  0.3600000E+02  0.3600000E+02  0.3600000E+02
   0.4141667E+02  0.2500000E+00  0.3600000E+02  0.3600000E+02  0.3600000E+02  0.3600000E+02
   0.4158333E+02  0.2500000E+00  0.3600000E+02  0.3600000E+02  0.3600000E+02  0.3600000E+02
   0.4175000E+02  0.2500000E+00  0.3600000E+02  0.3600000E+02  0.3600000E+02  0.3600000E+02
   0.4191667E+02  0.2500000E+00  0.3600000E+02  0.3600000E+02  0.3600000E+02  0.3600000E+02
   0.4208333E+02  0.2500000E+00  0.3600000E+02  0.3600000E+02  0.3600000E+02  0.3600000E+02
   0.4225000E+02  0.2500000E+00  0.3600000E+02  0.3600000E+02  0.3600000E+02  0.3600000E+02
   0.4241667E+02  0.2500000E+00  0.3600000E+02  0.3600000E+02  0.3600000E+02  0.3600000E+02
   0.4258333E+02  0.2500000E+00  0.3600000E+02  0.3600000E+02  0.3600000E+02  0.3600000E+02
   0.4275000E+02  0.2500000E+00  0.3600000E+02  0.3600000E+02  0.3600000E+02  0.3600000E+02
   0.4291667E+02  0.2500000E+00  0.3600000E+02  0.3600000E+02  0.3600000E+02  0.3600000E+02
   0.4308333E+02  0.2500000E+00  0.3600000E+02  0.3600000E+02  0.3600000E+02  0.3600000E+02
   0.4325000E+02  0.2500000E+00  0.3600000E+02  0.3600000E+02  0.3600000E+02  0.3600000E+02
   0.4341667E+02  0.2500000E+00  0.3600000E+02  0.3600000E+02  0.3600000E+02  0.3600000E+02
   0.4358333E+02  0.2500000E+00  0.3600000E+02  0.3600000E+02  0.3600000E+02  0.3600000E+02
   0.4375000E+02  0.2500000E+00  0.3600000E+02  0.3600000E+02  0.3600000E+02  0.3600000E+02
   0.4391667E+02  0.2500000E+00  0.3600000E+02  0.3600000E+02  0.3600000E+02  0.3600000E+02
   0.4408333E+02  0.2500000E+00  0.3600000E+02  0.3600000E+02  0.3600000E+02  0.3600000E+02
   0.4425000E+02  0.2500000E+00  0.3600000E+02  0.3600000E+02  0.3600000E+02  0.3600000E+02
   0.4441667E+02  0.2500000E+00  0.3600000E+02  0.3600000E+02  0.3600000E+02  0.3600000E+02
   0.4458333E+02  0.2500000E+00  0.3600000E+02  0.3600000E+02  0.3600000E+02  0.3600000E+02
   0.4475000E+02  0.2500000E+00  0.3600000E+02  0.3600000E+02  0.3600000E+02  0.3600000E+02
   0.4491667E+02  0.2500000E+00  0.3600000E+02  0.3600000E+02  0.3600000E+02  0.3600000E+02
   0.4508333E+02  0.2500000E+00  0.3600000E+02  0.3600000E+02  0.3600000E+02  0.3600000E+02
   0.4525000E+02  0.2500000E+00  0.3600000E+02  0.3600000E+02  0.3600000E+02  0.3600000E+02
   0.4541667E+02  0.2500000E+00  0.3600000E+02  0.3600000E+02  0.3600000E+02  0.3600000E+02
   0.4558333E+02  0.2500000E+00  0.3600000E+02  0.3600000E+02  0.3600000E+02  0.3600000E+02
   0.4575000E+02  0.2500000E+00  0.3600000E+02  0.3600000E+02  0.3600000E+02  0.3600000E+02
   0.4591667E+02  0.2500000E+00  0.3600000E+02  0.3600000E+02  0.3600000E+02  0.3600000E+02
   0.4608333E+02  0.2500000E+00  0.3600000E+02  0.3600000E+02  0.3600000E+02  0.3600000E+02
   0.4625000E+02  0.2500000E+00  0.3600000E+02  0.3600000E+02  0.3600000E+02  0.3600000E+02
   0.4641667E+02  0.2500000E+00  0.3600000E+02  0.3600000E+02  0.3600000E+02  0.3600000E+02
   0.4658333E+02  0.2500000E+00  0.3600000E+02  0.3600000E+02  0.3600000E+02  0.3600000E+02
   0.4675000E+02  0.2500000E+00  0.3600000E+02  0.3600000E+02  0.3600000E+02  0.3600000E+02
   0.4691667E+02  0.2500000E+00  0.3600000E+02  0.3600000E+02  0.3600000E+02  0.3600000E+02
   0.4708333E+02  0.2500000E+00  0.3600000E+02  0.3600000E+02  0.3600000E+02  0.3600000E+02
   0.4725000E+02  0.2500000E+00  0.3600000E+02  0.3600000E+02  0.3600000E+02  0.3600000E+02
   0.4741667E+02  0.2500000E+00  0.3600000E+02  0.3600000E+02  0.3600000E+02  0.3600000E+02
   0.4758333E+02  0.2500000E+00  0.3600000E+02  0.3600000E+02  0.3600000E+02  0.3600000E+02
   0.4775000E+02  0.2500000E+00  0.3600000E+02  0.3600000E+02  0.3600000E+02  0.3600000E+02
   0.4791667E+02  0.2500000E+00  0.3600000E+02  0.3600000E+02  0.3600000E+02  0.3600000E+02
   0.4808333E+02  0.2500000E+00  0.3600000E+02  0.3600000E+02  0.3600000E+02  0.3600000E+02
   0.4825000E+02  0.2500000E+00  0.3600000E+02  0.3600000E+02  0.3600000E+02  0.3600000E+02
   0.4841667E+02  0.2500000E+00  0.3600000E+02  0.3600000E+02  0.3600000E+02  0.3600000E+02
   0.4858333E+02  0.2500000E+00  0.3600000E+02  0.3600000E+02  0.3600000E+02  0.3600000E+02
   0.4875000E+02  0.2500000E+00  0.3600000E+02  0.3600000E+02  0.3600000E+02  0.3600000E+02
   0.4891667E+02  0.2500000E+00  0.3600000E+02  0.3600000E+02  0.3600000E+02  0.3600000E+02
   0.4908333E+02  0.2500000E+00  0.3600000E+02  0.3600000E+02  0.3600000E+02  0.3600000E+02
   0.4925000E+02  0.2500000E+00  0.3600000E+02  0.3600000E+02  0.3600000E+02  0.3600000E+02
   0.4941667E+02  0.2500000E+00  0.3600000E+02  0.3600000E+02  0.3600000E+02  0.3600000E+02
   0.4958333E+02  0.2500000E+00  0.3600000E+02  0.3600000E+02  0.3600000E+02  0.3600000E+02
   0.4975000E+02  0.2500000E+00  0.3600000E+02  0.3600000E+02  0.3600000E+02  0.3600000E+02
   0.4991667E+02  0.2500000E+00  0.3600000E+02  0.3600000E+02  0.3600000E+02  0.3600000E+02
   0.5008333E+02  0.2500000E+00  0.3600000E+02  0.3600000E+02  0.3600000E+02  0.3600000E+02
   0.5025000E+02  0.2500000E+00  0.3600000E+02  0.3600000E+02  0.3600000E+02  0.3600000E+02
   0.5041667E+02  0.2500000E+00  0.3600000E+02  0.3600000E+02  0.3600000E+02  0.3600000E+02
   0.5058333E+02  0.2500000E+00  0.3600000E+02  0.3600000E+02  0.3600000E+02  0.3600000E+02
   0.5075000E+02  0.2500000E+00  0.3600000E+02  0.3600000E+02  0.3600000E+02  0.3600000E+02
   0.5091667E+02  0.2500000E+00  0.3600000E+02  0.3600000E+02  0.3600000E+02  0.3600000E+02
   0.5108333E+02  0.2500000E+00  0.3600000E+02  0.3600000E+02  0.3600000E+02  0.3600000E+02
   0.5125000E+02  0.2500000E+00  0.3600000E+02  0.3600000E+02  0.3600000E+02  0.3600000E+02
   0.5141667E+02  0.2500000E+00  0.3600000E+02  0.3600000E+02  0.3600000E+02  0.3600000E+02
   0.5158333E+02  0.2500000E+00  0.3600000E+02  0.3600000E+02  0.3600000E+02  0.3600000E+02
   0.5175000E+02  0.2500000E+00  0.3600000E+02  0.3600000E+02  0.3600000E+02  0.3600000E+02
   0.5191667E+02  0.2500000E+00  0.3600000E+02  0.3600000E+02  0.3600000E+02  0.3600000E+02
   0.5208333E+02  0.2500000E+00  0.3600000E+02  0.3600000E+02  0.3600000E+02  0.3600000E+02
   0.5225000E+02  0.2500000E+00  0.3600000E+02  0.3600000E+02  0.3600000E+02  0.3600000E+02
   0.5241667E+02  0.2500000E+00  0.3600000E+02  0.3600000E+02  0.3600000E+02  0.3600000E+02
   0.5258333E+02  0.2500000E+00  0.3600000E+02  0.3600000E+02  0.3600000E+02  0.3600000E+02
   0.5275000E+02  0.2500000E+00  0.3600000E+02  0.3600000E+02  0.3600000E+02  0.3600000E+02
   0.5291667E+02  0.2500000E+00  0.3600000E+02  0.3600000E+02  0.3600000E+02  0.3600000E+02
   0.5308333E+02  0.2500000E+00  0.3600000E+02  0.3600000E+02  0.3600000E+02  0.3600000E+02
   0.5325000E+02  0.2500000E+00  0.3600000E+02  0.3600000E+02  0.3600000E+02  0.3600000E+02
   0.5341667E+02  0.2500000E+00  0.3600000E+02  0.3600000E+02  0.3600000E+02  0.3600000E+02
   0.5358333E+02  0.2500000E+00  0.3600000E+02  0.3600000E+02  0.3600000E+02  0.3600000E+02
   0.5375000E+02  0.2500000E+00  0.3600000E+02  0.3600000E+02  0.3600000E+02  0.3600000E+02
   0.5391667E+02  0.2500000E+00  0.3600000E+02  0.3600000E+02  0.3600000E+02  0.3600000E+02
   0.5408333E+02  0.2500000E+00  0.3600000E+02  0.3600000E+02  0.3600000E+02  0.3600000E+02
   0.5425000E+02  0.2500000E+00  0.3600000E+02  0.3600000E+02  0.3600000E+02  0.3600000E+02
   0.5441667E+02  0.2500000E+00  0.3600000E+02  0.3600000E+02  0.3600000E+02  0.3600000E+02
   0.5458333E+02  0.2500000E+00  0.3600000E+02  0.3600000E+02  0.3600000E+02  0.3600000E+02
   0.5475000E+02  0.2500000E+00  0.3600000E+02  0.3600000E+02  0.3600000E+02  0.3600000E+02
   0.5491667E+02  0.2500000E+00  0.3600000E+02  0.3600000E+02  0.3600000E+02  0.3600000E+02
   0.5508333E+02  0.2500000E+00  0.3600000E+02  0.3600000E+02  0.3600000E+02  0.3600000E+02
   0.5525000E+02  0.2500000E+00  0.3600000E+02  0.3600000E+02  0.3600000E+02  0.3600000E+02
   0.5541667E+02  0.2500000E+00  0.3600000E+02  0.3600000E+02  0.3600000E+02  0.3600000E+02
   0.5558333E+02  0.2500000E+00  0.3600000E+02  0.3600000E+02  0.3600000E+02  0.3600000E+02
   0.5575000E+02  0.2500000E+00  0.3600000E+02  0.3600000E+02  0.3600000E+02  0.3600000E+02
   0.5591667E+02  0.2500000E+00  0.3600000E+02  0.3600000E+02  0.3600000E+02  0.3600000E+02
   0.5608333E+02  0.2500000E+00  0.3600000E+02  0.3600000E+02  0.3600000E+02  0.3600000E+02
   0.5625000E+02  0.2500000E+00  0.3600000E+02  0.3600000E+02  0.3600000E+02  0.3600000E+02
   0.5641667E+02  0.2500000E+00  0.3600000E+02  0.3600000E+02  0.3600000E+02  0.3600000E+02
   0.5658333E+02  0.2500000E+00  0.3600000E+02  0.3600000E+02  0.3600000E+02  0.3600000E+02
   0.5675000E+02  0.2500000E+00  0.3600000E+02  0.3600000E+02  0.3600000E+02  0.3600000E+02
   0.5691667E+02  0.2500000E+00  0.3600000E+02  0.3600000E+02  0.3600000E+02  0.3600000E+02
   0.5708333E+02  0.2500000E+00  0.3600000E+02  0.3600000E+02  0.3600000E+02  0.3600000E+02
   0.5725000E+02  0.2500000E+00  0.3600000E+02  0.3600000E+02  0.3600000E+02  0.3600000E+02
   0.5741667E+02  0.2500000E+00  0.3600000E+02  0.3600000E+02  0.3600000E+02  0.3600000E+02
   0.5758333E+02  0.2500000E+00  0.3600000E+02  0.3600000E+02  0.3600000E+02  0.3600000E+02
   0.5775000E+02  0.2500000E+00  0.3600000E+02  0.3600000E+02  0.3600000E+02  0.3600000E+02
   0.5791667E+02  0.2500000E+00  0.3600000E+02  0.3600000E+02  0.3600000E+02  0.3600000E+02
   0.5808333E+02  0.2500000E+00  0.3600000E+02  0.3600000E+02  0.3600000E+02  0.3600000E+02
   0.5825000E+02  0.2500000E+00  0.3600000E+02  0.3600000E+02  0.3600000E+02  0.3600000E+02
   0.5841667E+02  0.2500000E+00  0.3600000E+02  0.3600000E+02  0.3600000E+02  0.3600000E+02
   0.5858333E+02  0.2500000E+00  0.3600000E+02  0.3600000E+02  0.3600000E+02  0.3600000E+02
   0.5875000E+02  0.2500000E+00  0.3600000E+02  0.3600000E+02  0.3600000E+02  0.3600000E+02
   0.5891667E+02  0.2500000E+00  0.3600000E+02  0.3600000E+02  0.3600000E+02  0.3600000E+02
   0.5908333E+02  0.2500000E+00  0.3600000E+02  0.3600000E+02  0.3600000E+02  0.3600000E+02
   0.5925000E+02  0.2500000E+00  0.3600000E+02  0.3600000E+02  0.3600000E+02  0.3600000E+02
   0.5941667E+02  0.2500000E+00  0.3600000E+02  0.3600000E+02  0.3600000E+02  0.3600000E+02
   0.5958333E+02  0.2500000E+00  0.3600000E+02  0.3600000E+02  0.3600000E+02  0.3600000E+02
   0.5975000E+02  0.2500000E+00  0.3600000E+02  0.3600000E+02  0.3600000E+02  0.3600000E+02
   0.5991667E+02  0.2500000E+00  0.3600000E+02  0.3600000E+02  0.3600000E+02  0.3600000E+02
   0.6008333E+02  0.2500000E+00  0.3600000E+02  0.3600000E+02  0.3600000E+02  0.3600000E+02
   0.6025000E+02  0.2500000E+00  0.3600000E+02  0.3600000E+02  0.3600000E+02  0.3600000E+02
   0.6041667E+02  0.2500000E+00  0.3600000E+02  0.3600000E+02  0.3600000E+02  0.3600000E+02
   0.6058333E+02  0.2500000E+00  0.3600000E+02  0.3600000E+02  0.3600000E+02  0.3600000E+02
   0.6075000E+02  0.2500000E+00  0.3600000E+02  0.3600000E+02  0.3600000E+02  0.3600000E+02
   0.6091667E+02  0.2500000E+00  0.3600000E+02  0.3600000E+02  0.3600000E+02  0.3600000E+02
   0.6108333E+02  0.2500000E+00  0.3600000E+02  0.3600000E+02  0.3600000E+02  0.3600000E+02
   0.6125000E+02  0.2500000E+00  0.3600000E+02  0.3600000E+02  0.3600000E+02  0.3600000E+02
   0.6141667E+02  0.2500000E+00  0.3600000E+02  0.3600000E+02  0.3600000E+02  0.3600000E+02
   0.6158333E+02  0.2500000E+00  0.3600000E+02  0.3600000E+02  0.3600000E+02  0.3600000E+02
   0.6175000E+02  0.2500000E+00  0.3600000E+02  0.3600000E+02  0.3600000E+02  0.3600000E+02
   0.6191667E+02  0.2500000E+00  0.3600000E+02  0.3600000E+02  0.3600000E+02  0.3600000E+02
   0.6208333E+02  0.2500000E+00  0.3600000E+02  0.3600000E+02  0.3600000E+02  0.3600000E+02
   0.6225000E+02  0.2500000E+00  0.3600000E+02  0.3600000E+02  0.3600000E+02  0.3600000E+02
   0.6241667E+02  0.2500000E+00  0.3600000E+02  0.3600000E+02  0.3600000E+02  0.3600000E+02
   0.6258333E+02  0.2500000E+00  0.3600000E+02  0.3600000E+02  0.3600000E+02  0.3600000E+02
   0.6275000E+02  0.2500000E+00  0.3600000E+02  0.3600000E+02  0.3600000E+02  0.3600000E+02
   0.6291667E+02  0.2500000E+00  0.3600000E+02  0.3600000E+02  0.3600000E+02  0.3600000E+02
   0.6308333E+02  0.2500000E+00  0.3600000E+02  0.3600000E+02  0.3600000E+02  0.3600000E+02
   0.6325000E+02  0.2500000E+00  0.3600000E+02  0.3600000E+02  0.3600000E+02  0.3600000E+02
   0.6341667E+02  0.2500000E+00  0.3600000E+02  0.3600000E+02  0.3600000E+02  0.3600000E+02
   0.6358333E+02  0.2500000E+00  0.3600000E+02  0.3600000E+02  0.3600000E+02  0.3600000E+02
   0.6375000E+02  0.2500000E+00  0.3600000E+02  0.3600000E+02  0.3600000E+02  0.3600000E+02
   0.6391667E+02  0.2500000E+00  0.3600000E+02  0.3600000E+02  0.3600000E+02  0.3600000E+02
   0.6408333E+02  0.2500000E+00  0.3600000E+02  0.3600000E+02  0.3600000E+02  0.3600000E+02
   0.6425000E+02  0.2500000E+00  0.3600000E+02  0.3600000E+02  0.3600000E+02  0.3600000E+02
   0.6441667E+02  0.2500000E+00  0.3600000E+02  0.3600000E+02  0.3600000E+02  0.3600000E+02
   0.6458333E+02  0.2500000E+00  0.3600000E+02  0.3600000E+02  0.3600000E+02  0.3600000E+02
   0.6475000E+02  0.2500000E+00  0.3600000E+02  0.3600000E+02  0.3600000E+02  0.3600000E+02
   0.6491667E+02  0.2500000E+00  0.3600000E+02  0.3600000E+02  0.3600000E+02  0.3600000E+02
   0.6508333E+02  0.2500000E+00  0.3600000E+02  0.3600000E+02  0.3600000E+02  0.3600000E+02
   0.6525000E+02  0.2500000E+00  0.3600000E+02  0.3600000E+02  0.3600000E+02  0.3600000E+02
   0.6541667E+02  0.2500000E+00  0.3600000E+02  0.3600000E+02  0.3600000E+02  0.3600000E+02
   0.6558333E+02  0.2500000E+00  0.3600000E+02  0.3600000E+02  0.3600000E+02  0.3600000E+02
   0.6575000E+02  0.2500000E+00  0.3600000E+02  0.3600000E+02  0.3600000E+02  0.3600000E+02
   0.6591667E+02  0.2500000E+00  0.3600000E+02  0.3600000E+02  0.3600000E+02  0.3600000E+02
   0.6608333E+02  0.2500000E+00  0.3600000E+02  0.3600000E+02  0.3600000E+02  0.3600000E+02
   0.6625000E+02  0.2500000E+00  0.3600000E+02  0.3600000E+02  0.3600000E+02  0.3600000E+02
   0.6641667E+02  0.2500000E+00  0.3600000E+02  0.3600000E+02  0.3600000E+02  0.3600000E+02
   0.6658333E+02  0.2500000E+00  0.3600000E+02  0.3600000E+02  0.3600000E+02  0.3600000E+02
   0.6675000E+02  0.2500000E+00  0.3600000E+02  0.3600000E+02  0.3600000E+02  0.3600000E+02
   0.6691667E+02  0.2500000E+00  0.3600000E+02  0.3600000E+02  0.3600000E+02  0.3600000E+02
   0.6708333E+02  0.2500000E+00  0.3600000E+02  0.3600000E+02  0.3600000E+02  0.3600000E+02
   0.6725000E+02  0.2500000E+00  0.3600000E+02  0.3600000E+02  0.3600000E+02  0.3600000E+02
   0.6741667E+02  0.2500000E+00  0.3600000E+02  0.3600000E+02  0.3600000E+02  0.3600000E+02
   0.6758333E+02  0.2500000E+00  0.3600000E+02  0.3600000E+02  0.3600000E+02  0.3600000E+02
   0.6775000E+02  0.2500000E+00  0.3600000E+02  0.3600000E+02  0.3600000E+02  0.3600000E+02
   0.6791667E+02  0.2500000E+00  0.3600000E+02  0.3600000E+02  0.3600000E+02  0.3600000E+02
   0.6808333E+02  0.2500000E+00  0.3600000E+02  0.3600000E+02  0.3600000E+02  0.3600000E+02
   0.6825000E+02  0.2500000E+00  0.3600000E+02  0.3600000E+02  0.3600000E+02  0.3600000E+02
   0.6841667E+02  0.2500000E+00  0.3600000E+02  0.3600000E+02  0.3600000E+02  0.3600000E+02
   0.6858333E+02  0.2500000E+00  0.3600000E+02  0.3600000E+02  0.3600000E+02  0.3600000E+02
   0.6875000E+02  0.2500000E+00  0.3600000E+02  0.3600000E+02  0.3600000E+02  0.3600000E+02
   0.6891667E+02  0.2500000E+00  0.3600000E+02  0.3600000E+02  0.3600000E+02  0.3600000E+02
   0.6908333E+02  0.2500000E+00  0.3600000E+02  0.3600000E+02  0.3600000E+02  0.3600000E+02
   0.6925000E+02  0.2500000E+00  0.3600000E+02  0.3600000E+02  0.3600000E+02  0.3600000E+02
   0.6941667E+02  0.2500000E+00  0.3600000E+02  0.3600000E+02  0.3600000E+02  0.3600000E+02
   0.6958333E+02  0.2500000E+00  0.3600000E+02  0.3600000E+02  0.3600000E+02  0.3600000E+02
   0.6975000E+02  0.2500000E+00  0.3600000E+02  0.3600000E+02  0.3600000E+02  0.3600000E+02
   0.6991667E+02  0.2500000E+00  0.3600000E+02  0.3600000E+02  0.3600000E+02  0.3600000E+02
   0.7008333E+02  0.2500000E+00  0.3600000E+02  0.3600000E+02  0.3600000E+02  0.3600000E+02
   0.7025000E+02  0.2500000E+00  0.3600000E+02  0.3600000E+02  0.3600000E+02  0.3600000E+02
   0.7041667E+02  0.2500000E+00  0.3600000E+02  0.3600000E+02  0.3600000E+02  0.3600000E+02
   0.7058333E+02  0.2500000E+00  0.3600000E+02  0.3600000E+02  0.3600000E+02  0.3600000E+02
   0.7075000E+02  0.2500000E+00  0.3600000E+02  0.3600000E+02  0.3600000E+02  0.3600000E+02
   0.7091667E+02  0.2500000E+00  0.3600000E+02  0.3600000E+02  0.3600000E+02  0.3600000E+02
   0.7108333E+02  0.2500000E+00  0.3600000E+02  0.3600000E+02  0.3600000E+02  0.3600000E+02
   0.7125000E+02  0.2500000E+00  0.3600000E+02  0.3600000E+02  0.3600000E+02  0.3600000E+02
   0.7141667E+02  0.2500000E+00  0.3600000E+02  0.3600000E+02  0.3600000E+02  0.3600000E+02
   0.7158333E+02  0.2500000E+00  0.3600000E+02  0.3600000E+02  0.3600000E+02  0.3600000E+02
   0.7175000E+02  0.2500000E+00  0.3600000E+02  0.3600000E+02  0.3600000E+02  0.3600000E+02
   0.7191667E+02  0.2500000E+00  0.3600000E+02  0.3600000E+02  0.3600000E+02  0.3600000E+02
   0.7208333E+02  0.2500000E+00  0.3600000E+02  0.3600000E+02  0.3600000E+02  0.3600000E+02
   0.7225000E+02  0.2500000E+00  0.3600000E+02  0.3600000E+02  0.3600000E+02  0.3600000E+02
   0.7241667E+02  0.2500000E+00  0.3600000E+02  0.3600000E+02  0.3600000E+02  0.3600000E+02
   0.7258333E+02  0.2500000E+00  0.3600000E+02  0.3600000E+02  0.3600000E+02  0.3600000E+02
   0.7275000E+02  0.2500000E+00  0.3600000E+02  0.3600000E+02  0.3600000E+02  0.3600000E+02
   0.7291667E+02  0.2500000E+00  0.3600000E+02  0.3600000E+02  0.3600000E+02  0.3600000E+02
   0.7308333E+02  0.2500000E+00  0.3600000E+02  0.3600000E+02  0.3600000E+02  0.3600000E+02
   0.7325000E+02  0.2500000E+00  0.3600000E+02  0.3600000E+02  0.3600000E+02  0.3600000E+02
   0.7341667E+02  0.2500000E+00  0.3600000E+02  0.3600000E+02  0.3600000E+02  0.3600000E+02
   0.7358333E+02  0.2500000E+00  0.3600000E+02  0.3600000E+02  0.3600000E+02  0.3600000E+02
   0.7375000E+02  0.2500000E+00  0.3600000E+02  0.3600000E+02  0.3600000E+02  0.3600000E+02
   0.7391667E+02  0.2500000E+00  0.3600000E+02  0.3600000E+02  0.3600000E+02  0.3600000E+02
   0.7408333E+02  0.2500000E+00  0.3600000E+02  0.3600000E+02  0.3600000E+02  0.3600000E+02
   0.7425000E+02  0.2500000E+00  0.3600000E+02  0.3600000E+02  0.3600000E+02  0.3600000E+02
   0.7441667E+02  0.2500000E+00  0.3600000E+02  0.3600000E+02  0.3600000E+02  0.3600000E+02
   0.7458333E+02  0.2500000E+00  0.3600000E+02  0.3600000E+02  0.3600000E+02  0.3600000E+02
   0.7475000E+02  0.2500000E+00  0.3600000E+02  0.3600000E+02  0.3600000E+02  0.3600000E+02
   0.7491667E+02  0.2500000E+00  0.3600000E+02  0.3600000E+02  0.3600000E+02  0.3600000E+02
   0.7508333E+02  0.2500000E+00  0.3600000E+02  0.3600000E+02  0.3600000E+02  0.3600000E+02
   0.7525000E+02  0.2500000E+00  0.3600000E+02  0.3600000E+02  0.3600000E+02  0.3600000E+02
   0.7541667E+02  0.2500000E+00  0.3600000E+02  0.3600000E+02  0.3600000E+02  0.3600000E+02
   0.7558333E+02  0.2500000E+00  0.3600000E+02  0.3600000E+02  0.3600000E+02  0.3600000E+02
   0.7575000E+02  0.2500000E+00  0.3600000E+02  0.3600000E+02  0.3600000E+02  0.3600000E+02
   0.7591667E+02  0.2500000E+00  0.3600000E+02  0.3600000E+02  0.3600000E+02  0.3600000E+02
   0.7608333E+02  0.2500000E+00  0.3600000E+02  0.3600000E+02  0.3600000E+02  0.3600000E+02
   0.7625000E+02  0.2500000E+00  0.3600000E+02  0.3600000E+02  0.3600000E+02  0.3600000E+02
   0.7641667E+02  0.2500000E+00  0.3600000E+02  0.3600000E+02  0.3600000E+02  0.3600000E+02
   0.7658333E+02  0.2500000E+00  0.3600000E+02  0.3600000E+02  0.3600000E+02  0.3600000E+02
   0.7675000E+02  0.2500000E+00  0.3600000E+02  0.3600000E+02  0.3600000E+02  0.3600000E+02
   0.7691667E+02  0.2500000E+00  0.3600000E+02  0.3600000E+02  0.3600000E+02  0.3600000E+02
   0.7708333E+02  0.2500000E+00  0.3600000E+02  0.3600000E+02  0.3600000E+02  0.3600000E+02
   0.7725000E+02  0.2500000E+00  0.3600000E+02  0.3600000E+02  0.3600000E+02  0.3600000E+02
   0.7741667E+02  0.2500000E+00  0.3600000E+02  0.3600000E+02  0.3600000E+02  0.3600000E+02
   0.7758333E+02  0.2500000E+00  0.3600000E+02  0.3600000E+02  0.3600000E+02  0.3600000E+02
   0.7775000E+02  0.2500000E+00  0.3600000E+02  0.3600000E+02  0.3600000E+02  0.3600000E+02
   0.7791667E+02  0.2500000E+00  0.3600000E+02  0.3600000E+02  0.3600000E+02  0.3600000E+02
   0.7808333E+02  0.2500000E+00  0.3600000E+02  0.3600000E+02  0.3600000E+02  0.3600000E+02
   0.7825000E+02  0.2500000E+00  0.3600000E+02  0.3600000E+02  0.3600000E+02  0.3600000E+02
   0.7841667E+02  0.2500000E+00  0.3600000E+02  0.3600000E+02  0.3600000E+02  0.3600000E+02
   0.7858333E+02  0.2500000E+00  0.3600000E+02  0.3600000E+02  0.3600000E+02  0.3600000E+02
   0.7875000E+02  0.2500000E+00  0.3600000E+02  0.3600000E+02  0.3600000E+02  0.3600000E+02
   0.7891667E+02  0.2500000E+00  0.3600000E+02  0.3600000E+02  0.3600000E+02  0.3600000E+02
   0.7908333E+02  0.2500000E+00  0.3600000E+02  0.3600000E+02  0.3600000E+02  0.3600000E+02
   0.7925000E+02  0.2500000E+00  0.3600000E+02  0.3600000E+02  0.3600000E+02  0.3600000E+02
   0.7941667E+02  0.2500000E+00  0.3600000E+02  0.3600000E+02  0.3600000E+02  0.3600000E+02
   0.7958333E+02  0.2500000E+00  0.3600000E+02  0.3600000E+02  0.3600000E+02  0.3600000E+02
   0.7975000E+02  0.2500000E+00  0.3600000E+02  0.3600000E+02  0.3600000E+02  0.3600000E+02
   0.7991667E+02  0.2500000E+00  0.3600000E+02  0.3600000E+02  0.3600000E+02  0.3600000E+02
   0.8008333E+02  0.2500000E+00  0.3600000E+02  0.3600000E+02  0.3600000E+02  0.3600000E+02
   0.8025000E+02  0.2500000E+00  0.3600000E+02  0.3600000E+02  0.3600000E+02  0.3600000E+02
   0.8041667E+02  0.2500000E+00  0.3600000E+02  0.3600000E+02  0.3600000E+02  0.3600000E+02
   0.8058333E+02  0.2500000E+00  0.3600000E+02  0.3600000E+02  0.3600000E+02  0.3600000E+02
   0.8075000E+02  0.2500000E+00  0.3600000E+02  0.3600000E+02  0.3600000E+02  0.3600000E+02
   0.8091667E+02  0.2500000E+00  0.3600000E+02  0.3600000E+02  0.3600000E+02  0.3600000E+02
   0.8108333E+02  0.2500000E+00  0.3600000E+02  0.3600000E+02  0.3600000E+02  0.3600000E+02
   0.8125000E+02  0.2500000E+00  0.3600000E+02  0.3600000E+02  0.3600000E+02  0.3600000E+02
   0.8141667E+02  0.2500000E+00  0.3600000E+02  0.3600000E+02  0.3600000E+02  0.3600000E+02
   0.8158333E+02  0.2500000E+00  0.3600000E+02  0.3600000E+02  0.3600000E+02  0.3600000E+02
   0.8175000E+02  0.2500000E+00  0.3600000E+02  0.3600000E+02  0.3600000E+02  0.3600000E+02
   0.8191667E+02  0.2500000E+00  0.3600000E+02  0.3600000E+02  0.3600000E+02  0.3600000E+02
   0.8208333E+02  0.2500000E+00  0.3600000E+02  0.3600000E+02  0.3600000E+02  0.3600000E+02
   0.8225000E+02  0.2500000E+00  0.3600000E+02  0.3600000E+02  0.3600000E+02  0.3600000E+02
   0.8241667E+02  0.2500000E+00  0.3600000E+02  0.3600000E+02  0.3600000E+02  0.3600000E+02
   0.8258333E+02  0.2500000E+00  0.3600000E+02  0.3600000E+02  0.3600000E+02  0.3600000E+02
   0.8275000E+02  0.2500000E+00  0.3600000E+02  0.3600000E+02  0.3600000E+02  0.3600000E+02
   0.8291667E+02  0.2500000E+00  0.3600000E+02  0.3600000E+02  0.3600000E+02  0.3600000E+02
   0.8308333E+02  0.2500000E+00  0.3600000E+02  0.3600000E+02  0.3600000E+02  0.3600000E+02
   0.8325000E+02  0.2500000E+00  0.3600000E+02  0.3600000E+02  0.3600000E+02  0.3600000E+02
   0.8341667E+02  0.2500000E+00  0.3600000E+02  0.3600000E+02  0.3600000E+02  0.3600000E+02
   0.8358333E+02  0.2500000E+00  0.3600000E+02  0.3600000E+02  0.3600000E+02  0.3600000E+02
   0.8375000E+02  0.2500000E+00  0.3600000E+02  0.3600000E+02  0.3600000E+02  0.3600000E+02
   0.8391667E+02  0.2500000E+00  0.3600000E+02  0.3600000E+02  0.3600000E+02  0.3600000E+02
   0.8408333E+02  0.2500000E+00  0.3600000E+02  0.3600000E+02  0.3600000E+02  0.3600000E+02
   0.8425000E+02  0.2500000E+00  0.3600000E+02  0.3600000E+02  0.3600000E+02  0.3600000E+02
   0.8441667E+02  0.2500000E+00  0.3600000E+02  0.3600000E+02  0.3600000E+02  0.3600000E+02
   0.8458333E+02  0.2500000E+00  0.3600000E+02  0.3600000E+02  0.3600000E+02  0.3600000E+02
   0.8475000E+02  0.2500000E+00  0.3600000E+02  0.3600000E+02  0.3600000E+02  0.3600000E+02
   0.8491667E+02  0.2500000E+00  0.3600000E+02  0.3600000E+02  0.3600000E+02  0.3600000E+02
   0.8508333E+02  0.2500000E+00  0.3600000E+02  0.3600000E+02  0.3600000E+02  0.3600000E+02
   0.8525000E+02  0.2500000E+00  0.3600000E+02  0.3600000E+02  0.3600000E+02  0.3600000E+02
   0.8541667E+02  0.2500000E+00  0.3600000E+02  0.3600000E+02  0.3600000E+02  0.3600000E+02
   0.8558333E+02  0.2500000E+00  0.3600000E+02  0.3600000E+02  0.3600000E+02  0.3600000E+02
   0.8575000E+02  0.2500000E+00  0.3600000E+02  0.3600000E+02  0.3600000E+02  0.3600000E+02
   0.8591667E+02  0.2500000E+00  0.3600000E+02  0.3600000E+02  0.3600000E+02  0.3600000E+02
   0.8608333E+02  0.2500000E+00  0.3600000E+02  0.3600000E+02  0.3600000E+02  0.3600000E+02
   0.8625000E+02  0.2500000E+00  0.3600000E+02  0.3600000E+02  0.3600000E+02  0.3600000E+02
   0.8641667E+02  0.2500000E+00  0.3600000E+02  0.3600000E+02  0.3600000E+02  0.3600000E+02
   0.8658333E+02  0.2500000E+00  0.3600000E+02  0.3600000E+02  0.3600000E+02  0.3600000E+02
   0.8675000E+02  0.2500000E+00  0.3600000E+02  0.3600000E+02  0.3600000E+02  0.3600000E+02
   0.8691667E+02  0.2500000E+00  0.3600000E+02  0.3600000E+02  0.3600000E+02  0.3600000E+02
   0.8708333E+02  0.2500000E+00  0.3600000E+02  0.3600000E+02  0.3600000E+02  0.3600000E+02
   0.8725000E+02  0.2500000E+00  0.3600000E+02  0.3600000E+02  0.3600000E+02  0.3600000E+02
   0.8741667E+02  0.2500000E+00  0.3600000E+02  0.3600000E+02  0.3600000E+02  0.3600000E+02
   0.8758333E+02  0.2500000E+00  0.3600000E+02  0.3600000E+02  0.3600000E+02  0.3600000E+02
   0.8775000E+02  0.2500000E+00  0.3600000E+02  0.3600000E+02  0.3600000E+02  0.3600000E+02
   0.8791667E+02  0.2500000E+00  0.3600000E+02  0.3600000E+02  0.3600000E+02  0.3600000E+02
   0.8808333E+02  0.2500000E+00  0.3600000E+02  0.3600000E+02  0.3600000E+02  0.3600000E+02
   0.8825000E+02  0.2500000E+00  0.3600000E+02  0.3600000E+02  0.3600000E+02  0.3600000E+02
   0.8841667E+02  0.2500000E+00  0.3600000E+02  0.3600000E+02  0.3600000E+02  0.3600000E+02
   0.8858333E+02  0.2500000E+00  0.3600000E+02  0.3600000E+02  0.3600000E+02  0.3600000E+02
   0.8875000E+02  0.2500000E+00  0.3600000E+02  0.3600000E+02  0.3600000E+02  0.3600000E+02
   0.8891667E+02  0.2500000E+00  0.3600000E+02  0.3600000E+02  0.3600000E+02  0.3600000E+02
   0.8908333E+02  0.2500000E+00  0.3600000E+02  0.3600000E+02  0.3600000E+02  0.3600000E+02
   0.8925000E+02  0.2500000E+00  0.3600000E+02  0.3600000E+02  0.3600000E+02  0.3600000E+02
   0.8941667E+02  0.2500000E+00  0.3600000E+02  0.3600000E+02  0.3600000E+02  0.3600000E+02
   0.8958333E+02  0.2500000E+00  0.3600000E+02  0.3600000E+02  0.3600000E+02  0.3600000E+02
   0.8975000E+02  0.2500000E+00  0.3600000E+02  0.3600000E+02  0.3600000E+02  0.3600000E+02
   0.8991667E+02  0.2500000E+00  0.3600000E+02  0.3600000E+02  0.3600000E+02  0.3600000E+02
   0.9008333E+02  0.2500000E+00  0.3600000E+02  0.3600000E+02  0.3600000E+02  0.3600000E+02
   0.9025000E+02  0.2500000E+00  0.3600000E+02  0.3600000E+02  0.3600000E+02  0.3600000E+02
   0.9041667E+02  0.2500000E+00  0.3600000E+02  0.3600000E+02  0.3600000E+02  0.3600000E+02
   0.9058333E+02  0.2500000E+00  0.3600000E+02  0.3600000E+02  0.3600000E+02  0.3600000E+02
   0.9075000E+02  0.2500000E+00  0.3600000E+02  0.3600000E+02  0.3600000E+02  0.3600000E+02
   0.9091667E+02  0.2500000E+00  0.3600000E+02  0.3600000E+02  0.3600000E+02  0.3600000E+02
   0.9108333E+02  0.2500000E+00  0.3600000E+02  0.3600000E+02  0.3600000E+02  0.3600000E+02
   0.9125000E+02  0.2500000E+00  0.3600000E+02  0.3600000E+02  0.3600000E+02  0.3600000E+02
   0.9141667E+02  0.2500000E+00  0.3600000E+02  0.3600000E+02  0.3600000E+02  0.3600000E+02
   0.9158333E+02  0.2500000E+00  0.3600000E+02  0.3600000E+02  0.3600000E+02  0.3600000E+02
   0.9175000E+02  0.2500000E+00  0.3600000E+02  0.3600000E+02  0.3600000E+02  0.3600000E+02
   0.9191667E+02  0.2500000E+00  0.3600000E+02  0.3600000E+02  0.3600000E+02  0.3600000E+02
   0.9208333E+02  0.2500000E+00  0.3600000E+02  0.3600000E+02  0.3600000E+02  0.3600000E+02
   0.9225000E+02  0.2500000E+00  0.3600000E+02  0.3600000E+02  0.3600000E+02  0.3600000E+02
   0.9241667E+02  0.2500000E+00  0.3600000E+02  0.3600000E+02  0.3600000E+02  0.3600000E+02
   0.9258333E+02  0.2500000E+00  0.3600000E+02  0.3600000E+02  0.3600000E+02  0.3600000E+02
   0.9275000E+02  0.2500000E+00  0.3600000E+02  0.3600000E+02  0.3600000E+02  0.3600000E+02
   0.9291667E+02  0.2500000E+00  0.3600000E+02  0.3600000E+02  0.3600000E+02  0.3600000E+02
   0.9308333E+02  0.2500000E+00  0.3600000E+02  0.3600000E+02  0.3600000E+02  0.3600000E+02
   0.9325000E+02  0.2500000E+00  0.3600000E+02  0.3600000E+02  0.3600000E+02  0.3600000E+02
   0.9341667E+02  0.2500000E+00  0.3600000E+02  0.3600000E+02  0.3600000E+02  0.3600000E+02
   0.9358333E+02  0.2500000E+00  0.3600000E+02  0.3600000E+02  0.3600000E+02  0.3600000E+02
   0.9375000E+02  0.2500000E+00  0.3600000E+02  0.3600000E+02  0.3600000E+02  0.3600000E+02
   0.9391667E+02  0.2500000E+00  0.3600000E+02  0.3600000E+02  0.3600000E+02  0.3600000E+02
   0.9408333E+02  0.2500000E+00  0.3600000E+02  0.3600000E+02  0.3600000E+02  0.3600000E+02
   0.9425000E+02  0.2500000E+00  0.3600000E+02  0.3600000E+02  0.3600000E+02  0.3600000E+02
   0.9441667E+02  0.2500000E+00  0.3600000E+02  0.3600000E+02  0.3600000E+02  0.3600000E+02
   0.9458333E+02  0.2500000E+00  0.3600000E+02  0.3600000E+02  0.3600000E+02  0.3600000E+02
   0.9475000E+02  0.2500000E+00  0.3600000E+02  0.3600000E+02  0.3600000E+02  0.3600000E+02
   0.9491667E+02  0.2500000E+00  0.3600000E+02  0.3600000E+02  0.3600000E+02  0.3600000E+02
   0.9508333E+02  0.2500000E+00  0.3600000E+02  0.3600000E+02  0.3600000E+02  0.3600000E+02
   0.9525000E+02  0.2500000E+00  0.3600000E+02  0.3600000E+02  0.3600000E+02  0.3600000E+02
   0.9541667E+02  0.2500000E+00  0.3600000E+02  0.3600000E+02  0.3600000E+02  0.3600000E+02
   0.9558333E+02  0.2500000E+00  0.3600000E+02  0.3600000E+02  0.3600000E+02  0.3600000E+02
   0.9575000E+02  0.2500000E+00  0.3600000E+02  0.3600000E+02  0.3600000E+02  0.3600000E+02
   0.9591667E+02  0.2500000E+00  0.3600000E+02  0.3600000E+02  0.3600000E+02  0.3600000E+02
   0.9608333E+02  0.2500000E+00  0.3600000E+02  0.3600000E+02  0.3600000E+02  0.3600000E+02
   0.9625000E+02  0.2500000E+00  0.3600000E+02  0.3600000E+02  0.3600000E+02  0.3600000E+02
   0.9641667E+02  0.2500000E+00  0.3600000E+02  0.3600000E+02  0.3600000E+02  0.3600000E+02
   0.9658333E+02  0.2500000E+00  0.3600000E+02  0.3600000E+02  0.3600000E+02  0.3600000E+02
   0.9675000E+02  0.2500000E+00  0.3600000E+02  0.3600000E+02  0.3600000E+02  0.3600000E+02
   0.9691667E+02  0.2500000E+00  0.3600000E+02  0.3600000E+02  0.3600000E+02  0.3600000E+02
   0.9708333E+02  0.2500000E+00  0.3600000E+02  0.3600000E+02  0.3600000E+02  0.3600000E+02
   0.9725000E+02  0.2500000E+00  0.3600000E+02  0.3600000E+02  0.3600000E+02  0.3600000E+02
   0.9741667E+02  0.2500000E+00  0.3600000E+02  0.3600000E+02  0.3600000E+02  0.3600000E+02
   0.9758333E+02  0.2500000E+00  0.3600000E+02  0.3600000E+02  0.3600000E+02  0.3600000E+02
   0.9775000E+02  0.2500000E+00  0.3600000E+02  0.3600000E+02  0.3600000E+02  0.3600000E+02
   0.9791667E+02  0.2500000E+00  0.3600000E+02  0.3600000E+02  0.3600000E+02  0.3600000E+02
   0.9808333E+02  0.2500000E+00  0.3600000E+02  0.3600000E+02  0.3600000E+02  0.3600000E+02
   0.9825000E+02  0.2500000E+00  0.3600000E+02  0.3600000E+02  0.3600000E+02  0.3600000E+02
   0.9841667E+02  0.2500000E+00  0.3600000E+02  0.3600000E+02  0.3600000E+02  0.3600000E+02
   0.9858333E+02  0.2500000E+00  0.3600000E+02  0.3600000E+02  0.3600000E+02  0.3600000E+02
   0.9875000E+02  0.2500000E+00  0.3600000E+02  0.3600000E+02  0.3600000E+02  0.3600000E+02
   0.9891667E+02  0.2500000E+00  0.3600000E+02  0.3600000E+02  0.3600000E+02  0.3600000E+02
   0.9908333E+02  0.2500000E+00  0.3600000E+02  0.3600000E+02  0.3600000E+02  0.3600000E+02
   0.9925000E+02  0.2500000E+00  0.3600000E+02  0.3600000E+02  0.3600000E+02  0.3600000E+02
   0.9941667E+02  0.2500000E+00  0.3600000E+02  0.3600000E+02  0.3600000E+02  0.3600000E+02
   0.9958333E+02  0.2500000E+00  0.3600000E+02  0.3600000E+02  0.3600000E+02  0.3600000E+02
   0.9975000E+02  0.2500000E+00  0.3600000E+02  0.3600000E+02  0.3600000E+02  0.3600000E+02
   0.9991667E+02  0.2500000E+00  0.3600000E+02  0.3600000E+02  0.3600000E+02  0.3600000E+02
   0.1000833E+03  0.2500000E+00  0.3600000E+02  0.3600000E+02  0.3600000E+02  0.3600000E+02
   0.1002500E+03  0.2500000E+00  0.3600000E+02  0.3600000E+02  0.3600000E+02  0.3600000E+02
   0.1004167E+03  0.2500000E+00  0.3600000E+02  0.3600000E+02  0.3600000E+02  0.3600000E+02
   0.1005833E+03  0.2500000E+00  0.3600000E+02  0.3600000E+02  0.3600000E+02  0.3600000E+02
   0.1007500E+03  0.2500000E+00  0.3600000E+02  0.3600000E+02  0.3600000E+02  0.3600000E+02
   0.1009167E+03  0.2500000E+00  0.3600000E+02  0.3600000E+02  0.3600000E+02  0.3600000E+02
   0.1010833E+03  0.2500000E+00  0.3600000E+02  0.3600000E+02  0.3600000E+02  0.3600000E+02
   0.1012500E+03  0.2500000E+00  0.3600000E+02  0.3600000E+02  0.3600000E+02  0.3600000E+02
   0.1014167E+03  0.2500000E+00  0.3600000E+02  0.3600000E+02  0.3600000E+02  0.3600000E+02
   0.1015833E+03  0.2500000E+00  0.3600000E+02  0.3600000E+02  0.3600000E+02  0.3600000E+02
   0.1017500E+03  0.2500000E+00  0.3600000E+02  0.3600000E+02  0.3600000E+02  0.3600000E+02
   0.1019167E+03  0.2500000E+00  0.3600000E+02  0.3600000E+02  0.3600000E+02  0.3600000E+02
 
   0.8333333E-01  0.4166667E+00  0.3600000E+02  0.3600000E+02  0.3600000E+02  0.3600000E+02
   0.2500000E+00  0.4166667E+00  0.3600000E+02  0.3600000E+02  0.3600000E+02  0.3600000E+02
   0.4166667E+00  0.4166667E+00  0.3600000E+02  0.3600000E+02  0.3600000E+02  0.3600000E+02
   0.5833333E+00  0.4166667E+00  0.3600000E+02  0.3600000E+02  0.3600000E+02  0.3600000E+02
   0.7500000E+00  0.4166667E+00  0.3600000E+02  0.3600000E+02  0.3600000E+02  0.3600000E+02
   0.9166667E+00  0.4166667E+00  0.3600000E+02  0.3600000E+02  0.3600000E+02  0.3600000E+02
   0.1083333E+01  0.4166667E+00  0.3600000E+02  0.3600000E+02  0.3600000E+02  0.3600000E+02
   0.1250000E+01  0.4166667E+00  0.3600000E+02  0.3600000E+02  0.3600000E+02  0.3600000E+02
   0.1416667E+01  0.4166667E+00  0.3600000E+02  0.3600000E+02  0.3600000E+02  0.3600000E+02
   0.1583333E+01  0.4166667E+00  0.3600000E+02  0.3600000E+02  0.3600000E+02  0.3600000E+02
   0.1750000E+01  0.4166667E+00  0.3600000E+02  0.3600000E+02  0.3600000E+02  0.3600000E+02
   0.1916667E+01  0.4166667E+00  0.3600000E+02  0.3600000E+02  0.3600000E+02  0.3600000E+02
   0.2083333E+01  0.4166667E+00  0.3600000E+02  0.3600000E+02  0.3600000E+02  0.3600000E+02
   0.2250000E+01  0.4166667E+00  0.3600000E+02  0.3600000E+02  0.3600000E+02  0.3600000E+02
   0.2416667E+01  0.4166667E+00  0.3600000E+02  0.3600000E+02  0.3600000E+02  0.3600000E+02
   0.2583333E+01  0.4166667E+00  0.3600000E+02  0.3600000E+02  0.3600000E+02  0.3600000E+02
   0.2750000E+01  0.4166667E+00  0.3600000E+02  0.3600000E+02  0.3600000E+02  0.3600000E+02
   0.2916667E+01  0.4166667E+00  0.3600000E+02  0.3600000E+02  0.3600000E+02  0.3600000E+02
   0.3083333E+01  0.4166667E+00  0.3600000E+02  0.3600000E+02  0.3600000E+02  0.3600000E+02
   0.3250000E+01  0.4166667E+00  0.3600000E+02  0.3600000E+02  0.3600000E+02  0.3600000E+02
   0.3416667E+01  0.4166667E+00  0.3600000E+02  0.3600000E+02  0.3600000E+02  0.3600000E+02
   0.3583333E+01  0.4166667E+00  0.3600000E+02  0.3600000E+02  0.3600000E+02  0.3600000E+02
   0.3750000E+01  0.4166667E+00  0.3600000E+02  0.3600000E+02  0.3600000E+02  0.3600000E+02
   0.3916667E+01  0.4166667E+00  0.3600000E+02  0.3600000E+02  0.3600000E+02  0.3600000E+02
   0.4083333E+01  0.4166667E+00  0.3600000E+02  0.3600000E+02  0.3600000E+02  0.3600000E+02
   0.4250000E+01  0.4166667E+00  0.3600000E+02  0.3600000E+02  0.3600000E+02  0.3600000E+02
   0.4416667E+01  0.4166667E+00  0.3600000E+02  0.3600000E+02  0.3600000E+02  0.3600000E+02
   0.4583333E+01  0.4166667E+00  0.3600000E+02  0.3600000E+02  0.3600000E+02  0.3600000E+02
   0.4750000E+01  0.4166667E+00  0.3600000E+02  0.3600000E+02  0.3600000E+02  0.3600000E+02
   0.4916667E+01  0.4166667E+00  0.3600000E+02  0.3600000E+02  0.3600000E+02  0.3600000E+02
   0.5083333E+01  0.4166667E+00  0.3600000E+02  0.3600000E+02  0.3600000E+02  0.3600000E+02
   0.5250000E+01  0.4166667E+00  0.3600000E+02  0.3600000E+02  0.3600000E+02  0.3600000E+02
   0.5416667E+01  0.4166667E+00  0.3600000E+02  0.3600000E+02  0.3600000E+02  0.3600000E+02
   0.5583333E+01  0.4166667E+00  0.3600000E+02  0.3600000E+02  0.3600000E+02  0.3600000E+02
   0.5750000E+01  0.4166667E+00  0.3600000E+02  0.3600000E+02  0.3600000E+02  0.3600000E+02
   0.5916667E+01  0.4166667E+00  0.3600000E+02  0.3600000E+02  0.3600000E+02  0.3600000E+02
   0.6083333E+01  0.4166667E+00  0.3600000E+02  0.3600000E+02  0.3600000E+02  0.3600000E+02
   0.6250000E+01  0.4166667E+00  0.3600000E+02  0.3600000E+02  0.3600000E+02  0.3600000E+02
   0.6416667E+01  0.4166667E+00  0.3600000E+02  0.3600000E+02  0.3600000E+02  0.3600000E+02
   0.6583333E+01  0.4166667E+00  0.3600000E+02  0.3600000E+02  0.3600000E+02  0.3600000E+02
   0.6750000E+01  0.4166667E+00  0.3600000E+02  0.3600000E+02  0.3600000E+02  0.3600000E+02
   0.6916667E+01  0.4166667E+00  0.3600000E+02  0.3600000E+02  0.3600000E+02  0.3600000E+02
   0.7083333E+01  0.4166667E+00  0.3600000E+02  0.3600000E+02  0.3600000E+02  0.3600000E+02
   0.7250000E+01  0.4166667E+00  0.3600000E+02  0.3600000E+02  0.3600000E+02  0.3600000E+02
   0.7416667E+01  0.4166667E+00  0.3600000E+02  0.3600000E+02  0.3600000E+02  0.3600000E+02
   0.7583333E+01  0.4166667E+00  0.3600000E+02  0.3600000E+02  0.3600000E+02  0.3600000E+02
   0.7750000E+01  0.4166667E+00  0.3600000E+02  0.3600000E+02  0.3600000E+02  0.3600000E+02
   0.7916667E+01  0.4166667E+00  0.3600000E+02  0.3600000E+02  0.3600000E+02  0.3600000E+02
   0.8083333E+01  0.4166667E+00  0.3600000E+02  0.3600000E+02  0.3600000E+02  0.3600000E+02
   0.8250000E+01  0.4166667E+00  0.3600000E+02  0.3600000E+02  0.3600000E+02  0.3600000E+02
   0.8416667E+01  0.4166667E+00  0.3600000E+02  0.3600000E+02  0.3600000E+02  0.3600000E+02
   0.8583333E+01  0.4166667E+00  0.3600000E+02  0.3600000E+02  0.3600000E+02  0.3600000E+02
   0.8750000E+01  0.4166667E+00  0.3600000E+02  0.3600000E+02  0.3600000E+02  0.3600000E+02
   0.8916667E+01  0.4166667E+00  0.3600000E+02  0.3600000E+02  0.3600000E+02  0.3600000E+02
   0.9083333E+01  0.4166667E+00  0.3600000E+02  0.3600000E+02  0.3600000E+02  0.3600000E+02
   0.9250000E+01  0.4166667E+00  0.3600000E+02  0.3600000E+02  0.3600000E+02  0.3600000E+02
   0.9416667E+01  0.4166667E+00  0.3600000E+02  0.3600000E+02  0.3600000E+02  0.3600000E+02
   0.9583333E+01  0.4166667E+00  0.3600000E+02  0.3600000E+02  0.3600000E+02  0.3600000E+02
   0.9750000E+01  0.4166667E+00  0.3600000E+02  0.3600000E+02  0.3600000E+02  0.3600000E+02
   0.9916667E+01  0.4166667E+00  0.3600000E+02  0.3600000E+02  0.3600000E+02  0.3600000E+02
   0.1008333E+02  0.4166667E+00  0.3600000E+02  0.3600000E+02  0.3600000E+02  0.3600000E+02
   0.1025000E+02  0.4166667E+00  0.3600000E+02  0.3600000E+02  0.3600000E+02  0.3600000E+02
   0.1041667E+02  0.4166667E+00  0.3600000E+02  0.3600000E+02  0.3600000E+02  0.3600000E+02
   0.1058333E+02  0.4166667E+00  0.3600000E+02  0.3600000E+02  0.3600000E+02  0.3600000E+02
   0.1075000E+02  0.4166667E+00  0.3600000E+02  0.3600000E+02  0.3600000E+02  0.3600000E+02
   0.1091667E+02  0.4166667E+00  0.3600000E+02  0.3600000E+02  0.3600000E+02  0.3600000E+02
   0.1108333E+02  0.4166667E+00  0.3600000E+02  0.3600000E+02  0.3600000E+02  0.3600000E+02
   0.1125000E+02  0.4166667E+00  0.3600000E+02  0.3600000E+02  0.3600000E+02  0.3600000E+02
   0.1141667E+02  0.4166667E+00  0.3600000E+02  0.3600000E+02  0.3600000E+02  0.3600000E+02
   0.1158333E+02  0.4166667E+00  0.3600000E+02  0.3600000E+02  0.3600000E+02  0.3600000E+02
   0.1175000E+02  0.4166667E+00  0.3600000E+02  0.3600000E+02  0.3600000E+02  0.3600000E+02
   0.1191667E+02  0.4166667E+00  0.3600000E+02  0.3600000E+02  0.3600000E+02  0.3600000E+02
   0.1208333E+02  0.4166667E+00  0.3600000E+02  0.3600000E+02  0.3600000E+02  0.3600000E+02
   0.1225000E+02  0.4166667E+00  0.3600000E+02  0.3600000E+02  0.3600000E+02  0.3600000E+02
   0.1241667E+02  0.4166667E+00  0.3600000E+02  0.3600000E+02  0.3600000E+02  0.3600000E+02
   0.1258333E+02  0.4166667E+00  0.3600000E+02  0.3600000E+02  0.3600000E+02  0.3600000E+02
   0.1275000E+02  0.4166667E+00  0.3600000E+02  0.3600000E+02  0.3600000E+02  0.3600000E+02
   0.1291667E+02  0.4166667E+00  0.3600000E+02  0.3600000E+02  0.3600000E+02  0.3600000E+02
   0.1308333E+02  0.4166667E+00  0.3600000E+02  0.3600000E+02  0.3600000E+02  0.3600000E+02
   0.1325000E+02  0.4166667E+00  0.3600000E+02  0.3600000E+02  0.3600000E+02  0.3600000E+02
   0.1341667E+02  0.4166667E+00  0.3600000E+02  0.3600000E+02  0.3600000E+02  0.3600000E+02
   0.1358333E+02  0.4166667E+00  0.3600000E+02  0.3600000E+02  0.3600000E+02  0.3600000E+02
   0.1375000E+02  0.4166667E+00  0.3600000E+02  0.3600000E+02  0.3600000E+02  0.3600000E+02
   0.1391667E+02  0.4166667E+00  0.3600000E+02  0.3600000E+02  0.3600000E+02  0.3600000E+02
   0.1408333E+02  0.4166667E+00  0.3600000E+02  0.3600000E+02  0.3600000E+02  0.3600000E+02
   0.1425000E+02  0.4166667E+00  0.3600000E+02  0.3600000E+02  0.3600000E+02  0.3600000E+02
   0.1441667E+02  0.4166667E+00  0.3600000E+02  0.3600000E+02  0.3600000E+02  0.3600000E+02
   0.1458333E+02  0.4166667E+00  0.3600000E+02  0.3600000E+02  0.3600000E+02  0.3600000E+02
   0.1475000E+02  0.4166667E+00  0.3600000E+02  0.3600000E+02  0.3600000E+02  0.3600000E+02
   0.1491667E+02  0.4166667E+00  0.3600000E+02  0.3600000E+02  0.3600000E+02  0.3600000E+02
   0.1508333E+02  0.4166667E+00  0.3600000E+02  0.3600000E+02  0.3600000E+02  0.3600000E+02
   0.1525000E+02  0.4166667E+00  0.3600000E+02  0.3600000E+02  0.3600000E+02  0.3600000E+02
   0.1541667E+02  0.4166667E+00  0.3600000E+02  0.3600000E+02  0.3600000E+02  0.3600000E+02
   0.1558333E+02  0.4166667E+00  0.3600000E+02  0.3600000E+02  0.3600000E+02  0.3600000E+02
   0.1575000E+02  0.4166667E+00  0.3600000E+02  0.3600000E+02  0.3600000E+02  0.3600000E+02
   0.1591667E+02  0.4166667E+00  0.3600000E+02  0.3600000E+02  0.3600000E+02  0.3600000E+02
   0.1608333E+02  0.4166667E+00  0.3600000E+02  0.3600000E+02  0.3600000E+02  0.3600000E+02
   0.1625000E+02  0.4166667E+00  0.3600000E+02  0.3600000E+02  0.3600000E+02  0.3600000E+02
   0.1641667E+02  0.4166667E+00  0.3600000E+02  0.3600000E+02  0.3600000E+02  0.3600000E+02
   0.1658333E+02  0.4166667E+00  0.3600000E+02  0.3600000E+02  0.3600000E+02  0.3600000E+02
   0.1675000E+02  0.4166667E+00  0.3600000E+02  0.3600000E+02  0.3600000E+02  0.3600000E+02
   0.1691667E+02  0.4166667E+00  0.3600000E+02  0.3600000E+02  0.3600000E+02  0.3600000E+02
   0.1708333E+02  0.4166667E+00  0.3600000E+02  0.3600000E+02  0.3600000E+02  0.3600000E+02
   0.1725000E+02  0.4166667E+00  0.3600000E+02  0.3600000E+02  0.3600000E+02  0.3600000E+02
   0.1741667E+02  0.4166667E+00  0.3600000E+02  0.3600000E+02  0.3600000E+02  0.3600000E+02
   0.1758333E+02  0.4166667E+00  0.3600000E+02  0.3600000E+02  0.3600000E+02  0.3600000E+02
   0.1775000E+02  0.4166667E+00  0.3600000E+02  0.3600000E+02  0.3600000E+02  0.3600000E+02
   0.1791667E+02  0.4166667E+00  0.3600000E+02  0.3600000E+02  0.3600000E+02  0.3600000E+02
   0.1808333E+02  0.4166667E+00  0.3600000E+02  0.3600000E+02  0.3600000E+02  0.3600000E+02
   0.1825000E+02  0.4166667E+00  0.3600000E+02  0.3600000E+02  0.3600000E+02  0.3600000E+02
   0.1841667E+02  0.4166667E+00  0.3600000E+02  0.3600000E+02  0.3600000E+02  0.3600000E+02
   0.1858333E+02  0.4166667E+00  0.3600000E+02  0.3600000E+02  0.3600000E+02  0.3600000E+02
   0.1875000E+02  0.4166667E+00  0.3600000E+02  0.3600000E+02  0.3600000E+02  0.3600000E+02
   0.1891667E+02  0.4166667E+00  0.3600000E+02  0.3600000E+02  0.3600000E+02  0.3600000E+02
   0.1908333E+02  0.4166667E+00  0.3600000E+02  0.3600000E+02  0.3600000E+02  0.3600000E+02
   0.1925000E+02  0.4166667E+00  0.3600000E+02  0.3600000E+02  0.3600000E+02  0.3600000E+02
   0.1941667E+02  0.4166667E+00  0.3600000E+02  0.3600000E+02  0.3600000E+02  0.3600000E+02
   0.1958333E+02  0.4166667E+00  0.3600000E+02  0.3600000E+02  0.3600000E+02  0.3600000E+02
   0.1975000E+02  0.4166667E+00  0.3600000E+02  0.3600000E+02  0.3600000E+02  0.3600000E+02
   0.1991667E+02  0.4166667E+00  0.3600000E+02  0.3600000E+02  0.3600000E+02  0.3600000E+02
   0.2008333E+02  0.4166667E+00  0.3600000E+02  0.3600000E+02  0.3600000E+02  0.3600000E+02
   0.2025000E+02  0.4166667E+00  0.3600000E+02  0.3600000E+02  0.3600000E+02  0.3600000E+02
   0.2041667E+02  0.4166667E+00  0.3600000E+02  0.3600000E+02  0.3600000E+02  0.3600000E+02
   0.2058333E+02  0.4166667E+00  0.3600000E+02  0.3600000E+02  0.3600000E+02  0.3600000E+02
   0.2075000E+02  0.4166667E+00  0.3600000E+02  0.3600000E+02  0.3600000E+02  0.3600000E+02
   0.2091667E+02  0.4166667E+00  0.3600000E+02  0.3600000E+02  0.3600000E+02  0.3600000E+02
   0.2108333E+02  0.4166667E+00  0.3600000E+02  0.3600000E+02  0.3600000E+02  0.3600000E+02
   0.2125000E+02  0.4166667E+00  0.3600000E+02  0.3600000E+02  0.3600000E+02  0.3600000E+02
   0.2141667E+02  0.4166667E+00  0.3600000E+02  0.3600000E+02  0.3600000E+02  0.3600000E+02
   0.2158333E+02  0.4166667E+00  0.3600000E+02  0.3600000E+02  0.3600000E+02  0.3600000E+02
   0.2175000E+02  0.4166667E+00  0.3600000E+02  0.3600000E+02  0.3600000E+02  0.3600000E+02
   0.2191667E+02  0.4166667E+00  0.3600000E+02  0.3600000E+02  0.3600000E+02  0.3600000E+02
   0.2208333E+02  0.4166667E+00  0.3600000E+02  0.3600000E+02  0.3600000E+02  0.3600000E+02
   0.2225000E+02  0.4166667E+00  0.3600000E+02  0.3600000E+02  0.3600000E+02  0.3600000E+02
   0.2241667E+02  0.4166667E+00  0.3600000E+02  0.3600000E+02  0.3600000E+02  0.3600000E+02
   0.2258333E+02  0.4166667E+00  0.3600000E+02  0.3600000E+02  0.3600000E+02  0.3600000E+02
   0.2275000E+02  0.4166667E+00  0.3600000E+02  0.3600000E+02  0.3600000E+02  0.3600000E+02
   0.2291667E+02  0.4166667E+00  0.3600000E+02  0.3600000E+02  0.3600000E+02  0.3600000E+02
   0.2308333E+02  0.4166667E+00  0.3600000E+02  0.3600000E+02  0.3600000E+02  0.3600000E+02
   0.2325000E+02  0.4166667E+00  0.3600000E+02  0.3600000E+02  0.3600000E+02  0.3600000E+02
   0.2341667E+02  0.4166667E+00  0.3600000E+02  0.3600000E+02  0.3600000E+02  0.3600000E+02
   0.2358333E+02  0.4166667E+00  0.3600000E+02  0.3600000E+02  0.3600000E+02  0.3600000E+02
   0.2375000E+02  0.4166667E+00  0.3600000E+02  0.3600000E+02  0.3600000E+02  0.3600000E+02
   0.2391667E+02  0.4166667E+00  0.3600000E+02  0.3600000E+02  0.3600000E+02  0.3600000E+02
   0.2408333E+02  0.4166667E+00  0.3600000E+02  0.3600000E+02  0.3600000E+02  0.3600000E+02
   0.2425000E+02  0.4166667E+00  0.3600000E+02  0.3600000E+02  0.3600000E+02  0.3600000E+02
   0.2441667E+02  0.4166667E+00  0.3600000E+02  0.3600000E+02  0.3600000E+02  0.3600000E+02
   0.2458333E+02  0.4166667E+00  0.3600000E+02  0.3600000E+02  0.3600000E+02  0.3600000E+02
   0.2475000E+02  0.4166667E+00  0.3600000E+02  0.3600000E+02  0.3600000E+02  0.3600000E+02
   0.2491667E+02  0.4166667E+00  0.3600000E+02  0.3600000E+02  0.3600000E+02  0.3600000E+02
   0.2508333E+02  0.4166667E+00  0.3600000E+02  0.3600000E+02  0.3600000E+02  0.3600000E+02
   0.2525000E+02  0.4166667E+00  0.3600000E+02  0.3600000E+02  0.3600000E+02  0.3600000E+02
   0.2541667E+02  0.4166667E+00  0.3600000E+02  0.3600000E+02  0.3600000E+02  0.3600000E+02
   0.2558333E+02  0.4166667E+00  0.3600000E+02  0.3600000E+02  0.3600000E+02  0.3600000E+02
   0.2575000E+02  0.4166667E+00  0.3600000E+02  0.3600000E+02  0.3600000E+02  0.3600000E+02
   0.2591667E+02  0.4166667E+00  0.3600000E+02  0.3600000E+02  0.3600000E+02  0.3600000E+02
   0.2608333E+02  0.4166667E+00  0.3600000E+02  0.3600000E+02  0.3600000E+02  0.3600000E+02
   0.2625000E+02  0.4166667E+00  0.3600000E+02  0.3600000E+02  0.3600000E+02  0.3600000E+02
   0.2641667E+02  0.4166667E+00  0.3600000E+02  0.3600000E+02  0.3600000E+02  0.3600000E+02
   0.2658333E+02  0.4166667E+00  0.3600000E+02  0.3600000E+02  0.3600000E+02  0.3600000E+02
   0.2675000E+02  0.4166667E+00  0.3600000E+02  0.3600000E+02  0.3600000E+02  0.3600000E+02
   0.2691667E+02  0.4166667E+00  0.3600000E+02  0.3600000E+02  0.3600000E+02  0.3600000E+02
   0.2708333E+02  0.4166667E+00  0.3600000E+02  0.3600000E+02  0.3600000E+02  0.3600000E+02
   0.2725000E+02  0.4166667E+00  0.3600000E+02  0.3600000E+02  0.3600000E+02  0.3600000E+02
   0.2741667E+02  0.4166667E+00  0.3600000E+02  0.3600000E+02  0.3600000E+02  0.3600000E+02
   0.2758333E+02  0.4166667E+00  0.3600000E+02  0.3600000E+02  0.3600000E+02  0.3600000E+02
   0.2775000E+02  0.4166667E+00  0.3600000E+02  0.3600000E+02  0.3600000E+02  0.3600000E+02
   0.2791667E+02  0.4166667E+00  0.3600000E+02  0.3600000E+02  0.3600000E+02  0.3600000E+02
   0.2808333E+02  0.4166667E+00  0.3600000E+02  0.3600000E+02  0.3600000E+02  0.3600000E+02
   0.2825000E+02  0.4166667E+00  0.3600000E+02  0.3600000E+02  0.3600000E+02  0.3600000E+02
   0.2841667E+02  0.4166667E+00  0.3600000E+02  0.3600000E+02  0.3600000E+02  0.3600000E+02
   0.2858333E+02  0.4166667E+00  0.3600000E+02  0.3600000E+02  0.3600000E+02  0.3600000E+02
   0.2875000E+02  0.4166667E+00  0.3600000E+02  0.3600000E+02  0.3600000E+02  0.3600000E+02
   0.2891667E+02  0.4166667E+00  0.3600000E+02  0.3600000E+02  0.3600000E+02  0.3600000E+02
   0.2908333E+02  0.4166667E+00  0.3600000E+02  0.3600000E+02  0.3600000E+02  0.3600000E+02
   0.2925000E+02  0.4166667E+00  0.3600000E+02  0.3600000E+02  0.3600000E+02  0.3600000E+02
   0.2941667E+02  0.4166667E+00  0.3600000E+02  0.3600000E+02  0.3600000E+02  0.3600000E+02
   0.2958333E+02  0.4166667E+00  0.3600000E+02  0.3600000E+02  0.3600000E+02  0.3600000E+02
   0.2975000E+02  0.4166667E+00  0.3600000E+02  0.3600000E+02  0.3600000E+02  0.3600000E+02
   0.2991667E+02  0.4166667E+00  0.3600000E+02  0.3600000E+02  0.3600000E+02  0.3600000E+02
   0.3008333E+02  0.4166667E+00  0.3600000E+02  0.3600000E+02  0.3600000E+02  0.3600000E+02
   0.3025000E+02  0.4166667E+00  0.3600000E+02  0.3600000E+02  0.3600000E+02  0.3600000E+02
   0.3041667E+02  0.4166667E+00  0.3600000E+02  0.3600000E+02  0.3600000E+02  0.3600000E+02
   0.3058333E+02  0.4166667E+00  0.3600000E+02  0.3600000E+02  0.3600000E+02  0.3600000E+02
   0.3075000E+02  0.4166667E+00  0.3600000E+02  0.3600000E+02  0.3600000E+02  0.3600000E+02
   0.3091667E+02  0.4166667E+00  0.3600000E+02  0.3600000E+02  0.3600000E+02  0.3600000E+02
   0.3108333E+02  0.4166667E+00  0.3600000E+02  0.3600000E+02  0.3600000E+02  0.3600000E+02
   0.3125000E+02  0.4166667E+00  0.3600000E+02  0.3600000E+02  0.3600000E+02  0.3600000E+02
   0.3141667E+02  0.4166667E+00  0.3600000E+02  0.3600000E+02  0.3600000E+02  0.3600000E+02
   0.3158333E+02  0.4166667E+00  0.3600000E+02  0.3600000E+02  0.3600000E+02  0.3600000E+02
   0.3175000E+02  0.4166667E+00  0.3600000E+02  0.3600000E+02  0.3600000E+02  0.3600000E+02
   0.3191667E+02  0.4166667E+00  0.3600000E+02  0.3600000E+02  0.3600000E+02  0.3600000E+02
   0.3208333E+02  0.4166667E+00  0.3600000E+02  0.3600000E+02  0.3600000E+02  0.3600000E+02
   0.3225000E+02  0.4166667E+00  0.3600000E+02  0.3600000E+02  0.3600000E+02  0.3600000E+02
   0.3241667E+02  0.4166667E+00  0.3600000E+02  0.3600000E+02  0.3600000E+02  0.3600000E+02
   0.3258333E+02  0.4166667E+00  0.3600000E+02  0.3600000E+02  0.3600000E+02  0.3600000E+02
   0.3275000E+02  0.4166667E+00  0.3600000E+02  0.3600000E+02  0.3600000E+02  0.3600000E+02
   0.3291667E+02  0.4166667E+00  0.3600000E+02  0.3600000E+02  0.3600000E+02  0.3600000E+02
   0.3308333E+02  0.4166667E+00  0.3600000E+02  0.3600000E+02  0.3600000E+02  0.3600000E+02
   0.3325000E+02  0.4166667E+00  0.3600000E+02  0.3600000E+02  0.3600000E+02  0.3600000E+02
   0.3341667E+02  0.4166667E+00  0.3600000E+02  0.3600000E+02  0.3600000E+02  0.3600000E+02
   0.3358333E+02  0.4166667E+00  0.3600000E+02  0.3600000E+02  0.3600000E+02  0.3600000E+02
   0.3375000E+02  0.4166667E+00  0.3600000E+02  0.3600000E+02  0.3600000E+02  0.3600000E+02
   0.3391667E+02  0.4166667E+00  0.3600000E+02  0.3600000E+02  0.3600000E+02  0.3600000E+02
   0.3408333E+02  0.4166667E+00  0.3600000E+02  0.3600000E+02  0.3600000E+02  0.3600000E+02
   0.3425000E+02  0.4166667E+00  0.3600000E+02  0.3600000E+02  0.3600000E+02  0.3600000E+02
   0.3441667E+02  0.4166667E+00  0.3600000E+02  0.3600000E+02  0.3600000E+02  0.3600000E+02
   0.3458333E+02  0.4166667E+00  0.3600000E+02  0.3600000E+02  0.3600000E+02  0.3600000E+02
   0.3475000E+02  0.4166667E+00  0.3600000E+02  0.3600000E+02  0.3600000E+02  0.3600000E+02
   0.3491667E+02  0.4166667E+00  0.3600000E+02  0.3600000E+02  0.3600000E+02  0.3600000E+02
   0.3508333E+02  0.4166667E+00  0.3600000E+02  0.3600000E+02  0.3600000E+02  0.3600000E+02
   0.3525000E+02  0.4166667E+00  0.3600000E+02  0.3600000E+02  0.3600000E+02  0.3600000E+02
   0.3541667E+02  0.4166667E+00  0.3600000E+02  0.3600000E+02  0.3600000E+02  0.3600000E+02
   0.3558333E+02  0.4166667E+00  0.3600000E+02  0.3600000E+02  0.3600000E+02  0.3600000E+02
   0.3575000E+02  0.4166667E+00  0.3600000E+02  0.3600000E+02  0.3600000E+02  0.3600000E+02
   0.3591667E+02  0.4166667E+00  0.3600000E+02  0.3600000E+02  0.3600000E+02  0.3600000E+02
   0.3608333E+02  0.4166667E+00  0.3600000E+02  0.3600000E+02  0.3600000E+02  0.3600000E+02
   0.3625000E+02  0.4166667E+00  0.3600000E+02  0.3600000E+02  0.3600000E+02  0.3600000E+02
   0.3641667E+02  0.4166667E+00  0.3600000E+02  0.3600000E+02  0.3600000E+02  0.3600000E+02
   0.3658333E+02  0.4166667E+00  0.3600000E+02  0.3600000E+02  0.3600000E+02  0.3600000E+02
   0.3675000E+02  0.4166667E+00  0.3600000E+02  0.3600000E+02  0.3600000E+02  0.3600000E+02
   0.3691667E+02  0.4166667E+00  0.3600000E+02  0.3600000E+02  0.3600000E+02  0.3600000E+02
   0.3708333E+02  0.4166667E+00  0.3600000E+02  0.3600000E+02  0.3600000E+02  0.3600000E+02
   0.3725000E+02  0.4166667E+00  0.3600000E+02  0.3600000E+02  0.3600000E+02  0.3600000E+02
   0.3741667E+02  0.4166667E+00  0.3600000E+02  0.3600000E+02  0.3600000E+02  0.3600000E+02
   0.3758333E+02  0.4166667E+00  0.3600000E+02  0.3600000E+02  0.3600000E+02  0.3600000E+02
   0.3775000E+02  0.4166667E+00  0.3600000E+02  0.3600000E+02  0.3600000E+02  0.3600000E+02
   0.3791667E+02  0.4166667E+00  0.3600000E+02  0.3600000E+02  0.3600000E+02  0.3600000E+02
   0.3808333E+02  0.4166667E+00  0.3600000E+02  0.3600000E+02  0.3600000E+02  0.3600000E+02
   0.3825000E+02  0.4166667E+00  0.3600000E+02  0.3600000E+02  0.3600000E+02  0.3600000E+02
   0.3841667E+02  0.4166667E+00  0.3600000E+02  0.3600000E+02  0.3600000E+02  0.3600000E+02
   0.3858333E+02  0.4166667E+00  0.3600000E+02  0.3600000E+02  0.3600000E+02  0.3600000E+02
   0.3875000E+02  0.4166667E+00  0.3600000E+02  0.3600000E+02  0.3600000E+02  0.3600000E+02
   0.3891667E+02  0.4166667E+00  0.3600000E+02  0.3600000E+02  0.3600000E+02  0.3600000E+02
   0.3908333E+02  0.4166667E+00  0.3600000E+02  0.3600000E+02  0.3600000E+02  0.3600000E+02
   0.3925000E+02  0.4166667E+00  0.3600000E+02  0.3600000E+02  0.3600000E+02  0.3600000E+02
   0.3941667E+02  0.4166667E+00  0.3600000E+02  0.3600000E+02  0.3600000E+02  0.3600000E+02
   0.3958333E+02  0.4166667E+00  0.3600000E+02  0.3600000E+02  0.3600000E+02  0.3600000E+02
   0.3975000E+02  0.4166667E+00  0.3600000E+02  0.3600000E+02  0.3600000E+02  0.3600000E+02
   0.3991667E+02  0.4166667E+00  0.3600000E+02  0.3600000E+02  0.3600000E+02  0.3600000E+02
   0.4008333E+02  0.4166667E+00  0.3600000E+02  0.3600000E+02  0.3600000E+02  0.3600000E+02
   0.4025000E+02  0.4166667E+00  0.3600000E+02  0.3600000E+02  0.3600000E+02  0.3600000E+02
   0.4041667E+02  0.4166667E+00  0.3600000E+02  0.3600000E+02  0.3600000E+02  0.3600000E+02
   0.4058333E+02  0.4166667E+00  0.3600000E+02  0.3600000E+02  0.3600000E+02  0.3600000E+02
   0.4075000E+02  0.4166667E+00  0.3600000E+02  0.3600000E+02  0.3600000E+02  0.3600000E+02
   0.4091667E+02  0.4166667E+00  0.3600000E+02  0.3600000E+02  0.3600000E+02  0.3600000E+02
   0.4108333E+02  0.4166667E+00  0.3600000E+02  0.3600000E+02  0.3600000E+02  0.3600000E+02
   0.4125000E+02  0.4166667E+00  0.3600000E+02  0.3600000E+02  0.3600000E+02  0.3600000E+02
   0.4141667E+02  0.4166667E+00  0.3600000E+02  0.3600000E+02  0.3600000E+02  0.3600000E+02
   0.4158333E+02  0.4166667E+00  0.3600000E+02  0.3600000E+02  0.3600000E+02  0.3600000E+02
   0.4175000E+02  0.4166667E+00  0.3600000E+02  0.3600000E+02  0.3600000E+02  0.3600000E+02
   0.4191667E+02  0.4166667E+00  0.3600000E+02  0.3600000E+02  0.3600000E+02  0.3600000E+02
   0.4208333E+02  0.4166667E+00  0.3600000E+02  0.3600000E+02  0.3600000E+02  0.3600000E+02
   0.4225000E+02  0.4166667E+00  0.3600000E+02  0.3600000E+02  0.3600000E+02  0.3600000E+02
   0.4241667E+02  0.4166667E+00  0.3600000E+02  0.3600000E+02  0.3600000E+02  0.3600000E+02
   0.4258333E+02  0.4166667E+00  0.3600000E+02  0.3600000E+02  0.3600000E+02  0.3600000E+02
   0.4275000E+02  0.4166667E+00  0.3600000E+02  0.3600000E+02  0.3600000E+02  0.3600000E+02
   0.4291667E+02  0.4166667E+00  0.3600000E+02  0.3600000E+02  0.3600000E+02  0.3600000E+02
   0.4308333E+02  0.4166667E+00  0.3600000E+02  0.3600000E+02  0.3600000E+02  0.3600000E+02
   0.4325000E+02  0.4166667E+00  0.3600000E+02  0.3600000E+02  0.3600000E+02  0.3600000E+02
   0.4341667E+02  0.4166667E+00  0.3600000E+02  0.3600000E+02  0.3600000E+02  0.3600000E+02
   0.4358333E+02  0.4166667E+00  0.3600000E+02  0.3600000E+02  0.3600000E+02  0.3600000E+02
   0.4375000E+02  0.4166667E+00  0.3600000E+02  0.3600000E+02  0.3600000E+02  0.3600000E+02
   0.4391667E+02  0.4166667E+00  0.3600000E+02  0.3600000E+02  0.3600000E+02  0.3600000E+02
   0.4408333E+02  0.4166667E+00  0.3600000E+02  0.3600000E+02  0.3600000E+02  0.3600000E+02
   0.4425000E+02  0.4166667E+00  0.3600000E+02  0.3600000E+02  0.3600000E+02  0.3600000E+02
   0.4441667E+02  0.4166667E+00  0.3600000E+02  0.3600000E+02  0.3600000E+02  0.3600000E+02
   0.4458333E+02  0.4166667E+00  0.3600000E+02  0.3600000E+02  0.3600000E+02  0.3600000E+02
   0.4475000E+02  0.4166667E+00  0.3600000E+02  0.3600000E+02  0.3600000E+02  0.3600000E+02
   0.4491667E+02  0.4166667E+00  0.3600000E+02  0.3600000E+02  0.3600000E+02  0.3600000E+02
   0.4508333E+02  0.4166667E+00  0.3600000E+02  0.3600000E+02  0.3600000E+02  0.3600000E+02
   0.4525000E+02  0.4166667E+00  0.3600000E+02  0.3600000E+02  0.3600000E+02  0.3600000E+02
   0.4541667E+02  0.4166667E+00  0.3600000E+02  0.3600000E+02  0.3600000E+02  0.3600000E+02
   0.4558333E+02  0.4166667E+00  0.3600000E+02  0.3600000E+02  0.3600000E+02  0.3600000E+02
   0.4575000E+02  0.4166667E+00  0.3600000E+02  0.3600000E+02  0.3600000E+02  0.3600000E+02
   0.4591667E+02  0.4166667E+00  0.3600000E+02  0.3600000E+02  0.3600000E+02  0.3600000E+02
   0.4608333E+02  0.4166667E+00  0.3600000E+02  0.3600000E+02  0.3600000E+02  0.3600000E+02
   0.4625000E+02  0.4166667E+00  0.3600000E+02  0.3600000E+02  0.3600000E+02  0.3600000E+02
   0.4641667E+02  0.4166667E+00  0.3600000E+02  0.3600000E+02  0.3600000E+02  0.3600000E+02
   0.4658333E+02  0.4166667E+00  0.3600000E+02  0.3600000E+02  0.3600000E+02  0.3600000E+02
   0.4675000E+02  0.4166667E+00  0.3600000E+02  0.3600000E+02  0.3600000E+02  0.3600000E+02
   0.4691667E+02  0.4166667E+00  0.3600000E+02  0.3600000E+02  0.3600000E+02  0.3600000E+02
   0.4708333E+02  0.4166667E+00  0.3600000E+02  0.3600000E+02  0.3600000E+02  0.3600000E+02
   0.4725000E+02  0.4166667E+00  0.3600000E+02  0.3600000E+02  0.3600000E+02  0.3600000E+02
   0.4741667E+02  0.4166667E+00  0.3600000E+02  0.3600000E+02  0.3600000E+02  0.3600000E+02
   0.4758333E+02  0.4166667E+00  0.3600000E+02  0.3600000E+02  0.3600000E+02  0.3600000E+02
   0.4775000E+02  0.4166667E+00  0.3600000E+02  0.3600000E+02  0.3600000E+02  0.3600000E+02
   0.4791667E+02  0.4166667E+00  0.3600000E+02  0.3600000E+02  0.3600000E+02  0.3600000E+02
   0.4808333E+02  0.4166667E+00  0.3600000E+02  0.3600000E+02  0.3600000E+02  0.3600000E+02
   0.4825000E+02  0.4166667E+00  0.3600000E+02  0.3600000E+02  0.3600000E+02  0.3600000E+02
   0.4841667E+02  0.4166667E+00  0.3600000E+02  0.3600000E+02  0.3600000E+02  0.3600000E+02
   0.4858333E+02  0.4166667E+00  0.3600000E+02  0.3600000E+02  0.3600000E+02  0.3600000E+02
   0.4875000E+02  0.4166667E+00  0.3600000E+02  0.3600000E+02  0.3600000E+02  0.3600000E+02
   0.4891667E+02  0.4166667E+00  0.3600000E+02  0.3600000E+02  0.3600000E+02  0.3600000E+02
   0.4908333E+02  0.4166667E+00  0.3600000E+02  0.3600000E+02  0.3600000E+02  0.3600000E+02
   0.4925000E+02  0.4166667E+00  0.3600000E+02  0.3600000E+02  0.3600000E+02  0.3600000E+02
   0.4941667E+02  0.4166667E+00  0.3600000E+02  0.3600000E+02  0.3600000E+02  0.3600000E+02
   0.4958333E+02  0.4166667E+00  0.3600000E+02  0.3600000E+02  0.3600000E+02  0.3600000E+02
   0.4975000E+02  0.4166667E+00  0.3600000E+02  0.3600000E+02  0.3600000E+02  0.3600000E+02
   0.4991667E+02  0.4166667E+00  0.3600000E+02  0.3600000E+02  0.3600000E+02  0.3600000E+02
   0.5008333E+02  0.4166667E+00  0.3600000E+02  0.3600000E+02  0.3600000E+02  0.3600000E+02
   0.5025000E+02  0.4166667E+00  0.3600000E+02  0.3600000E+02  0.3600000E+02  0.3600000E+02
   0.5041667E+02  0.4166667E+00  0.3600000E+02  0.3600000E+02  0.3600000E+02  0.3600000E+02
   0.5058333E+02  0.4166667E+00  0.3600000E+02  0.3600000E+02  0.3600000E+02  0.3600000E+02
   0.5075000E+02  0.4166667E+00  0.3600000E+02  0.3600000E+02  0.3600000E+02  0.3600000E+02
   0.5091667E+02  0.4166667E+00  0.3600000E+02  0.3600000E+02  0.3600000E+02  0.3600000E+02
   0.5108333E+02  0.4166667E+00  0.3600000E+02  0.3600000E+02  0.3600000E+02  0.3600000E+02
   0.5125000E+02  0.4166667E+00  0.3600000E+02  0.3600000E+02  0.3600000E+02  0.3600000E+02
   0.5141667E+02  0.4166667E+00  0.3600000E+02  0.3600000E+02  0.3600000E+02  0.3600000E+02
   0.5158333E+02  0.4166667E+00  0.3600000E+02  0.3600000E+02  0.3600000E+02  0.3600000E+02
   0.5175000E+02  0.4166667E+00  0.3600000E+02  0.3600000E+02  0.3600000E+02  0.3600000E+02
   0.5191667E+02  0.4166667E+00  0.3600000E+02  0.3600000E+02  0.3600000E+02  0.3600000E+02
   0.5208333E+02  0.4166667E+00  0.3600000E+02  0.3600000E+02  0.3600000E+02  0.3600000E+02
   0.5225000E+02  0.4166667E+00  0.3600000E+02  0.3600000E+02  0.3600000E+02  0.3600000E+02
   0.5241667E+02  0.4166667E+00  0.3600000E+02  0.3600000E+02  0.3600000E+02  0.3600000E+02
   0.5258333E+02  0.4166667E+00  0.3600000E+02  0.3600000E+02  0.3600000E+02  0.3600000E+02
   0.5275000E+02  0.4166667E+00  0.3600000E+02  0.3600000E+02  0.3600000E+02  0.3600000E+02
   0.5291667E+02  0.4166667E+00  0.3600000E+02  0.3600000E+02  0.3600000E+02  0.3600000E+02
   0.5308333E+02  0.4166667E+00  0.3600000E+02  0.3600000E+02  0.3600000E+02  0.3600000E+02
   0.5325000E+02  0.4166667E+00  0.3600000E+02  0.3600000E+02  0.3600000E+02  0.3600000E+02
   0.5341667E+02  0.4166667E+00  0.3600000E+02  0.3600000E+02  0.3600000E+02  0.3600000E+02
   0.5358333E+02  0.4166667E+00  0.3600000E+02  0.3600000E+02  0.3600000E+02  0.3600000E+02
   0.5375000E+02  0.4166667E+00  0.3600000E+02  0.3600000E+02  0.3600000E+02  0.3600000E+02
   0.5391667E+02  0.4166667E+00  0.3600000E+02  0.3600000E+02  0.3600000E+02  0.3600000E+02
   0.5408333E+02  0.4166667E+00  0.3600000E+02  0.3600000E+02  0.3600000E+02  0.3600000E+02
   0.5425000E+02  0.4166667E+00  0.3600000E+02  0.3600000E+02  0.3600000E+02  0.3600000E+02
   0.5441667E+02  0.4166667E+00  0.3600000E+02  0.3600000E+02  0.3600000E+02  0.3600000E+02
   0.5458333E+02  0.4166667E+00  0.3600000E+02  0.3600000E+02  0.3600000E+02  0.3600000E+02
   0.5475000E+02  0.4166667E+00  0.3600000E+02  0.3600000E+02  0.3600000E+02  0.3600000E+02
   0.5491667E+02  0.4166667E+00  0.3600000E+02  0.3600000E+02  0.3600000E+02  0.3600000E+02
   0.5508333E+02  0.4166667E+00  0.3600000E+02  0.3600000E+02  0.3600000E+02  0.3600000E+02
   0.5525000E+02  0.4166667E+00  0.3600000E+02  0.3600000E+02  0.3600000E+02  0.3600000E+02
   0.5541667E+02  0.4166667E+00  0.3600000E+02  0.3600000E+02  0.3600000E+02  0.3600000E+02
   0.5558333E+02  0.4166667E+00  0.3600000E+02  0.3600000E+02  0.3600000E+02  0.3600000E+02
   0.5575000E+02  0.4166667E+00  0.3600000E+02  0.3600000E+02  0.3600000E+02  0.3600000E+02
   0.5591667E+02  0.4166667E+00  0.3600000E+02  0.3600000E+02  0.3600000E+02  0.3600000E+02
   0.5608333E+02  0.4166667E+00  0.3600000E+02  0.3600000E+02  0.3600000E+02  0.3600000E+02
   0.5625000E+02  0.4166667E+00  0.3600000E+02  0.3600000E+02  0.3600000E+02  0.3600000E+02
   0.5641667E+02  0.4166667E+00  0.3600000E+02  0.3600000E+02  0.3600000E+02  0.3600000E+02
   0.5658333E+02  0.4166667E+00  0.3600000E+02  0.3600000E+02  0.3600000E+02  0.3600000E+02
   0.5675000E+02  0.4166667E+00  0.3600000E+02  0.3600000E+02  0.3600000E+02  0.3600000E+02
   0.5691667E+02  0.4166667E+00  0.3600000E+02  0.3600000E+02  0.3600000E+02  0.3600000E+02
   0.5708333E+02  0.4166667E+00  0.3600000E+02  0.3600000E+02  0.3600000E+02  0.3600000E+02
   0.5725000E+02  0.4166667E+00  0.3600000E+02  0.3600000E+02  0.3600000E+02  0.3600000E+02
   0.5741667E+02  0.4166667E+00  0.3600000E+02  0.3600000E+02  0.3600000E+02  0.3600000E+02
   0.5758333E+02  0.4166667E+00  0.3600000E+02  0.3600000E+02  0.3600000E+02  0.3600000E+02
   0.5775000E+02  0.4166667E+00  0.3600000E+02  0.3600000E+02  0.3600000E+02  0.3600000E+02
   0.5791667E+02  0.4166667E+00  0.3600000E+02  0.3600000E+02  0.3600000E+02  0.3600000E+02
   0.5808333E+02  0.4166667E+00  0.3600000E+02  0.3600000E+02  0.3600000E+02  0.3600000E+02
   0.5825000E+02  0.4166667E+00  0.3600000E+02  0.3600000E+02  0.3600000E+02  0.3600000E+02
   0.5841667E+02  0.4166667E+00  0.3600000E+02  0.3600000E+02  0.3600000E+02  0.3600000E+02
   0.5858333E+02  0.4166667E+00  0.3600000E+02  0.3600000E+02  0.3600000E+02  0.3600000E+02
   0.5875000E+02  0.4166667E+00  0.3600000E+02  0.3600000E+02  0.3600000E+02  0.3600000E+02
   0.5891667E+02  0.4166667E+00  0.3600000E+02  0.3600000E+02  0.3600000E+02  0.3600000E+02
   0.5908333E+02  0.4166667E+00  0.3600000E+02  0.3600000E+02  0.3600000E+02  0.3600000E+02
   0.5925000E+02  0.4166667E+00  0.3600000E+02  0.3600000E+02  0.3600000E+02  0.3600000E+02
   0.5941667E+02  0.4166667E+00  0.3600000E+02  0.3600000E+02  0.3600000E+02  0.3600000E+02
   0.5958333E+02  0.4166667E+00  0.3600000E+02  0.3600000E+02  0.3600000E+02  0.3600000E+02
   0.5975000E+02  0.4166667E+00  0.3600000E+02  0.3600000E+02  0.3600000E+02  0.3600000E+02
   0.5991667E+02  0.4166667E+00  0.3600000E+02  0.3600000E+02  0.3600000E+02  0.3600000E+02
   0.6008333E+02  0.4166667E+00  0.3600000E+02  0.3600000E+02  0.3600000E+02  0.3600000E+02
   0.6025000E+02  0.4166667E+00  0.3600000E+02  0.3600000E+02  0.3600000E+02  0.3600000E+02
   0.6041667E+02  0.4166667E+00  0.3600000E+02  0.3600000E+02  0.3600000E+02  0.3600000E+02
   0.6058333E+02  0.4166667E+00  0.3600000E+02  0.3600000E+02  0.3600000E+02  0.3600000E+02
   0.6075000E+02  0.4166667E+00  0.3600000E+02  0.3600000E+02  0.3600000E+02  0.3600000E+02
   0.6091667E+02  0.4166667E+00  0.3600000E+02  0.3600000E+02  0.3600000E+02  0.3600000E+02
   0.6108333E+02  0.4166667E+00  0.3600000E+02  0.3600000E+02  0.3600000E+02  0.3600000E+02
   0.6125000E+02  0.4166667E+00  0.3600000E+02  0.3600000E+02  0.3600000E+02  0.3600000E+02
   0.6141667E+02  0.4166667E+00  0.3600000E+02  0.3600000E+02  0.3600000E+02  0.3600000E+02
   0.6158333E+02  0.4166667E+00  0.3600000E+02  0.3600000E+02  0.3600000E+02  0.3600000E+02
   0.6175000E+02  0.4166667E+00  0.3600000E+02  0.3600000E+02  0.3600000E+02  0.3600000E+02
   0.6191667E+02  0.4166667E+00  0.3600000E+02  0.3600000E+02  0.3600000E+02  0.3600000E+02
   0.6208333E+02  0.4166667E+00  0.3600000E+02  0.3600000E+02  0.3600000E+02  0.3600000E+02
   0.6225000E+02  0.4166667E+00  0.3600000E+02  0.3600000E+02  0.3600000E+02  0.3600000E+02
   0.6241667E+02  0.4166667E+00  0.3600000E+02  0.3600000E+02  0.3600000E+02  0.3600000E+02
   0.6258333E+02  0.4166667E+00  0.3600000E+02  0.3600000E+02  0.3600000E+02  0.3600000E+02
   0.6275000E+02  0.4166667E+00  0.3600000E+02  0.3600000E+02  0.3600000E+02  0.3600000E+02
   0.6291667E+02  0.4166667E+00  0.3600000E+02  0.3600000E+02  0.3600000E+02  0.3600000E+02
   0.6308333E+02  0.4166667E+00  0.3600000E+02  0.3600000E+02  0.3600000E+02  0.3600000E+02
   0.6325000E+02  0.4166667E+00  0.3600000E+02  0.3600000E+02  0.3600000E+02  0.3600000E+02
   0.6341667E+02  0.4166667E+00  0.3600000E+02  0.3600000E+02  0.3600000E+02  0.3600000E+02
   0.6358333E+02  0.4166667E+00  0.3600000E+02  0.3600000E+02  0.3600000E+02  0.3600000E+02
   0.6375000E+02  0.4166667E+00  0.3600000E+02  0.3600000E+02  0.3600000E+02  0.3600000E+02
   0.6391667E+02  0.4166667E+00  0.3600000E+02  0.3600000E+02  0.3600000E+02  0.3600000E+02
   0.6408333E+02  0.4166667E+00  0.3600000E+02  0.3600000E+02  0.3600000E+02  0.3600000E+02
   0.6425000E+02  0.4166667E+00  0.3600000E+02  0.3600000E+02  0.3600000E+02  0.3600000E+02
   0.6441667E+02  0.4166667E+00  0.3600000E+02  0.3600000E+02  0.3600000E+02  0.3600000E+02
   0.6458333E+02  0.4166667E+00  0.3600000E+02  0.3600000E+02  0.3600000E+02  0.3600000E+02
   0.6475000E+02  0.4166667E+00  0.3600000E+02  0.3600000E+02  0.3600000E+02  0.3600000E+02
   0.6491667E+02  0.4166667E+00  0.3600000E+02  0.3600000E+02  0.3600000E+02  0.3600000E+02
   0.6508333E+02  0.4166667E+00  0.3600000E+02  0.3600000E+02  0.3600000E+02  0.3600000E+02
   0.6525000E+02  0.4166667E+00  0.3600000E+02  0.3600000E+02  0.3600000E+02  0.3600000E+02
   0.6541667E+02  0.4166667E+00  0.3600000E+02  0.3600000E+02  0.3600000E+02  0.3600000E+02
   0.6558333E+02  0.4166667E+00  0.3600000E+02  0.3600000E+02  0.3600000E+02  0.3600000E+02
   0.6575000E+02  0.4166667E+00  0.3600000E+02  0.3600000E+02  0.3600000E+02  0.3600000E+02
   0.6591667E+02  0.4166667E+00  0.3600000E+02  0.3600000E+02  0.3600000E+02  0.3600000E+02
   0.6608333E+02  0.4166667E+00  0.3600000E+02  0.3600000E+02  0.3600000E+02  0.3600000E+02
   0.6625000E+02  0.4166667E+00  0.3600000E+02  0.3600000E+02  0.3600000E+02  0.3600000E+02
   0.6641667E+02  0.4166667E+00  0.3600000E+02  0.3600000E+02  0.3600000E+02  0.3600000E+02
   0.6658333E+02  0.4166667E+00  0.3600000E+02  0.3600000E+02  0.3600000E+02  0.3600000E+02
   0.6675000E+02  0.4166667E+00  0.3600000E+02  0.3600000E+02  0.3600000E+02  0.3600000E+02
   0.6691667E+02  0.4166667E+00  0.3600000E+02  0.3600000E+02  0.3600000E+02  0.3600000E+02
   0.6708333E+02  0.4166667E+00  0.3600000E+02  0.3600000E+02  0.3600000E+02  0.3600000E+02
   0.6725000E+02  0.4166667E+00  0.3600000E+02  0.3600000E+02  0.3600000E+02  0.3600000E+02
   0.6741667E+02  0.4166667E+00  0.3600000E+02  0.3600000E+02  0.3600000E+02  0.3600000E+02
   0.6758333E+02  0.4166667E+00  0.3600000E+02  0.3600000E+02  0.3600000E+02  0.3600000E+02
   0.6775000E+02  0.4166667E+00  0.3600000E+02  0.3600000E+02  0.3600000E+02  0.3600000E+02
   0.6791667E+02  0.4166667E+00  0.3600000E+02  0.3600000E+02  0.3600000E+02  0.3600000E+02
   0.6808333E+02  0.4166667E+00  0.3600000E+02  0.3600000E+02  0.3600000E+02  0.3600000E+02
   0.6825000E+02  0.4166667E+00  0.3600000E+02  0.3600000E+02  0.3600000E+02  0.3600000E+02
   0.6841667E+02  0.4166667E+00  0.3600000E+02  0.3600000E+02  0.3600000E+02  0.3600000E+02
   0.6858333E+02  0.4166667E+00  0.3600000E+02  0.3600000E+02  0.3600000E+02  0.3600000E+02
   0.6875000E+02  0.4166667E+00  0.3600000E+02  0.3600000E+02  0.3600000E+02  0.3600000E+02
   0.6891667E+02  0.4166667E+00  0.3600000E+02  0.3600000E+02  0.3600000E+02  0.3600000E+02
   0.6908333E+02  0.4166667E+00  0.3600000E+02  0.3600000E+02  0.3600000E+02  0.3600000E+02
   0.6925000E+02  0.4166667E+00  0.3600000E+02  0.3600000E+02  0.3600000E+02  0.3600000E+02
   0.6941667E+02  0.4166667E+00  0.3600000E+02  0.3600000E+02  0.3600000E+02  0.3600000E+02
   0.6958333E+02  0.4166667E+00  0.3600000E+02  0.3600000E+02  0.3600000E+02  0.3600000E+02
   0.6975000E+02  0.4166667E+00  0.3600000E+02  0.3600000E+02  0.3600000E+02  0.3600000E+02
   0.6991667E+02  0.4166667E+00  0.3600000E+02  0.3600000E+02  0.3600000E+02  0.3600000E+02
   0.7008333E+02  0.4166667E+00  0.3600000E+02  0.3600000E+02  0.3600000E+02  0.3600000E+02
   0.7025000E+02  0.4166667E+00  0.3600000E+02  0.3600000E+02  0.3600000E+02  0.3600000E+02
   0.7041667E+02  0.4166667E+00  0.3600000E+02  0.3600000E+02  0.3600000E+02  0.3600000E+02
   0.7058333E+02  0.4166667E+00  0.3600000E+02  0.3600000E+02  0.3600000E+02  0.3600000E+02
   0.7075000E+02  0.4166667E+00  0.3600000E+02  0.3600000E+02  0.3600000E+02  0.3600000E+02
   0.7091667E+02  0.4166667E+00  0.3600000E+02  0.3600000E+02  0.3600000E+02  0.3600000E+02
   0.7108333E+02  0.4166667E+00  0.3600000E+02  0.3600000E+02  0.3600000E+02  0.3600000E+02
   0.7125000E+02  0.4166667E+00  0.3600000E+02  0.3600000E+02  0.3600000E+02  0.3600000E+02
   0.7141667E+02  0.4166667E+00  0.3600000E+02  0.3600000E+02  0.3600000E+02  0.3600000E+02
   0.7158333E+02  0.4166667E+00  0.3600000E+02  0.3600000E+02  0.3600000E+02  0.3600000E+02
   0.7175000E+02  0.4166667E+00  0.3600000E+02  0.3600000E+02  0.3600000E+02  0.3600000E+02
   0.7191667E+02  0.4166667E+00  0.3600000E+02  0.3600000E+02  0.3600000E+02  0.3600000E+02
   0.7208333E+02  0.4166667E+00  0.3600000E+02  0.3600000E+02  0.3600000E+02  0.3600000E+02
   0.7225000E+02  0.4166667E+00  0.3600000E+02  0.3600000E+02  0.3600000E+02  0.3600000E+02
   0.7241667E+02  0.4166667E+00  0.3600000E+02  0.3600000E+02  0.3600000E+02  0.3600000E+02
   0.7258333E+02  0.4166667E+00  0.3600000E+02  0.3600000E+02  0.3600000E+02  0.3600000E+02
   0.7275000E+02  0.4166667E+00  0.3600000E+02  0.3600000E+02  0.3600000E+02  0.3600000E+02
   0.7291667E+02  0.4166667E+00  0.3600000E+02  0.3600000E+02  0.3600000E+02  0.3600000E+02
   0.7308333E+02  0.4166667E+00  0.3600000E+02  0.3600000E+02  0.3600000E+02  0.3600000E+02
   0.7325000E+02  0.4166667E+00  0.3600000E+02  0.3600000E+02  0.3600000E+02  0.3600000E+02
   0.7341667E+02  0.4166667E+00  0.3600000E+02  0.3600000E+02  0.3600000E+02  0.3600000E+02
   0.7358333E+02  0.4166667E+00  0.3600000E+02  0.3600000E+02  0.3600000E+02  0.3600000E+02
   0.7375000E+02  0.4166667E+00  0.3600000E+02  0.3600000E+02  0.3600000E+02  0.3600000E+02
   0.7391667E+02  0.4166667E+00  0.3600000E+02  0.3600000E+02  0.3600000E+02  0.3600000E+02
   0.7408333E+02  0.4166667E+00  0.3600000E+02  0.3600000E+02  0.3600000E+02  0.3600000E+02
   0.7425000E+02  0.4166667E+00  0.3600000E+02  0.3600000E+02  0.3600000E+02  0.3600000E+02
   0.7441667E+02  0.4166667E+00  0.3600000E+02  0.3600000E+02  0.3600000E+02  0.3600000E+02
   0.7458333E+02  0.4166667E+00  0.3600000E+02  0.3600000E+02  0.3600000E+02  0.3600000E+02
   0.7475000E+02  0.4166667E+00  0.3600000E+02  0.3600000E+02  0.3600000E+02  0.3600000E+02
   0.7491667E+02  0.4166667E+00  0.3600000E+02  0.3600000E+02  0.3600000E+02  0.3600000E+02
   0.7508333E+02  0.4166667E+00  0.3600000E+02  0.3600000E+02  0.3600000E+02  0.3600000E+02
   0.7525000E+02  0.4166667E+00  0.3600000E+02  0.3600000E+02  0.3600000E+02  0.3600000E+02
   0.7541667E+02  0.4166667E+00  0.3600000E+02  0.3600000E+02  0.3600000E+02  0.3600000E+02
   0.7558333E+02  0.4166667E+00  0.3600000E+02  0.3600000E+02  0.3600000E+02  0.3600000E+02
   0.7575000E+02  0.4166667E+00  0.3600000E+02  0.3600000E+02  0.3600000E+02  0.3600000E+02
   0.7591667E+02  0.4166667E+00  0.3600000E+02  0.3600000E+02  0.3600000E+02  0.3600000E+02
   0.7608333E+02  0.4166667E+00  0.3600000E+02  0.3600000E+02  0.3600000E+02  0.3600000E+02
   0.7625000E+02  0.4166667E+00  0.3600000E+02  0.3600000E+02  0.3600000E+02  0.3600000E+02
   0.7641667E+02  0.4166667E+00  0.3600000E+02  0.3600000E+02  0.3600000E+02  0.3600000E+02
   0.7658333E+02  0.4166667E+00  0.3600000E+02  0.3600000E+02  0.3600000E+02  0.3600000E+02
   0.7675000E+02  0.4166667E+00  0.3600000E+02  0.3600000E+02  0.3600000E+02  0.3600000E+02
   0.7691667E+02  0.4166667E+00  0.3600000E+02  0.3600000E+02  0.3600000E+02  0.3600000E+02
   0.7708333E+02  0.4166667E+00  0.3600000E+02  0.3600000E+02  0.3600000E+02  0.3600000E+02
   0.7725000E+02  0.4166667E+00  0.3600000E+02  0.3600000E+02  0.3600000E+02  0.3600000E+02
   0.7741667E+02  0.4166667E+00  0.3600000E+02  0.3600000E+02  0.3600000E+02  0.3600000E+02
   0.7758333E+02  0.4166667E+00  0.3600000E+02  0.3600000E+02  0.3600000E+02  0.3600000E+02
   0.7775000E+02  0.4166667E+00  0.3600000E+02  0.3600000E+02  0.3600000E+02  0.3600000E+02
   0.7791667E+02  0.4166667E+00  0.3600000E+02  0.3600000E+02  0.3600000E+02  0.3600000E+02
   0.7808333E+02  0.4166667E+00  0.3600000E+02  0.3600000E+02  0.3600000E+02  0.3600000E+02
   0.7825000E+02  0.4166667E+00  0.3600000E+02  0.3600000E+02  0.3600000E+02  0.3600000E+02
   0.7841667E+02  0.4166667E+00  0.3600000E+02  0.3600000E+02  0.3600000E+02  0.3600000E+02
   0.7858333E+02  0.4166667E+00  0.3600000E+02  0.3600000E+02  0.3600000E+02  0.3600000E+02
   0.7875000E+02  0.4166667E+00  0.3600000E+02  0.3600000E+02  0.3600000E+02  0.3600000E+02
   0.7891667E+02  0.4166667E+00  0.3600000E+02  0.3600000E+02  0.3600000E+02  0.3600000E+02
   0.7908333E+02  0.4166667E+00  0.3600000E+02  0.3600000E+02  0.3600000E+02  0.3600000E+02
   0.7925000E+02  0.4166667E+00  0.3600000E+02  0.3600000E+02  0.3600000E+02  0.3600000E+02
   0.7941667E+02  0.4166667E+00  0.3600000E+02  0.3600000E+02  0.3600000E+02  0.3600000E+02
   0.7958333E+02  0.4166667E+00  0.3600000E+02  0.3600000E+02  0.3600000E+02  0.3600000E+02
   0.7975000E+02  0.4166667E+00  0.3600000E+02  0.3600000E+02  0.3600000E+02  0.3600000E+02
   0.7991667E+02  0.4166667E+00  0.3600000E+02  0.3600000E+02  0.3600000E+02  0.3600000E+02
   0.8008333E+02  0.4166667E+00  0.3600000E+02  0.3600000E+02  0.3600000E+02  0.3600000E+02
   0.8025000E+02  0.4166667E+00  0.3600000E+02  0.3600000E+02  0.3600000E+02  0.3600000E+02
   0.8041667E+02  0.4166667E+00  0.3600000E+02  0.3600000E+02  0.3600000E+02  0.3600000E+02
   0.8058333E+02  0.4166667E+00  0.3600000E+02  0.3600000E+02  0.3600000E+02  0.3600000E+02
   0.8075000E+02  0.4166667E+00  0.3600000E+02  0.3600000E+02  0.3600000E+02  0.3600000E+02
   0.8091667E+02  0.4166667E+00  0.3600000E+02  0.3600000E+02  0.3600000E+02  0.3600000E+02
   0.8108333E+02  0.4166667E+00  0.3600000E+02  0.3600000E+02  0.3600000E+02  0.3600000E+02
   0.8125000E+02  0.4166667E+00  0.3600000E+02  0.3600000E+02  0.3600000E+02  0.3600000E+02
   0.8141667E+02  0.4166667E+00  0.3600000E+02  0.3600000E+02  0.3600000E+02  0.3600000E+02
   0.8158333E+02  0.4166667E+00  0.3600000E+02  0.3600000E+02  0.3600000E+02  0.3600000E+02
   0.8175000E+02  0.4166667E+00  0.3600000E+02  0.3600000E+02  0.3600000E+02  0.3600000E+02
   0.8191667E+02  0.4166667E+00  0.3600000E+02  0.3600000E+02  0.3600000E+02  0.3600000E+02
   0.8208333E+02  0.4166667E+00  0.3600000E+02  0.3600000E+02  0.3600000E+02  0.3600000E+02
   0.8225000E+02  0.4166667E+00  0.3600000E+02  0.3600000E+02  0.3600000E+02  0.3600000E+02
   0.8241667E+02  0.4166667E+00  0.3600000E+02  0.3600000E+02  0.3600000E+02  0.3600000E+02
   0.8258333E+02  0.4166667E+00  0.3600000E+02  0.3600000E+02  0.3600000E+02  0.3600000E+02
   0.8275000E+02  0.4166667E+00  0.3600000E+02  0.3600000E+02  0.3600000E+02  0.3600000E+02
   0.8291667E+02  0.4166667E+00  0.3600000E+02  0.3600000E+02  0.3600000E+02  0.3600000E+02
   0.8308333E+02  0.4166667E+00  0.3600000E+02  0.3600000E+02  0.3600000E+02  0.3600000E+02
   0.8325000E+02  0.4166667E+00  0.3600000E+02  0.3600000E+02  0.3600000E+02  0.3600000E+02
   0.8341667E+02  0.4166667E+00  0.3600000E+02  0.3600000E+02  0.3600000E+02  0.3600000E+02
   0.8358333E+02  0.4166667E+00  0.3600000E+02  0.3600000E+02  0.3600000E+02  0.3600000E+02
   0.8375000E+02  0.4166667E+00  0.3600000E+02  0.3600000E+02  0.3600000E+02  0.3600000E+02
   0.8391667E+02  0.4166667E+00  0.3600000E+02  0.3600000E+02  0.3600000E+02  0.3600000E+02
   0.8408333E+02  0.4166667E+00  0.3600000E+02  0.3600000E+02  0.3600000E+02  0.3600000E+02
   0.8425000E+02  0.4166667E+00  0.3600000E+02  0.3600000E+02  0.3600000E+02  0.3600000E+02
   0.8441667E+02  0.4166667E+00  0.3600000E+02  0.3600000E+02  0.3600000E+02  0.3600000E+02
   0.8458333E+02  0.4166667E+00  0.3600000E+02  0.3600000E+02  0.3600000E+02  0.3600000E+02
   0.8475000E+02  0.4166667E+00  0.3600000E+02  0.3600000E+02  0.3600000E+02  0.3600000E+02
   0.8491667E+02  0.4166667E+00  0.3600000E+02  0.3600000E+02  0.3600000E+02  0.3600000E+02
   0.8508333E+02  0.4166667E+00  0.3600000E+02  0.3600000E+02  0.3600000E+02  0.3600000E+02
   0.8525000E+02  0.4166667E+00  0.3600000E+02  0.3600000E+02  0.3600000E+02  0.3600000E+02
   0.8541667E+02  0.4166667E+00  0.3600000E+02  0.3600000E+02  0.3600000E+02  0.3600000E+02
   0.8558333E+02  0.4166667E+00  0.3600000E+02  0.3600000E+02  0.3600000E+02  0.3600000E+02
   0.8575000E+02  0.4166667E+00  0.3600000E+02  0.3600000E+02  0.3600000E+02  0.3600000E+02
   0.8591667E+02  0.4166667E+00  0.3600000E+02  0.3600000E+02  0.3600000E+02  0.3600000E+02
   0.8608333E+02  0.4166667E+00  0.3600000E+02  0.3600000E+02  0.3600000E+02  0.3600000E+02
   0.8625000E+02  0.4166667E+00  0.3600000E+02  0.3600000E+02  0.3600000E+02  0.3600000E+02
   0.8641667E+02  0.4166667E+00  0.3600000E+02  0.3600000E+02  0.3600000E+02  0.3600000E+02
   0.8658333E+02  0.4166667E+00  0.3600000E+02  0.3600000E+02  0.3600000E+02  0.3600000E+02
   0.8675000E+02  0.4166667E+00  0.3600000E+02  0.3600000E+02  0.3600000E+02  0.3600000E+02
   0.8691667E+02  0.4166667E+00  0.3600000E+02  0.3600000E+02  0.3600000E+02  0.3600000E+02
   0.8708333E+02  0.4166667E+00  0.3600000E+02  0.3600000E+02  0.3600000E+02  0.3600000E+02
   0.8725000E+02  0.4166667E+00  0.3600000E+02  0.3600000E+02  0.3600000E+02  0.3600000E+02
   0.8741667E+02  0.4166667E+00  0.3600000E+02  0.3600000E+02  0.3600000E+02  0.3600000E+02
   0.8758333E+02  0.4166667E+00  0.3600000E+02  0.3600000E+02  0.3600000E+02  0.3600000E+02
   0.8775000E+02  0.4166667E+00  0.3600000E+02  0.3600000E+02  0.3600000E+02  0.3600000E+02
   0.8791667E+02  0.4166667E+00  0.3600000E+02  0.3600000E+02  0.3600000E+02  0.3600000E+02
   0.8808333E+02  0.4166667E+00  0.3600000E+02  0.3600000E+02  0.3600000E+02  0.3600000E+02
   0.8825000E+02  0.4166667E+00  0.3600000E+02  0.3600000E+02  0.3600000E+02  0.3600000E+02
   0.8841667E+02  0.4166667E+00  0.3600000E+02  0.3600000E+02  0.3600000E+02  0.3600000E+02
   0.8858333E+02  0.4166667E+00  0.3600000E+02  0.3600000E+02  0.3600000E+02  0.3600000E+02
   0.8875000E+02  0.4166667E+00  0.3600000E+02  0.3600000E+02  0.3600000E+02  0.3600000E+02
   0.8891667E+02  0.4166667E+00  0.3600000E+02  0.3600000E+02  0.3600000E+02  0.3600000E+02
   0.8908333E+02  0.4166667E+00  0.3600000E+02  0.3600000E+02  0.3600000E+02  0.3600000E+02
   0.8925000E+02  0.4166667E+00  0.3600000E+02  0.3600000E+02  0.3600000E+02  0.3600000E+02
   0.8941667E+02  0.4166667E+00  0.3600000E+02  0.3600000E+02  0.3600000E+02  0.3600000E+02
   0.8958333E+02  0.4166667E+00  0.3600000E+02  0.3600000E+02  0.3600000E+02  0.3600000E+02
   0.8975000E+02  0.4166667E+00  0.3600000E+02  0.3600000E+02  0.3600000E+02  0.3600000E+02
   0.8991667E+02  0.4166667E+00  0.3600000E+02  0.3600000E+02  0.3600000E+02  0.3600000E+02
   0.9008333E+02  0.4166667E+00  0.3600000E+02  0.3600000E+02  0.3600000E+02  0.3600000E+02
   0.9025000E+02  0.4166667E+00  0.3600000E+02  0.3600000E+02  0.3600000E+02  0.3600000E+02
   0.9041667E+02  0.4166667E+00  0.3600000E+02  0.3600000E+02  0.3600000E+02  0.3600000E+02
   0.9058333E+02  0.4166667E+00  0.3600000E+02  0.3600000E+02  0.3600000E+02  0.3600000E+02
   0.9075000E+02  0.4166667E+00  0.3600000E+02  0.3600000E+02  0.3600000E+02  0.3600000E+02
   0.9091667E+02  0.4166667E+00  0.3600000E+02  0.3600000E+02  0.3600000E+02  0.3600000E+02
   0.9108333E+02  0.4166667E+00  0.3600000E+02  0.3600000E+02  0.3600000E+02  0.3600000E+02
   0.9125000E+02  0.4166667E+00  0.3600000E+02  0.3600000E+02  0.3600000E+02  0.3600000E+02
   0.9141667E+02  0.4166667E+00  0.3600000E+02  0.3600000E+02  0.3600000E+02  0.3600000E+02
   0.9158333E+02  0.4166667E+00  0.3600000E+02  0.3600000E+02  0.3600000E+02  0.3600000E+02
   0.9175000E+02  0.4166667E+00  0.3600000E+02  0.3600000E+02  0.3600000E+02  0.3600000E+02
   0.9191667E+02  0.4166667E+00  0.3600000E+02  0.3600000E+02  0.3600000E+02  0.3600000E+02
   0.9208333E+02  0.4166667E+00  0.3600000E+02  0.3600000E+02  0.3600000E+02  0.3600000E+02
   0.9225000E+02  0.4166667E+00  0.3600000E+02  0.3600000E+02  0.3600000E+02  0.3600000E+02
   0.9241667E+02  0.4166667E+00  0.3600000E+02  0.3600000E+02  0.3600000E+02  0.3600000E+02
   0.9258333E+02  0.4166667E+00  0.3600000E+02  0.3600000E+02  0.3600000E+02  0.3600000E+02
   0.9275000E+02  0.4166667E+00  0.3600000E+02  0.3600000E+02  0.3600000E+02  0.3600000E+02
   0.9291667E+02  0.4166667E+00  0.3600000E+02  0.3600000E+02  0.3600000E+02  0.3600000E+02
   0.9308333E+02  0.4166667E+00  0.3600000E+02  0.3600000E+02  0.3600000E+02  0.3600000E+02
   0.9325000E+02  0.4166667E+00  0.3600000E+02  0.3600000E+02  0.3600000E+02  0.3600000E+02
   0.9341667E+02  0.4166667E+00  0.3600000E+02  0.3600000E+02  0.3600000E+02  0.3600000E+02
   0.9358333E+02  0.4166667E+00  0.3600000E+02  0.3600000E+02  0.3600000E+02  0.3600000E+02
   0.9375000E+02  0.4166667E+00  0.3600000E+02  0.3600000E+02  0.3600000E+02  0.3600000E+02
   0.9391667E+02  0.4166667E+00  0.3600000E+02  0.3600000E+02  0.3600000E+02  0.3600000E+02
   0.9408333E+02  0.4166667E+00  0.3600000E+02  0.3600000E+02  0.3600000E+02  0.3600000E+02
   0.9425000E+02  0.4166667E+00  0.3600000E+02  0.3600000E+02  0.3600000E+02  0.3600000E+02
   0.9441667E+02  0.4166667E+00  0.3600000E+02  0.3600000E+02  0.3600000E+02  0.3600000E+02
   0.9458333E+02  0.4166667E+00  0.3600000E+02  0.3600000E+02  0.3600000E+02  0.3600000E+02
   0.9475000E+02  0.4166667E+00  0.3600000E+02  0.3600000E+02  0.3600000E+02  0.3600000E+02
   0.9491667E+02  0.4166667E+00  0.3600000E+02  0.3600000E+02  0.3600000E+02  0.3600000E+02
   0.9508333E+02  0.4166667E+00  0.3600000E+02  0.3600000E+02  0.3600000E+02  0.3600000E+02
   0.9525000E+02  0.4166667E+00  0.3600000E+02  0.3600000E+02  0.3600000E+02  0.3600000E+02
   0.9541667E+02  0.4166667E+00  0.3600000E+02  0.3600000E+02  0.3600000E+02  0.3600000E+02
   0.9558333E+02  0.4166667E+00  0.3600000E+02  0.3600000E+02  0.3600000E+02  0.3600000E+02
   0.9575000E+02  0.4166667E+00  0.3600000E+02  0.3600000E+02  0.3600000E+02  0.3600000E+02
   0.9591667E+02  0.4166667E+00  0.3600000E+02  0.3600000E+02  0.3600000E+02  0.3600000E+02
   0.9608333E+02  0.4166667E+00  0.3600000E+02  0.3600000E+02  0.3600000E+02  0.3600000E+02
   0.9625000E+02  0.4166667E+00  0.3600000E+02  0.3600000E+02  0.3600000E+02  0.3600000E+02
   0.9641667E+02  0.4166667E+00  0.3600000E+02  0.3600000E+02  0.3600000E+02  0.3600000E+02
   0.9658333E+02  0.4166667E+00  0.3600000E+02  0.3600000E+02  0.3600000E+02  0.3600000E+02
   0.9675000E+02  0.4166667E+00  0.3600000E+02  0.3600000E+02  0.3600000E+02  0.3600000E+02
   0.9691667E+02  0.4166667E+00  0.3600000E+02  0.3600000E+02  0.3600000E+02  0.3600000E+02
   0.9708333E+02  0.4166667E+00  0.3600000E+02  0.3600000E+02  0.3600000E+02  0.3600000E+02
   0.9725000E+02  0.4166667E+00  0.3600000E+02  0.3600000E+02  0.3600000E+02  0.3600000E+02
   0.9741667E+02  0.4166667E+00  0.3600000E+02  0.3600000E+02  0.3600000E+02  0.3600000E+02
   0.9758333E+02  0.4166667E+00  0.3600000E+02  0.3600000E+02  0.3600000E+02  0.3600000E+02
   0.9775000E+02  0.4166667E+00  0.3600000E+02  0.3600000E+02  0.3600000E+02  0.3600000E+02
   0.9791667E+02  0.4166667E+00  0.3600000E+02  0.3600000E+02  0.3600000E+02  0.3600000E+02
   0.9808333E+02  0.4166667E+00  0.3600000E+02  0.3600000E+02  0.3600000E+02  0.3600000E+02
   0.9825000E+02  0.4166667E+00  0.3600000E+02  0.3600000E+02  0.3600000E+02  0.3600000E+02
   0.9841667E+02  0.4166667E+00  0.3600000E+02  0.3600000E+02  0.3600000E+02  0.3600000E+02
   0.9858333E+02  0.4166667E+00  0.3600000E+02  0.3600000E+02  0.3600000E+02  0.3600000E+02
   0.9875000E+02  0.4166667E+00  0.3600000E+02  0.3600000E+02  0.3600000E+02  0.3600000E+02
   0.9891667E+02  0.4166667E+00  0.3600000E+02  0.3600000E+02  0.3600000E+02  0.3600000E+02
   0.9908333E+02  0.4166667E+00  0.3600000E+02  0.3600000E+02  0.3600000E+02  0.3600000E+02
   0.9925000E+02  0.4166667E+00  0.3600000E+02  0.3600000E+02  0.3600000E+02  0.3600000E+02
   0.9941667E+02  0.4166667E+00  0.3600000E+02  0.3600000E+02  0.3600000E+02  0.3600000E+02
   0.9958333E+02  0.4166667E+00  0.3600000E+02  0.3600000E+02  0.3600000E+02  0.3600000E+02
   0.9975000E+02  0.4166667E+00  0.3600000E+02  0.3600000E+02  0.3600000E+02  0.3600000E+02
   0.9991667E+02  0.4166667E+00  0.3600000E+02  0.3600000E+02  0.3600000E+02  0.3600000E+02
   0.1000833E+03  0.4166667E+00  0.3600000E+02  0.3600000E+02  0.3600000E+02  0.3600000E+02
   0.1002500E+03  0.4166667E+00  0.3600000E+02  0.3600000E+02  0.3600000E+02  0.3600000E+02
   0.1004167E+03  0.4166667E+00  0.3600000E+02  0.3600000E+02  0.3600000E+02  0.3600000E+02
   0.1005833E+03  0.4166667E+00  0.3600000E+02  0.3600000E+02  0.3600000E+02  0.3600000E+02
   0.1007500E+03  0.4166667E+00  0.3600000E+02  0.3600000E+02  0.3600000E+02  0.3600000E+02
   0.1009167E+03  0.4166667E+00  0.3600000E+02  0.3600000E+02  0.3600000E+02  0.3600000E+02
   0.1010833E+03  0.4166667E+00  0.3600000E+02  0.3600000E+02  0.3600000E+02  0.3600000E+02
   0.1012500E+03  0.4166667E+00  0.3600000E+02  0.3600000E+02  0.3600000E+02  0.3600000E+02
   0.1014167E+03  0.4166667E+00  0.3600000E+02  0.3600000E+02  0.3600000E+02  0.3600000E+02
   0.1015833E+03  0.4166667E+00  0.3600000E+02  0.3600000E+02  0.3600000E+02  0.3600000E+02
   0.1017500E+03  0.4166667E+00  0.3600000E+02  0.3600000E+02  0.3600000E+02  0.3600000E+02
   0.1019167E+03  0.4166667E+00  0.3600000E+02  0.3600000E+02  0.3600000E+02  0.3600000E+02
 
   0.8333333E-01  0.5833333E+00  0.3600000E+02  0.3600000E+02  0.3600000E+02  0.3600000E+02
   0.2500000E+00  0.5833333E+00  0.3600000E+02  0.3600000E+02  0.3600000E+02  0.3600000E+02
   0.4166667E+00  0.5833333E+00  0.3600000E+02  0.3600000E+02  0.3600000E+02  0.3600000E+02
   0.5833333E+00  0.5833333E+00  0.3600000E+02  0.3600000E+02  0.3600000E+02  0.3600000E+02
   0.7500000E+00  0.5833333E+00  0.3600000E+02  0.3600000E+02  0.3600000E+02  0.3600000E+02
   0.9166667E+00  0.5833333E+00  0.3600000E+02  0.3600000E+02  0.3600000E+02  0.3600000E+02
   0.1083333E+01  0.5833333E+00  0.3600000E+02  0.3600000E+02  0.3600000E+02  0.3600000E+02
   0.1250000E+01  0.5833333E+00  0.3600000E+02  0.3600000E+02  0.3600000E+02  0.3600000E+02
   0.1416667E+01  0.5833333E+00  0.3600000E+02  0.3600000E+02  0.3600000E+02  0.3600000E+02
   0.1583333E+01  0.5833333E+00  0.3600000E+02  0.3600000E+02  0.3600000E+02  0.3600000E+02
   0.1750000E+01  0.5833333E+00  0.3600000E+02  0.3600000E+02  0.3600000E+02  0.3600000E+02
   0.1916667E+01  0.5833333E+00  0.3600000E+02  0.3600000E+02  0.3600000E+02  0.3600000E+02
   0.2083333E+01  0.5833333E+00  0.3600000E+02  0.3600000E+02  0.3600000E+02  0.3600000E+02
   0.2250000E+01  0.5833333E+00  0.3600000E+02  0.3600000E+02  0.3600000E+02  0.3600000E+02
   0.2416667E+01  0.5833333E+00  0.3600000E+02  0.3600000E+02  0.3600000E+02  0.3600000E+02
   0.2583333E+01  0.5833333E+00  0.3600000E+02  0.3600000E+02  0.3600000E+02  0.3600000E+02
   0.2750000E+01  0.5833333E+00  0.3600000E+02  0.3600000E+02  0.3600000E+02  0.3600000E+02
   0.2916667E+01  0.5833333E+00  0.3600000E+02  0.3600000E+02  0.3600000E+02  0.3600000E+02
   0.3083333E+01  0.5833333E+00  0.3600000E+02  0.3600000E+02  0.3600000E+02  0.3600000E+02
   0.3250000E+01  0.5833333E+00  0.3600000E+02  0.3600000E+02  0.3600000E+02  0.3600000E+02
   0.3416667E+01  0.5833333E+00  0.3600000E+02  0.3600000E+02  0.3600000E+02  0.3600000E+02
   0.3583333E+01  0.5833333E+00  0.3600000E+02  0.3600000E+02  0.3600000E+02  0.3600000E+02
   0.3750000E+01  0.5833333E+00  0.3600000E+02  0.3600000E+02  0.3600000E+02  0.3600000E+02
   0.3916667E+01  0.5833333E+00  0.3600000E+02  0.3600000E+02  0.3600000E+02  0.3600000E+02
   0.4083333E+01  0.5833333E+00  0.3600000E+02  0.3600000E+02  0.3600000E+02  0.3600000E+02
   0.4250000E+01  0.5833333E+00  0.3600000E+02  0.3600000E+02  0.3600000E+02  0.3600000E+02
   0.4416667E+01  0.5833333E+00  0.3600000E+02  0.3600000E+02  0.3600000E+02  0.3600000E+02
   0.4583333E+01  0.5833333E+00  0.3600000E+02  0.3600000E+02  0.3600000E+02  0.3600000E+02
   0.4750000E+01  0.5833333E+00  0.3600000E+02  0.3600000E+02  0.3600000E+02  0.3600000E+02
   0.4916667E+01  0.5833333E+00  0.3600000E+02  0.3600000E+02  0.3600000E+02  0.3600000E+02
   0.5083333E+01  0.5833333E+00  0.3600000E+02  0.3600000E+02  0.3600000E+02  0.3600000E+02
   0.5250000E+01  0.5833333E+00  0.3600000E+02  0.3600000E+02  0.3600000E+02  0.3600000E+02
   0.5416667E+01  0.5833333E+00  0.3600000E+02  0.3600000E+02  0.3600000E+02  0.3600000E+02
   0.5583333E+01  0.5833333E+00  0.3600000E+02  0.3600000E+02  0.3600000E+02  0.3600000E+02
   0.5750000E+01  0.5833333E+00  0.3600000E+02  0.3600000E+02  0.3600000E+02  0.3600000E+02
   0.5916667E+01  0.5833333E+00  0.3600000E+02  0.3600000E+02  0.3600000E+02  0.3600000E+02
   0.6083333E+01  0.5833333E+00  0.3600000E+02  0.3600000E+02  0.3600000E+02  0.3600000E+02
   0.6250000E+01  0.5833333E+00  0.3600000E+02  0.3600000E+02  0.3600000E+02  0.3600000E+02
   0.6416667E+01  0.5833333E+00  0.3600000E+02  0.3600000E+02  0.3600000E+02  0.3600000E+02
   0.6583333E+01  0.5833333E+00  0.3600000E+02  0.3600000E+02  0.3600000E+02  0.3600000E+02
   0.6750000E+01  0.5833333E+00  0.3600000E+02  0.3600000E+02  0.3600000E+02  0.3600000E+02
   0.6916667E+01  0.5833333E+00  0.3600000E+02  0.3600000E+02  0.3600000E+02  0.3600000E+02
   0.7083333E+01  0.5833333E+00  0.3600000E+02  0.3600000E+02  0.3600000E+02  0.3600000E+02
   0.7250000E+01  0.5833333E+00  0.3600000E+02  0.3600000E+02  0.3600000E+02  0.3600000E+02
   0.7416667E+01  0.5833333E+00  0.3600000E+02  0.3600000E+02  0.3600000E+02  0.3600000E+02
   0.7583333E+01  0.5833333E+00  0.3600000E+02  0.3600000E+02  0.3600000E+02  0.3600000E+02
   0.7750000E+01  0.5833333E+00  0.3600000E+02  0.3600000E+02  0.3600000E+02  0.3600000E+02
   0.7916667E+01  0.5833333E+00  0.3600000E+02  0.3600000E+02  0.3600000E+02  0.3600000E+02
   0.8083333E+01  0.5833333E+00  0.3600000E+02  0.3600000E+02  0.3600000E+02  0.3600000E+02
   0.8250000E+01  0.5833333E+00  0.3600000E+02  0.3600000E+02  0.3600000E+02  0.3600000E+02
   0.8416667E+01  0.5833333E+00  0.3600000E+02  0.3600000E+02  0.3600000E+02  0.3600000E+02
   0.8583333E+01  0.5833333E+00  0.3600000E+02  0.3600000E+02  0.3600000E+02  0.3600000E+02
   0.8750000E+01  0.5833333E+00  0.3600000E+02  0.3600000E+02  0.3600000E+02  0.3600000E+02
   0.8916667E+01  0.5833333E+00  0.3600000E+02  0.3600000E+02  0.3600000E+02  0.3600000E+02
   0.9083333E+01  0.5833333E+00  0.3600000E+02  0.3600000E+02  0.3600000E+02  0.3600000E+02
   0.9250000E+01  0.5833333E+00  0.3600000E+02  0.3600000E+02  0.3600000E+02  0.3600000E+02
   0.9416667E+01  0.5833333E+00  0.3600000E+02  0.3600000E+02  0.3600000E+02  0.3600000E+02
   0.9583333E+01  0.5833333E+00  0.3600000E+02  0.3600000E+02  0.3600000E+02  0.3600000E+02
   0.9750000E+01  0.5833333E+00  0.3600000E+02  0.3600000E+02  0.3600000E+02  0.3600000E+02
   0.9916667E+01  0.5833333E+00  0.3600000E+02  0.3600000E+02  0.3600000E+02  0.3600000E+02
   0.1008333E+02  0.5833333E+00  0.3600000E+02  0.3600000E+02  0.3600000E+02  0.3600000E+02
   0.1025000E+02  0.5833333E+00  0.3600000E+02  0.3600000E+02  0.3600000E+02  0.3600000E+02
   0.1041667E+02  0.5833333E+00  0.3600000E+02  0.3600000E+02  0.3600000E+02  0.3600000E+02
   0.1058333E+02  0.5833333E+00  0.3600000E+02  0.3600000E+02  0.3600000E+02  0.3600000E+02
   0.1075000E+02  0.5833333E+00  0.3600000E+02  0.3600000E+02  0.3600000E+02  0.3600000E+02
   0.1091667E+02  0.5833333E+00  0.3600000E+02  0.3600000E+02  0.3600000E+02  0.3600000E+02
   0.1108333E+02  0.5833333E+00  0.3600000E+02  0.3600000E+02  0.3600000E+02  0.3600000E+02
   0.1125000E+02  0.5833333E+00  0.3600000E+02  0.3600000E+02  0.3600000E+02  0.3600000E+02
   0.1141667E+02  0.5833333E+00  0.3600000E+02  0.3600000E+02  0.3600000E+02  0.3600000E+02
   0.1158333E+02  0.5833333E+00  0.3600000E+02  0.3600000E+02  0.3600000E+02  0.3600000E+02
   0.1175000E+02  0.5833333E+00  0.3600000E+02  0.3600000E+02  0.3600000E+02  0.3600000E+02
   0.1191667E+02  0.5833333E+00  0.3600000E+02  0.3600000E+02  0.3600000E+02  0.3600000E+02
   0.1208333E+02  0.5833333E+00  0.3600000E+02  0.3600000E+02  0.3600000E+02  0.3600000E+02
   0.1225000E+02  0.5833333E+00  0.3600000E+02  0.3600000E+02  0.3600000E+02  0.3600000E+02
   0.1241667E+02  0.5833333E+00  0.3600000E+02  0.3600000E+02  0.3600000E+02  0.3600000E+02
   0.1258333E+02  0.5833333E+00  0.3600000E+02  0.3600000E+02  0.3600000E+02  0.3600000E+02
   0.1275000E+02  0.5833333E+00  0.3600000E+02  0.3600000E+02  0.3600000E+02  0.3600000E+02
   0.1291667E+02  0.5833333E+00  0.3600000E+02  0.3600000E+02  0.3600000E+02  0.3600000E+02
   0.1308333E+02  0.5833333E+00  0.3600000E+02  0.3600000E+02  0.3600000E+02  0.3600000E+02
   0.1325000E+02  0.5833333E+00  0.3600000E+02  0.3600000E+02  0.3600000E+02  0.3600000E+02
   0.1341667E+02  0.5833333E+00  0.3600000E+02  0.3600000E+02  0.3600000E+02  0.3600000E+02
   0.1358333E+02  0.5833333E+00  0.3600000E+02  0.3600000E+02  0.3600000E+02  0.3600000E+02
   0.1375000E+02  0.5833333E+00  0.3600000E+02  0.3600000E+02  0.3600000E+02  0.3600000E+02
   0.1391667E+02  0.5833333E+00  0.3600000E+02  0.3600000E+02  0.3600000E+02  0.3600000E+02
   0.1408333E+02  0.5833333E+00  0.3600000E+02  0.3600000E+02  0.3600000E+02  0.3600000E+02
   0.1425000E+02  0.5833333E+00  0.3600000E+02  0.3600000E+02  0.3600000E+02  0.3600000E+02
   0.1441667E+02  0.5833333E+00  0.3600000E+02  0.3600000E+02  0.3600000E+02  0.3600000E+02
   0.1458333E+02  0.5833333E+00  0.3600000E+02  0.3600000E+02  0.3600000E+02  0.3600000E+02
   0.1475000E+02  0.5833333E+00  0.3600000E+02  0.3600000E+02  0.3600000E+02  0.3600000E+02
   0.1491667E+02  0.5833333E+00  0.3600000E+02  0.3600000E+02  0.3600000E+02  0.3600000E+02
   0.1508333E+02  0.5833333E+00  0.3600000E+02  0.3600000E+02  0.3600000E+02  0.3600000E+02
   0.1525000E+02  0.5833333E+00  0.3600000E+02  0.3600000E+02  0.3600000E+02  0.3600000E+02
   0.1541667E+02  0.5833333E+00  0.3600000E+02  0.3600000E+02  0.3600000E+02  0.3600000E+02
   0.1558333E+02  0.5833333E+00  0.3600000E+02  0.3600000E+02  0.3600000E+02  0.3600000E+02
   0.1575000E+02  0.5833333E+00  0.3600000E+02  0.3600000E+02  0.3600000E+02  0.3600000E+02
   0.1591667E+02  0.5833333E+00  0.3600000E+02  0.3600000E+02  0.3600000E+02  0.3600000E+02
   0.1608333E+02  0.5833333E+00  0.3600000E+02  0.3600000E+02  0.3600000E+02  0.3600000E+02
   0.1625000E+02  0.5833333E+00  0.3600000E+02  0.3600000E+02  0.3600000E+02  0.3600000E+02
   0.1641667E+02  0.5833333E+00  0.3600000E+02  0.3600000E+02  0.3600000E+02  0.3600000E+02
   0.1658333E+02  0.5833333E+00  0.3600000E+02  0.3600000E+02  0.3600000E+02  0.3600000E+02
   0.1675000E+02  0.5833333E+00  0.3600000E+02  0.3600000E+02  0.3600000E+02  0.3600000E+02
   0.1691667E+02  0.5833333E+00  0.3600000E+02  0.3600000E+02  0.3600000E+02  0.3600000E+02
   0.1708333E+02  0.5833333E+00  0.3600000E+02  0.3600000E+02  0.3600000E+02  0.3600000E+02
   0.1725000E+02  0.5833333E+00  0.3600000E+02  0.3600000E+02  0.3600000E+02  0.3600000E+02
   0.1741667E+02  0.5833333E+00  0.3600000E+02  0.3600000E+02  0.3600000E+02  0.3600000E+02
   0.1758333E+02  0.5833333E+00  0.3600000E+02  0.3600000E+02  0.3600000E+02  0.3600000E+02
   0.1775000E+02  0.5833333E+00  0.3600000E+02  0.3600000E+02  0.3600000E+02  0.3600000E+02
   0.1791667E+02  0.5833333E+00  0.3600000E+02  0.3600000E+02  0.3600000E+02  0.3600000E+02
   0.1808333E+02  0.5833333E+00  0.3600000E+02  0.3600000E+02  0.3600000E+02  0.3600000E+02
   0.1825000E+02  0.5833333E+00  0.3600000E+02  0.3600000E+02  0.3600000E+02  0.3600000E+02
   0.1841667E+02  0.5833333E+00  0.3600000E+02  0.3600000E+02  0.3600000E+02  0.3600000E+02
   0.1858333E+02  0.5833333E+00  0.3600000E+02  0.3600000E+02  0.3600000E+02  0.3600000E+02
   0.1875000E+02  0.5833333E+00  0.3600000E+02  0.3600000E+02  0.3600000E+02  0.3600000E+02
   0.1891667E+02  0.5833333E+00  0.3600000E+02  0.3600000E+02  0.3600000E+02  0.3600000E+02
   0.1908333E+02  0.5833333E+00  0.3600000E+02  0.3600000E+02  0.3600000E+02  0.3600000E+02
   0.1925000E+02  0.5833333E+00  0.3600000E+02  0.3600000E+02  0.3600000E+02  0.3600000E+02
   0.1941667E+02  0.5833333E+00  0.3600000E+02  0.3600000E+02  0.3600000E+02  0.3600000E+02
   0.1958333E+02  0.5833333E+00  0.3600000E+02  0.3600000E+02  0.3600000E+02  0.3600000E+02
   0.1975000E+02  0.5833333E+00  0.3600000E+02  0.3600000E+02  0.3600000E+02  0.3600000E+02
   0.1991667E+02  0.5833333E+00  0.3600000E+02  0.3600000E+02  0.3600000E+02  0.3600000E+02
   0.2008333E+02  0.5833333E+00  0.3600000E+02  0.3600000E+02  0.3600000E+02  0.3600000E+02
   0.2025000E+02  0.5833333E+00  0.3600000E+02  0.3600000E+02  0.3600000E+02  0.3600000E+02
   0.2041667E+02  0.5833333E+00  0.3600000E+02  0.3600000E+02  0.3600000E+02  0.3600000E+02
   0.2058333E+02  0.5833333E+00  0.3600000E+02  0.3600000E+02  0.3600000E+02  0.3600000E+02
   0.2075000E+02  0.5833333E+00  0.3600000E+02  0.3600000E+02  0.3600000E+02  0.3600000E+02
   0.2091667E+02  0.5833333E+00  0.3600000E+02  0.3600000E+02  0.3600000E+02  0.3600000E+02
   0.2108333E+02  0.5833333E+00  0.3600000E+02  0.3600000E+02  0.3600000E+02  0.3600000E+02
   0.2125000E+02  0.5833333E+00  0.3600000E+02  0.3600000E+02  0.3600000E+02  0.3600000E+02
   0.2141667E+02  0.5833333E+00  0.3600000E+02  0.3600000E+02  0.3600000E+02  0.3600000E+02
   0.2158333E+02  0.5833333E+00  0.3600000E+02  0.3600000E+02  0.3600000E+02  0.3600000E+02
   0.2175000E+02  0.5833333E+00  0.3600000E+02  0.3600000E+02  0.3600000E+02  0.3600000E+02
   0.2191667E+02  0.5833333E+00  0.3600000E+02  0.3600000E+02  0.3600000E+02  0.3600000E+02
   0.2208333E+02  0.5833333E+00  0.3600000E+02  0.3600000E+02  0.3600000E+02  0.3600000E+02
   0.2225000E+02  0.5833333E+00  0.3600000E+02  0.3600000E+02  0.3600000E+02  0.3600000E+02
   0.2241667E+02  0.5833333E+00  0.3600000E+02  0.3600000E+02  0.3600000E+02  0.3600000E+02
   0.2258333E+02  0.5833333E+00  0.3600000E+02  0.3600000E+02  0.3600000E+02  0.3600000E+02
   0.2275000E+02  0.5833333E+00  0.3600000E+02  0.3600000E+02  0.3600000E+02  0.3600000E+02
   0.2291667E+02  0.5833333E+00  0.3600000E+02  0.3600000E+02  0.3600000E+02  0.3600000E+02
   0.2308333E+02  0.5833333E+00  0.3600000E+02  0.3600000E+02  0.3600000E+02  0.3600000E+02
   0.2325000E+02  0.5833333E+00  0.3600000E+02  0.3600000E+02  0.3600000E+02  0.3600000E+02
   0.2341667E+02  0.5833333E+00  0.3600000E+02  0.3600000E+02  0.3600000E+02  0.3600000E+02
   0.2358333E+02  0.5833333E+00  0.3600000E+02  0.3600000E+02  0.3600000E+02  0.3600000E+02
   0.2375000E+02  0.5833333E+00  0.3600000E+02  0.3600000E+02  0.3600000E+02  0.3600000E+02
   0.2391667E+02  0.5833333E+00  0.3600000E+02  0.3600000E+02  0.3600000E+02  0.3600000E+02
   0.2408333E+02  0.5833333E+00  0.3600000E+02  0.3600000E+02  0.3600000E+02  0.3600000E+02
   0.2425000E+02  0.5833333E+00  0.3600000E+02  0.3600000E+02  0.3600000E+02  0.3600000E+02
   0.2441667E+02  0.5833333E+00  0.3600000E+02  0.3600000E+02  0.3600000E+02  0.3600000E+02
   0.2458333E+02  0.5833333E+00  0.3600000E+02  0.3600000E+02  0.3600000E+02  0.3600000E+02
   0.2475000E+02  0.5833333E+00  0.3600000E+02  0.3600000E+02  0.3600000E+02  0.3600000E+02
   0.2491667E+02  0.5833333E+00  0.3600000E+02  0.3600000E+02  0.3600000E+02  0.3600000E+02
   0.2508333E+02  0.5833333E+00  0.3600000E+02  0.3600000E+02  0.3600000E+02  0.3600000E+02
   0.2525000E+02  0.5833333E+00  0.3600000E+02  0.3600000E+02  0.3600000E+02  0.3600000E+02
   0.2541667E+02  0.5833333E+00  0.3600000E+02  0.3600000E+02  0.3600000E+02  0.3600000E+02
   0.2558333E+02  0.5833333E+00  0.3600000E+02  0.3600000E+02  0.3600000E+02  0.3600000E+02
   0.2575000E+02  0.5833333E+00  0.3600000E+02  0.3600000E+02  0.3600000E+02  0.3600000E+02
   0.2591667E+02  0.5833333E+00  0.3600000E+02  0.3600000E+02  0.3600000E+02  0.3600000E+02
   0.2608333E+02  0.5833333E+00  0.3600000E+02  0.3600000E+02  0.3600000E+02  0.3600000E+02
   0.2625000E+02  0.5833333E+00  0.3600000E+02  0.3600000E+02  0.3600000E+02  0.3600000E+02
   0.2641667E+02  0.5833333E+00  0.3600000E+02  0.3600000E+02  0.3600000E+02  0.3600000E+02
   0.2658333E+02  0.5833333E+00  0.3600000E+02  0.3600000E+02  0.3600000E+02  0.3600000E+02
   0.2675000E+02  0.5833333E+00  0.3600000E+02  0.3600000E+02  0.3600000E+02  0.3600000E+02
   0.2691667E+02  0.5833333E+00  0.3600000E+02  0.3600000E+02  0.3600000E+02  0.3600000E+02
   0.2708333E+02  0.5833333E+00  0.3600000E+02  0.3600000E+02  0.3600000E+02  0.3600000E+02
   0.2725000E+02  0.5833333E+00  0.3600000E+02  0.3600000E+02  0.3600000E+02  0.3600000E+02
   0.2741667E+02  0.5833333E+00  0.3600000E+02  0.3600000E+02  0.3600000E+02  0.3600000E+02
   0.2758333E+02  0.5833333E+00  0.3600000E+02  0.3600000E+02  0.3600000E+02  0.3600000E+02
   0.2775000E+02  0.5833333E+00  0.3600000E+02  0.3600000E+02  0.3600000E+02  0.3600000E+02
   0.2791667E+02  0.5833333E+00  0.3600000E+02  0.3600000E+02  0.3600000E+02  0.3600000E+02
   0.2808333E+02  0.5833333E+00  0.3600000E+02  0.3600000E+02  0.3600000E+02  0.3600000E+02
   0.2825000E+02  0.5833333E+00  0.3600000E+02  0.3600000E+02  0.3600000E+02  0.3600000E+02
   0.2841667E+02  0.5833333E+00  0.3600000E+02  0.3600000E+02  0.3600000E+02  0.3600000E+02
   0.2858333E+02  0.5833333E+00  0.3600000E+02  0.3600000E+02  0.3600000E+02  0.3600000E+02
   0.2875000E+02  0.5833333E+00  0.3600000E+02  0.3600000E+02  0.3600000E+02  0.3600000E+02
   0.2891667E+02  0.5833333E+00  0.3600000E+02  0.3600000E+02  0.3600000E+02  0.3600000E+02
   0.2908333E+02  0.5833333E+00  0.3600000E+02  0.3600000E+02  0.3600000E+02  0.3600000E+02
   0.2925000E+02  0.5833333E+00  0.3600000E+02  0.3600000E+02  0.3600000E+02  0.3600000E+02
   0.2941667E+02  0.5833333E+00  0.3600000E+02  0.3600000E+02  0.3600000E+02  0.3600000E+02
   0.2958333E+02  0.5833333E+00  0.3600000E+02  0.3600000E+02  0.3600000E+02  0.3600000E+02
   0.2975000E+02  0.5833333E+00  0.3600000E+02  0.3600000E+02  0.3600000E+02  0.3600000E+02
   0.2991667E+02  0.5833333E+00  0.3600000E+02  0.3600000E+02  0.3600000E+02  0.3600000E+02
   0.3008333E+02  0.5833333E+00  0.3600000E+02  0.3600000E+02  0.3600000E+02  0.3600000E+02
   0.3025000E+02  0.5833333E+00  0.3600000E+02  0.3600000E+02  0.3600000E+02  0.3600000E+02
   0.3041667E+02  0.5833333E+00  0.3600000E+02  0.3600000E+02  0.3600000E+02  0.3600000E+02
   0.3058333E+02  0.5833333E+00  0.3600000E+02  0.3600000E+02  0.3600000E+02  0.3600000E+02
   0.3075000E+02  0.5833333E+00  0.3600000E+02  0.3600000E+02  0.3600000E+02  0.3600000E+02
   0.3091667E+02  0.5833333E+00  0.3600000E+02  0.3600000E+02  0.3600000E+02  0.3600000E+02
   0.3108333E+02  0.5833333E+00  0.3600000E+02  0.3600000E+02  0.3600000E+02  0.3600000E+02
   0.3125000E+02  0.5833333E+00  0.3600000E+02  0.3600000E+02  0.3600000E+02  0.3600000E+02
   0.3141667E+02  0.5833333E+00  0.3600000E+02  0.3600000E+02  0.3600000E+02  0.3600000E+02
   0.3158333E+02  0.5833333E+00  0.3600000E+02  0.3600000E+02  0.3600000E+02  0.3600000E+02
   0.3175000E+02  0.5833333E+00  0.3600000E+02  0.3600000E+02  0.3600000E+02  0.3600000E+02
   0.3191667E+02  0.5833333E+00  0.3600000E+02  0.3600000E+02  0.3600000E+02  0.3600000E+02
   0.3208333E+02  0.5833333E+00  0.3600000E+02  0.3600000E+02  0.3600000E+02  0.3600000E+02
   0.3225000E+02  0.5833333E+00  0.3600000E+02  0.3600000E+02  0.3600000E+02  0.3600000E+02
   0.3241667E+02  0.5833333E+00  0.3600000E+02  0.3600000E+02  0.3600000E+02  0.3600000E+02
   0.3258333E+02  0.5833333E+00  0.3600000E+02  0.3600000E+02  0.3600000E+02  0.3600000E+02
   0.3275000E+02  0.5833333E+00  0.3600000E+02  0.3600000E+02  0.3600000E+02  0.3600000E+02
   0.3291667E+02  0.5833333E+00  0.3600000E+02  0.3600000E+02  0.3600000E+02  0.3600000E+02
   0.3308333E+02  0.5833333E+00  0.3600000E+02  0.3600000E+02  0.3600000E+02  0.3600000E+02
   0.3325000E+02  0.5833333E+00  0.3600000E+02  0.3600000E+02  0.3600000E+02  0.3600000E+02
   0.3341667E+02  0.5833333E+00  0.3600000E+02  0.3600000E+02  0.3600000E+02  0.3600000E+02
   0.3358333E+02  0.5833333E+00  0.3600000E+02  0.3600000E+02  0.3600000E+02  0.3600000E+02
   0.3375000E+02  0.5833333E+00  0.3600000E+02  0.3600000E+02  0.3600000E+02  0.3600000E+02
   0.3391667E+02  0.5833333E+00  0.3600000E+02  0.3600000E+02  0.3600000E+02  0.3600000E+02
   0.3408333E+02  0.5833333E+00  0.3600000E+02  0.3600000E+02  0.3600000E+02  0.3600000E+02
   0.3425000E+02  0.5833333E+00  0.3600000E+02  0.3600000E+02  0.3600000E+02  0.3600000E+02
   0.3441667E+02  0.5833333E+00  0.3600000E+02  0.3600000E+02  0.3600000E+02  0.3600000E+02
   0.3458333E+02  0.5833333E+00  0.3600000E+02  0.3600000E+02  0.3600000E+02  0.3600000E+02
   0.3475000E+02  0.5833333E+00  0.3600000E+02  0.3600000E+02  0.3600000E+02  0.3600000E+02
   0.3491667E+02  0.5833333E+00  0.3600000E+02  0.3600000E+02  0.3600000E+02  0.3600000E+02
   0.3508333E+02  0.5833333E+00  0.3600000E+02  0.3600000E+02  0.3600000E+02  0.3600000E+02
   0.3525000E+02  0.5833333E+00  0.3600000E+02  0.3600000E+02  0.3600000E+02  0.3600000E+02
   0.3541667E+02  0.5833333E+00  0.3600000E+02  0.3600000E+02  0.3600000E+02  0.3600000E+02
   0.3558333E+02  0.5833333E+00  0.3600000E+02  0.3600000E+02  0.3600000E+02  0.3600000E+02
   0.3575000E+02  0.5833333E+00  0.3600000E+02  0.3600000E+02  0.3600000E+02  0.3600000E+02
   0.3591667E+02  0.5833333E+00  0.3600000E+02  0.3600000E+02  0.3600000E+02  0.3600000E+02
   0.3608333E+02  0.5833333E+00  0.3600000E+02  0.3600000E+02  0.3600000E+02  0.3600000E+02
   0.3625000E+02  0.5833333E+00  0.3600000E+02  0.3600000E+02  0.3600000E+02  0.3600000E+02
   0.3641667E+02  0.5833333E+00  0.3600000E+02  0.3600000E+02  0.3600000E+02  0.3600000E+02
   0.3658333E+02  0.5833333E+00  0.3600000E+02  0.3600000E+02  0.3600000E+02  0.3600000E+02
   0.3675000E+02  0.5833333E+00  0.3600000E+02  0.3600000E+02  0.3600000E+02  0.3600000E+02
   0.3691667E+02  0.5833333E+00  0.3600000E+02  0.3600000E+02  0.3600000E+02  0.3600000E+02
   0.3708333E+02  0.5833333E+00  0.3600000E+02  0.3600000E+02  0.3600000E+02  0.3600000E+02
   0.3725000E+02  0.5833333E+00  0.3600000E+02  0.3600000E+02  0.3600000E+02  0.3600000E+02
   0.3741667E+02  0.5833333E+00  0.3600000E+02  0.3600000E+02  0.3600000E+02  0.3600000E+02
   0.3758333E+02  0.5833333E+00  0.3600000E+02  0.3600000E+02  0.3600000E+02  0.3600000E+02
   0.3775000E+02  0.5833333E+00  0.3600000E+02  0.3600000E+02  0.3600000E+02  0.3600000E+02
   0.3791667E+02  0.5833333E+00  0.3600000E+02  0.3600000E+02  0.3600000E+02  0.3600000E+02
   0.3808333E+02  0.5833333E+00  0.3600000E+02  0.3600000E+02  0.3600000E+02  0.3600000E+02
   0.3825000E+02  0.5833333E+00  0.3600000E+02  0.3600000E+02  0.3600000E+02  0.3600000E+02
   0.3841667E+02  0.5833333E+00  0.3600000E+02  0.3600000E+02  0.3600000E+02  0.3600000E+02
   0.3858333E+02  0.5833333E+00  0.3600000E+02  0.3600000E+02  0.3600000E+02  0.3600000E+02
   0.3875000E+02  0.5833333E+00  0.3600000E+02  0.3600000E+02  0.3600000E+02  0.3600000E+02
   0.3891667E+02  0.5833333E+00  0.3600000E+02  0.3600000E+02  0.3600000E+02  0.3600000E+02
   0.3908333E+02  0.5833333E+00  0.3600000E+02  0.3600000E+02  0.3600000E+02  0.3600000E+02
   0.3925000E+02  0.5833333E+00  0.3600000E+02  0.3600000E+02  0.3600000E+02  0.3600000E+02
   0.3941667E+02  0.5833333E+00  0.3600000E+02  0.3600000E+02  0.3600000E+02  0.3600000E+02
   0.3958333E+02  0.5833333E+00  0.3600000E+02  0.3600000E+02  0.3600000E+02  0.3600000E+02
   0.3975000E+02  0.5833333E+00  0.3600000E+02  0.3600000E+02  0.3600000E+02  0.3600000E+02
   0.3991667E+02  0.5833333E+00  0.3600000E+02  0.3600000E+02  0.3600000E+02  0.3600000E+02
   0.4008333E+02  0.5833333E+00  0.3600000E+02  0.3600000E+02  0.3600000E+02  0.3600000E+02
   0.4025000E+02  0.5833333E+00  0.3600000E+02  0.3600000E+02  0.3600000E+02  0.3600000E+02
   0.4041667E+02  0.5833333E+00  0.3600000E+02  0.3600000E+02  0.3600000E+02  0.3600000E+02
   0.4058333E+02  0.5833333E+00  0.3600000E+02  0.3600000E+02  0.3600000E+02  0.3600000E+02
   0.4075000E+02  0.5833333E+00  0.3600000E+02  0.3600000E+02  0.3600000E+02  0.3600000E+02
   0.4091667E+02  0.5833333E+00  0.3600000E+02  0.3600000E+02  0.3600000E+02  0.3600000E+02
   0.4108333E+02  0.5833333E+00  0.3600000E+02  0.3600000E+02  0.3600000E+02  0.3600000E+02
   0.4125000E+02  0.5833333E+00  0.3600000E+02  0.3600000E+02  0.3600000E+02  0.3600000E+02
   0.4141667E+02  0.5833333E+00  0.3600000E+02  0.3600000E+02  0.3600000E+02  0.3600000E+02
   0.4158333E+02  0.5833333E+00  0.3600000E+02  0.3600000E+02  0.3600000E+02  0.3600000E+02
   0.4175000E+02  0.5833333E+00  0.3600000E+02  0.3600000E+02  0.3600000E+02  0.3600000E+02
   0.4191667E+02  0.5833333E+00  0.3600000E+02  0.3600000E+02  0.3600000E+02  0.3600000E+02
   0.4208333E+02  0.5833333E+00  0.3600000E+02  0.3600000E+02  0.3600000E+02  0.3600000E+02
   0.4225000E+02  0.5833333E+00  0.3600000E+02  0.3600000E+02  0.3600000E+02  0.3600000E+02
   0.4241667E+02  0.5833333E+00  0.3600000E+02  0.3600000E+02  0.3600000E+02  0.3600000E+02
   0.4258333E+02  0.5833333E+00  0.3600000E+02  0.3600000E+02  0.3600000E+02  0.3600000E+02
   0.4275000E+02  0.5833333E+00  0.3600000E+02  0.3600000E+02  0.3600000E+02  0.3600000E+02
   0.4291667E+02  0.5833333E+00  0.3600000E+02  0.3600000E+02  0.3600000E+02  0.3600000E+02
   0.4308333E+02  0.5833333E+00  0.3600000E+02  0.3600000E+02  0.3600000E+02  0.3600000E+02
   0.4325000E+02  0.5833333E+00  0.3600000E+02  0.3600000E+02  0.3600000E+02  0.3600000E+02
   0.4341667E+02  0.5833333E+00  0.3600000E+02  0.3600000E+02  0.3600000E+02  0.3600000E+02
   0.4358333E+02  0.5833333E+00  0.3600000E+02  0.3600000E+02  0.3600000E+02  0.3600000E+02
   0.4375000E+02  0.5833333E+00  0.3600000E+02  0.3600000E+02  0.3600000E+02  0.3600000E+02
   0.4391667E+02  0.5833333E+00  0.3600000E+02  0.3600000E+02  0.3600000E+02  0.3600000E+02
   0.4408333E+02  0.5833333E+00  0.3600000E+02  0.3600000E+02  0.3600000E+02  0.3600000E+02
   0.4425000E+02  0.5833333E+00  0.3600000E+02  0.3600000E+02  0.3600000E+02  0.3600000E+02
   0.4441667E+02  0.5833333E+00  0.3600000E+02  0.3600000E+02  0.3600000E+02  0.3600000E+02
   0.4458333E+02  0.5833333E+00  0.3600000E+02  0.3600000E+02  0.3600000E+02  0.3600000E+02
   0.4475000E+02  0.5833333E+00  0.3600000E+02  0.3600000E+02  0.3600000E+02  0.3600000E+02
   0.4491667E+02  0.5833333E+00  0.3600000E+02  0.3600000E+02  0.3600000E+02  0.3600000E+02
   0.4508333E+02  0.5833333E+00  0.3600000E+02  0.3600000E+02  0.3600000E+02  0.3600000E+02
   0.4525000E+02  0.5833333E+00  0.3600000E+02  0.3600000E+02  0.3600000E+02  0.3600000E+02
   0.4541667E+02  0.5833333E+00  0.3600000E+02  0.3600000E+02  0.3600000E+02  0.3600000E+02
   0.4558333E+02  0.5833333E+00  0.3600000E+02  0.3600000E+02  0.3600000E+02  0.3600000E+02
   0.4575000E+02  0.5833333E+00  0.3600000E+02  0.3600000E+02  0.3600000E+02  0.3600000E+02
   0.4591667E+02  0.5833333E+00  0.3600000E+02  0.3600000E+02  0.3600000E+02  0.3600000E+02
   0.4608333E+02  0.5833333E+00  0.3600000E+02  0.3600000E+02  0.3600000E+02  0.3600000E+02
   0.4625000E+02  0.5833333E+00  0.3600000E+02  0.3600000E+02  0.3600000E+02  0.3600000E+02
   0.4641667E+02  0.5833333E+00  0.3600000E+02  0.3600000E+02  0.3600000E+02  0.3600000E+02
   0.4658333E+02  0.5833333E+00  0.3600000E+02  0.3600000E+02  0.3600000E+02  0.3600000E+02
   0.4675000E+02  0.5833333E+00  0.3600000E+02  0.3600000E+02  0.3600000E+02  0.3600000E+02
   0.4691667E+02  0.5833333E+00  0.3600000E+02  0.3600000E+02  0.3600000E+02  0.3600000E+02
   0.4708333E+02  0.5833333E+00  0.3600000E+02  0.3600000E+02  0.3600000E+02  0.3600000E+02
   0.4725000E+02  0.5833333E+00  0.3600000E+02  0.3600000E+02  0.3600000E+02  0.3600000E+02
   0.4741667E+02  0.5833333E+00  0.3600000E+02  0.3600000E+02  0.3600000E+02  0.3600000E+02
   0.4758333E+02  0.5833333E+00  0.3600000E+02  0.3600000E+02  0.3600000E+02  0.3600000E+02
   0.4775000E+02  0.5833333E+00  0.3600000E+02  0.3600000E+02  0.3600000E+02  0.3600000E+02
   0.4791667E+02  0.5833333E+00  0.3600000E+02  0.3600000E+02  0.3600000E+02  0.3600000E+02
   0.4808333E+02  0.5833333E+00  0.3600000E+02  0.3600000E+02  0.3600000E+02  0.3600000E+02
   0.4825000E+02  0.5833333E+00  0.3600000E+02  0.3600000E+02  0.3600000E+02  0.3600000E+02
   0.4841667E+02  0.5833333E+00  0.3600000E+02  0.3600000E+02  0.3600000E+02  0.3600000E+02
   0.4858333E+02  0.5833333E+00  0.3600000E+02  0.3600000E+02  0.3600000E+02  0.3600000E+02
   0.4875000E+02  0.5833333E+00  0.3600000E+02  0.3600000E+02  0.3600000E+02  0.3600000E+02
   0.4891667E+02  0.5833333E+00  0.3600000E+02  0.3600000E+02  0.3600000E+02  0.3600000E+02
   0.4908333E+02  0.5833333E+00  0.3600000E+02  0.3600000E+02  0.3600000E+02  0.3600000E+02
   0.4925000E+02  0.5833333E+00  0.3600000E+02  0.3600000E+02  0.3600000E+02  0.3600000E+02
   0.4941667E+02  0.5833333E+00  0.3600000E+02  0.3600000E+02  0.3600000E+02  0.3600000E+02
   0.4958333E+02  0.5833333E+00  0.3600000E+02  0.3600000E+02  0.3600000E+02  0.3600000E+02
   0.4975000E+02  0.5833333E+00  0.3600000E+02  0.3600000E+02  0.3600000E+02  0.3600000E+02
   0.4991667E+02  0.5833333E+00  0.3600000E+02  0.3600000E+02  0.3600000E+02  0.3600000E+02
   0.5008333E+02  0.5833333E+00  0.3600000E+02  0.3600000E+02  0.3600000E+02  0.3600000E+02
   0.5025000E+02  0.5833333E+00  0.3600000E+02  0.3600000E+02  0.3600000E+02  0.3600000E+02
   0.5041667E+02  0.5833333E+00  0.3600000E+02  0.3600000E+02  0.3600000E+02  0.3600000E+02
   0.5058333E+02  0.5833333E+00  0.3600000E+02  0.3600000E+02  0.3600000E+02  0.3600000E+02
   0.5075000E+02  0.5833333E+00  0.3600000E+02  0.3600000E+02  0.3600000E+02  0.3600000E+02
   0.5091667E+02  0.5833333E+00  0.3600000E+02  0.3600000E+02  0.3600000E+02  0.3600000E+02
   0.5108333E+02  0.5833333E+00  0.3600000E+02  0.3600000E+02  0.3600000E+02  0.3600000E+02
   0.5125000E+02  0.5833333E+00  0.3600000E+02  0.3600000E+02  0.3600000E+02  0.3600000E+02
   0.5141667E+02  0.5833333E+00  0.3600000E+02  0.3600000E+02  0.3600000E+02  0.3600000E+02
   0.5158333E+02  0.5833333E+00  0.3600000E+02  0.3600000E+02  0.3600000E+02  0.3600000E+02
   0.5175000E+02  0.5833333E+00  0.3600000E+02  0.3600000E+02  0.3600000E+02  0.3600000E+02
   0.5191667E+02  0.5833333E+00  0.3600000E+02  0.3600000E+02  0.3600000E+02  0.3600000E+02
   0.5208333E+02  0.5833333E+00  0.3600000E+02  0.3600000E+02  0.3600000E+02  0.3600000E+02
   0.5225000E+02  0.5833333E+00  0.3600000E+02  0.3600000E+02  0.3600000E+02  0.3600000E+02
   0.5241667E+02  0.5833333E+00  0.3600000E+02  0.3600000E+02  0.3600000E+02  0.3600000E+02
   0.5258333E+02  0.5833333E+00  0.3600000E+02  0.3600000E+02  0.3600000E+02  0.3600000E+02
   0.5275000E+02  0.5833333E+00  0.3600000E+02  0.3600000E+02  0.3600000E+02  0.3600000E+02
   0.5291667E+02  0.5833333E+00  0.3600000E+02  0.3600000E+02  0.3600000E+02  0.3600000E+02
   0.5308333E+02  0.5833333E+00  0.3600000E+02  0.3600000E+02  0.3600000E+02  0.3600000E+02
   0.5325000E+02  0.5833333E+00  0.3600000E+02  0.3600000E+02  0.3600000E+02  0.3600000E+02
   0.5341667E+02  0.5833333E+00  0.3600000E+02  0.3600000E+02  0.3600000E+02  0.3600000E+02
   0.5358333E+02  0.5833333E+00  0.3600000E+02  0.3600000E+02  0.3600000E+02  0.3600000E+02
   0.5375000E+02  0.5833333E+00  0.3600000E+02  0.3600000E+02  0.3600000E+02  0.3600000E+02
   0.5391667E+02  0.5833333E+00  0.3600000E+02  0.3600000E+02  0.3600000E+02  0.3600000E+02
   0.5408333E+02  0.5833333E+00  0.3600000E+02  0.3600000E+02  0.3600000E+02  0.3600000E+02
   0.5425000E+02  0.5833333E+00  0.3600000E+02  0.3600000E+02  0.3600000E+02  0.3600000E+02
   0.5441667E+02  0.5833333E+00  0.3600000E+02  0.3600000E+02  0.3600000E+02  0.3600000E+02
   0.5458333E+02  0.5833333E+00  0.3600000E+02  0.3600000E+02  0.3600000E+02  0.3600000E+02
   0.5475000E+02  0.5833333E+00  0.3600000E+02  0.3600000E+02  0.3600000E+02  0.3600000E+02
   0.5491667E+02  0.5833333E+00  0.3600000E+02  0.3600000E+02  0.3600000E+02  0.3600000E+02
   0.5508333E+02  0.5833333E+00  0.3600000E+02  0.3600000E+02  0.3600000E+02  0.3600000E+02
   0.5525000E+02  0.5833333E+00  0.3600000E+02  0.3600000E+02  0.3600000E+02  0.3600000E+02
   0.5541667E+02  0.5833333E+00  0.3600000E+02  0.3600000E+02  0.3600000E+02  0.3600000E+02
   0.5558333E+02  0.5833333E+00  0.3600000E+02  0.3600000E+02  0.3600000E+02  0.3600000E+02
   0.5575000E+02  0.5833333E+00  0.3600000E+02  0.3600000E+02  0.3600000E+02  0.3600000E+02
   0.5591667E+02  0.5833333E+00  0.3600000E+02  0.3600000E+02  0.3600000E+02  0.3600000E+02
   0.5608333E+02  0.5833333E+00  0.3600000E+02  0.3600000E+02  0.3600000E+02  0.3600000E+02
   0.5625000E+02  0.5833333E+00  0.3600000E+02  0.3600000E+02  0.3600000E+02  0.3600000E+02
   0.5641667E+02  0.5833333E+00  0.3600000E+02  0.3600000E+02  0.3600000E+02  0.3600000E+02
   0.5658333E+02  0.5833333E+00  0.3600000E+02  0.3600000E+02  0.3600000E+02  0.3600000E+02
   0.5675000E+02  0.5833333E+00  0.3600000E+02  0.3600000E+02  0.3600000E+02  0.3600000E+02
   0.5691667E+02  0.5833333E+00  0.3600000E+02  0.3600000E+02  0.3600000E+02  0.3600000E+02
   0.5708333E+02  0.5833333E+00  0.3600000E+02  0.3600000E+02  0.3600000E+02  0.3600000E+02
   0.5725000E+02  0.5833333E+00  0.3600000E+02  0.3600000E+02  0.3600000E+02  0.3600000E+02
   0.5741667E+02  0.5833333E+00  0.3600000E+02  0.3600000E+02  0.3600000E+02  0.3600000E+02
   0.5758333E+02  0.5833333E+00  0.3600000E+02  0.3600000E+02  0.3600000E+02  0.3600000E+02
   0.5775000E+02  0.5833333E+00  0.3600000E+02  0.3600000E+02  0.3600000E+02  0.3600000E+02
   0.5791667E+02  0.5833333E+00  0.3600000E+02  0.3600000E+02  0.3600000E+02  0.3600000E+02
   0.5808333E+02  0.5833333E+00  0.3600000E+02  0.3600000E+02  0.3600000E+02  0.3600000E+02
   0.5825000E+02  0.5833333E+00  0.3600000E+02  0.3600000E+02  0.3600000E+02  0.3600000E+02
   0.5841667E+02  0.5833333E+00  0.3600000E+02  0.3600000E+02  0.3600000E+02  0.3600000E+02
   0.5858333E+02  0.5833333E+00  0.3600000E+02  0.3600000E+02  0.3600000E+02  0.3600000E+02
   0.5875000E+02  0.5833333E+00  0.3600000E+02  0.3600000E+02  0.3600000E+02  0.3600000E+02
   0.5891667E+02  0.5833333E+00  0.3600000E+02  0.3600000E+02  0.3600000E+02  0.3600000E+02
   0.5908333E+02  0.5833333E+00  0.3600000E+02  0.3600000E+02  0.3600000E+02  0.3600000E+02
   0.5925000E+02  0.5833333E+00  0.3600000E+02  0.3600000E+02  0.3600000E+02  0.3600000E+02
   0.5941667E+02  0.5833333E+00  0.3600000E+02  0.3600000E+02  0.3600000E+02  0.3600000E+02
   0.5958333E+02  0.5833333E+00  0.3600000E+02  0.3600000E+02  0.3600000E+02  0.3600000E+02
   0.5975000E+02  0.5833333E+00  0.3600000E+02  0.3600000E+02  0.3600000E+02  0.3600000E+02
   0.5991667E+02  0.5833333E+00  0.3600000E+02  0.3600000E+02  0.3600000E+02  0.3600000E+02
   0.6008333E+02  0.5833333E+00  0.3600000E+02  0.3600000E+02  0.3600000E+02  0.3600000E+02
   0.6025000E+02  0.5833333E+00  0.3600000E+02  0.3600000E+02  0.3600000E+02  0.3600000E+02
   0.6041667E+02  0.5833333E+00  0.3600000E+02  0.3600000E+02  0.3600000E+02  0.3600000E+02
   0.6058333E+02  0.5833333E+00  0.3600000E+02  0.3600000E+02  0.3600000E+02  0.3600000E+02
   0.6075000E+02  0.5833333E+00  0.3600000E+02  0.3600000E+02  0.3600000E+02  0.3600000E+02
   0.6091667E+02  0.5833333E+00  0.3600000E+02  0.3600000E+02  0.3600000E+02  0.3600000E+02
   0.6108333E+02  0.5833333E+00  0.3600000E+02  0.3600000E+02  0.3600000E+02  0.3600000E+02
   0.6125000E+02  0.5833333E+00  0.3600000E+02  0.3600000E+02  0.3600000E+02  0.3600000E+02
   0.6141667E+02  0.5833333E+00  0.3600000E+02  0.3600000E+02  0.3600000E+02  0.3600000E+02
   0.6158333E+02  0.5833333E+00  0.3600000E+02  0.3600000E+02  0.3600000E+02  0.3600000E+02
   0.6175000E+02  0.5833333E+00  0.3600000E+02  0.3600000E+02  0.3600000E+02  0.3600000E+02
   0.6191667E+02  0.5833333E+00  0.3600000E+02  0.3600000E+02  0.3600000E+02  0.3600000E+02
   0.6208333E+02  0.5833333E+00  0.3600000E+02  0.3600000E+02  0.3600000E+02  0.3600000E+02
   0.6225000E+02  0.5833333E+00  0.3600000E+02  0.3600000E+02  0.3600000E+02  0.3600000E+02
   0.6241667E+02  0.5833333E+00  0.3600000E+02  0.3600000E+02  0.3600000E+02  0.3600000E+02
   0.6258333E+02  0.5833333E+00  0.3600000E+02  0.3600000E+02  0.3600000E+02  0.3600000E+02
   0.6275000E+02  0.5833333E+00  0.3600000E+02  0.3600000E+02  0.3600000E+02  0.3600000E+02
   0.6291667E+02  0.5833333E+00  0.3600000E+02  0.3600000E+02  0.3600000E+02  0.3600000E+02
   0.6308333E+02  0.5833333E+00  0.3600000E+02  0.3600000E+02  0.3600000E+02  0.3600000E+02
   0.6325000E+02  0.5833333E+00  0.3600000E+02  0.3600000E+02  0.3600000E+02  0.3600000E+02
   0.6341667E+02  0.5833333E+00  0.3600000E+02  0.3600000E+02  0.3600000E+02  0.3600000E+02
   0.6358333E+02  0.5833333E+00  0.3600000E+02  0.3600000E+02  0.3600000E+02  0.3600000E+02
   0.6375000E+02  0.5833333E+00  0.3600000E+02  0.3600000E+02  0.3600000E+02  0.3600000E+02
   0.6391667E+02  0.5833333E+00  0.3600000E+02  0.3600000E+02  0.3600000E+02  0.3600000E+02
   0.6408333E+02  0.5833333E+00  0.3600000E+02  0.3600000E+02  0.3600000E+02  0.3600000E+02
   0.6425000E+02  0.5833333E+00  0.3600000E+02  0.3600000E+02  0.3600000E+02  0.3600000E+02
   0.6441667E+02  0.5833333E+00  0.3600000E+02  0.3600000E+02  0.3600000E+02  0.3600000E+02
   0.6458333E+02  0.5833333E+00  0.3600000E+02  0.3600000E+02  0.3600000E+02  0.3600000E+02
   0.6475000E+02  0.5833333E+00  0.3600000E+02  0.3600000E+02  0.3600000E+02  0.3600000E+02
   0.6491667E+02  0.5833333E+00  0.3600000E+02  0.3600000E+02  0.3600000E+02  0.3600000E+02
   0.6508333E+02  0.5833333E+00  0.3600000E+02  0.3600000E+02  0.3600000E+02  0.3600000E+02
   0.6525000E+02  0.5833333E+00  0.3600000E+02  0.3600000E+02  0.3600000E+02  0.3600000E+02
   0.6541667E+02  0.5833333E+00  0.3600000E+02  0.3600000E+02  0.3600000E+02  0.3600000E+02
   0.6558333E+02  0.5833333E+00  0.3600000E+02  0.3600000E+02  0.3600000E+02  0.3600000E+02
   0.6575000E+02  0.5833333E+00  0.3600000E+02  0.3600000E+02  0.3600000E+02  0.3600000E+02
   0.6591667E+02  0.5833333E+00  0.3600000E+02  0.3600000E+02  0.3600000E+02  0.3600000E+02
   0.6608333E+02  0.5833333E+00  0.3600000E+02  0.3600000E+02  0.3600000E+02  0.3600000E+02
   0.6625000E+02  0.5833333E+00  0.3600000E+02  0.3600000E+02  0.3600000E+02  0.3600000E+02
   0.6641667E+02  0.5833333E+00  0.3600000E+02  0.3600000E+02  0.3600000E+02  0.3600000E+02
   0.6658333E+02  0.5833333E+00  0.3600000E+02  0.3600000E+02  0.3600000E+02  0.3600000E+02
   0.6675000E+02  0.5833333E+00  0.3600000E+02  0.3600000E+02  0.3600000E+02  0.3600000E+02
   0.6691667E+02  0.5833333E+00  0.3600000E+02  0.3600000E+02  0.3600000E+02  0.3600000E+02
   0.6708333E+02  0.5833333E+00  0.3600000E+02  0.3600000E+02  0.3600000E+02  0.3600000E+02
   0.6725000E+02  0.5833333E+00  0.3600000E+02  0.3600000E+02  0.3600000E+02  0.3600000E+02
   0.6741667E+02  0.5833333E+00  0.3600000E+02  0.3600000E+02  0.3600000E+02  0.3600000E+02
   0.6758333E+02  0.5833333E+00  0.3600000E+02  0.3600000E+02  0.3600000E+02  0.3600000E+02
   0.6775000E+02  0.5833333E+00  0.3600000E+02  0.3600000E+02  0.3600000E+02  0.3600000E+02
   0.6791667E+02  0.5833333E+00  0.3600000E+02  0.3600000E+02  0.3600000E+02  0.3600000E+02
   0.6808333E+02  0.5833333E+00  0.3600000E+02  0.3600000E+02  0.3600000E+02  0.3600000E+02
   0.6825000E+02  0.5833333E+00  0.3600000E+02  0.3600000E+02  0.3600000E+02  0.3600000E+02
   0.6841667E+02  0.5833333E+00  0.3600000E+02  0.3600000E+02  0.3600000E+02  0.3600000E+02
   0.6858333E+02  0.5833333E+00  0.3600000E+02  0.3600000E+02  0.3600000E+02  0.3600000E+02
   0.6875000E+02  0.5833333E+00  0.3600000E+02  0.3600000E+02  0.3600000E+02  0.3600000E+02
   0.6891667E+02  0.5833333E+00  0.3600000E+02  0.3600000E+02  0.3600000E+02  0.3600000E+02
   0.6908333E+02  0.5833333E+00  0.3600000E+02  0.3600000E+02  0.3600000E+02  0.3600000E+02
   0.6925000E+02  0.5833333E+00  0.3600000E+02  0.3600000E+02  0.3600000E+02  0.3600000E+02
   0.6941667E+02  0.5833333E+00  0.3600000E+02  0.3600000E+02  0.3600000E+02  0.3600000E+02
   0.6958333E+02  0.5833333E+00  0.3600000E+02  0.3600000E+02  0.3600000E+02  0.3600000E+02
   0.6975000E+02  0.5833333E+00  0.3600000E+02  0.3600000E+02  0.3600000E+02  0.3600000E+02
   0.6991667E+02  0.5833333E+00  0.3600000E+02  0.3600000E+02  0.3600000E+02  0.3600000E+02
   0.7008333E+02  0.5833333E+00  0.3600000E+02  0.3600000E+02  0.3600000E+02  0.3600000E+02
   0.7025000E+02  0.5833333E+00  0.3600000E+02  0.3600000E+02  0.3600000E+02  0.3600000E+02
   0.7041667E+02  0.5833333E+00  0.3600000E+02  0.3600000E+02  0.3600000E+02  0.3600000E+02
   0.7058333E+02  0.5833333E+00  0.3600000E+02  0.3600000E+02  0.3600000E+02  0.3600000E+02
   0.7075000E+02  0.5833333E+00  0.3600000E+02  0.3600000E+02  0.3600000E+02  0.3600000E+02
   0.7091667E+02  0.5833333E+00  0.3600000E+02  0.3600000E+02  0.3600000E+02  0.3600000E+02
   0.7108333E+02  0.5833333E+00  0.3600000E+02  0.3600000E+02  0.3600000E+02  0.3600000E+02
   0.7125000E+02  0.5833333E+00  0.3600000E+02  0.3600000E+02  0.3600000E+02  0.3600000E+02
   0.7141667E+02  0.5833333E+00  0.3600000E+02  0.3600000E+02  0.3600000E+02  0.3600000E+02
   0.7158333E+02  0.5833333E+00  0.3600000E+02  0.3600000E+02  0.3600000E+02  0.3600000E+02
   0.7175000E+02  0.5833333E+00  0.3600000E+02  0.3600000E+02  0.3600000E+02  0.3600000E+02
   0.7191667E+02  0.5833333E+00  0.3600000E+02  0.3600000E+02  0.3600000E+02  0.3600000E+02
   0.7208333E+02  0.5833333E+00  0.3600000E+02  0.3600000E+02  0.3600000E+02  0.3600000E+02
   0.7225000E+02  0.5833333E+00  0.3600000E+02  0.3600000E+02  0.3600000E+02  0.3600000E+02
   0.7241667E+02  0.5833333E+00  0.3600000E+02  0.3600000E+02  0.3600000E+02  0.3600000E+02
   0.7258333E+02  0.5833333E+00  0.3600000E+02  0.3600000E+02  0.3600000E+02  0.3600000E+02
   0.7275000E+02  0.5833333E+00  0.3600000E+02  0.3600000E+02  0.3600000E+02  0.3600000E+02
   0.7291667E+02  0.5833333E+00  0.3600000E+02  0.3600000E+02  0.3600000E+02  0.3600000E+02
   0.7308333E+02  0.5833333E+00  0.3600000E+02  0.3600000E+02  0.3600000E+02  0.3600000E+02
   0.7325000E+02  0.5833333E+00  0.3600000E+02  0.3600000E+02  0.3600000E+02  0.3600000E+02
   0.7341667E+02  0.5833333E+00  0.3600000E+02  0.3600000E+02  0.3600000E+02  0.3600000E+02
   0.7358333E+02  0.5833333E+00  0.3600000E+02  0.3600000E+02  0.3600000E+02  0.3600000E+02
   0.7375000E+02  0.5833333E+00  0.3600000E+02  0.3600000E+02  0.3600000E+02  0.3600000E+02
   0.7391667E+02  0.5833333E+00  0.3600000E+02  0.3600000E+02  0.3600000E+02  0.3600000E+02
   0.7408333E+02  0.5833333E+00  0.3600000E+02  0.3600000E+02  0.3600000E+02  0.3600000E+02
   0.7425000E+02  0.5833333E+00  0.3600000E+02  0.3600000E+02  0.3600000E+02  0.3600000E+02
   0.7441667E+02  0.5833333E+00  0.3600000E+02  0.3600000E+02  0.3600000E+02  0.3600000E+02
   0.7458333E+02  0.5833333E+00  0.3600000E+02  0.3600000E+02  0.3600000E+02  0.3600000E+02
   0.7475000E+02  0.5833333E+00  0.3600000E+02  0.3600000E+02  0.3600000E+02  0.3600000E+02
   0.7491667E+02  0.5833333E+00  0.3600000E+02  0.3600000E+02  0.3600000E+02  0.3600000E+02
   0.7508333E+02  0.5833333E+00  0.3600000E+02  0.3600000E+02  0.3600000E+02  0.3600000E+02
   0.7525000E+02  0.5833333E+00  0.3600000E+02  0.3600000E+02  0.3600000E+02  0.3600000E+02
   0.7541667E+02  0.5833333E+00  0.3600000E+02  0.3600000E+02  0.3600000E+02  0.3600000E+02
   0.7558333E+02  0.5833333E+00  0.3600000E+02  0.3600000E+02  0.3600000E+02  0.3600000E+02
   0.7575000E+02  0.5833333E+00  0.3600000E+02  0.3600000E+02  0.3600000E+02  0.3600000E+02
   0.7591667E+02  0.5833333E+00  0.3600000E+02  0.3600000E+02  0.3600000E+02  0.3600000E+02
   0.7608333E+02  0.5833333E+00  0.3600000E+02  0.3600000E+02  0.3600000E+02  0.3600000E+02
   0.7625000E+02  0.5833333E+00  0.3600000E+02  0.3600000E+02  0.3600000E+02  0.3600000E+02
   0.7641667E+02  0.5833333E+00  0.3600000E+02  0.3600000E+02  0.3600000E+02  0.3600000E+02
   0.7658333E+02  0.5833333E+00  0.3600000E+02  0.3600000E+02  0.3600000E+02  0.3600000E+02
   0.7675000E+02  0.5833333E+00  0.3600000E+02  0.3600000E+02  0.3600000E+02  0.3600000E+02
   0.7691667E+02  0.5833333E+00  0.3600000E+02  0.3600000E+02  0.3600000E+02  0.3600000E+02
   0.7708333E+02  0.5833333E+00  0.3600000E+02  0.3600000E+02  0.3600000E+02  0.3600000E+02
   0.7725000E+02  0.5833333E+00  0.3600000E+02  0.3600000E+02  0.3600000E+02  0.3600000E+02
   0.7741667E+02  0.5833333E+00  0.3600000E+02  0.3600000E+02  0.3600000E+02  0.3600000E+02
   0.7758333E+02  0.5833333E+00  0.3600000E+02  0.3600000E+02  0.3600000E+02  0.3600000E+02
   0.7775000E+02  0.5833333E+00  0.3600000E+02  0.3600000E+02  0.3600000E+02  0.3600000E+02
   0.7791667E+02  0.5833333E+00  0.3600000E+02  0.3600000E+02  0.3600000E+02  0.3600000E+02
   0.7808333E+02  0.5833333E+00  0.3600000E+02  0.3600000E+02  0.3600000E+02  0.3600000E+02
   0.7825000E+02  0.5833333E+00  0.3600000E+02  0.3600000E+02  0.3600000E+02  0.3600000E+02
   0.7841667E+02  0.5833333E+00  0.3600000E+02  0.3600000E+02  0.3600000E+02  0.3600000E+02
   0.7858333E+02  0.5833333E+00  0.3600000E+02  0.3600000E+02  0.3600000E+02  0.3600000E+02
   0.7875000E+02  0.5833333E+00  0.3600000E+02  0.3600000E+02  0.3600000E+02  0.3600000E+02
   0.7891667E+02  0.5833333E+00  0.3600000E+02  0.3600000E+02  0.3600000E+02  0.3600000E+02
   0.7908333E+02  0.5833333E+00  0.3600000E+02  0.3600000E+02  0.3600000E+02  0.3600000E+02
   0.7925000E+02  0.5833333E+00  0.3600000E+02  0.3600000E+02  0.3600000E+02  0.3600000E+02
   0.7941667E+02  0.5833333E+00  0.3600000E+02  0.3600000E+02  0.3600000E+02  0.3600000E+02
   0.7958333E+02  0.5833333E+00  0.3600000E+02  0.3600000E+02  0.3600000E+02  0.3600000E+02
   0.7975000E+02  0.5833333E+00  0.3600000E+02  0.3600000E+02  0.3600000E+02  0.3600000E+02
   0.7991667E+02  0.5833333E+00  0.3600000E+02  0.3600000E+02  0.3600000E+02  0.3600000E+02
   0.8008333E+02  0.5833333E+00  0.3600000E+02  0.3600000E+02  0.3600000E+02  0.3600000E+02
   0.8025000E+02  0.5833333E+00  0.3600000E+02  0.3600000E+02  0.3600000E+02  0.3600000E+02
   0.8041667E+02  0.5833333E+00  0.3600000E+02  0.3600000E+02  0.3600000E+02  0.3600000E+02
   0.8058333E+02  0.5833333E+00  0.3600000E+02  0.3600000E+02  0.3600000E+02  0.3600000E+02
   0.8075000E+02  0.5833333E+00  0.3600000E+02  0.3600000E+02  0.3600000E+02  0.3600000E+02
   0.8091667E+02  0.5833333E+00  0.3600000E+02  0.3600000E+02  0.3600000E+02  0.3600000E+02
   0.8108333E+02  0.5833333E+00  0.3600000E+02  0.3600000E+02  0.3600000E+02  0.3600000E+02
   0.8125000E+02  0.5833333E+00  0.3600000E+02  0.3600000E+02  0.3600000E+02  0.3600000E+02
   0.8141667E+02  0.5833333E+00  0.3600000E+02  0.3600000E+02  0.3600000E+02  0.3600000E+02
   0.8158333E+02  0.5833333E+00  0.3600000E+02  0.3600000E+02  0.3600000E+02  0.3600000E+02
   0.8175000E+02  0.5833333E+00  0.3600000E+02  0.3600000E+02  0.3600000E+02  0.3600000E+02
   0.8191667E+02  0.5833333E+00  0.3600000E+02  0.3600000E+02  0.3600000E+02  0.3600000E+02
   0.8208333E+02  0.5833333E+00  0.3600000E+02  0.3600000E+02  0.3600000E+02  0.3600000E+02
   0.8225000E+02  0.5833333E+00  0.3600000E+02  0.3600000E+02  0.3600000E+02  0.3600000E+02
   0.8241667E+02  0.5833333E+00  0.3600000E+02  0.3600000E+02  0.3600000E+02  0.3600000E+02
   0.8258333E+02  0.5833333E+00  0.3600000E+02  0.3600000E+02  0.3600000E+02  0.3600000E+02
   0.8275000E+02  0.5833333E+00  0.3600000E+02  0.3600000E+02  0.3600000E+02  0.3600000E+02
   0.8291667E+02  0.5833333E+00  0.3600000E+02  0.3600000E+02  0.3600000E+02  0.3600000E+02
   0.8308333E+02  0.5833333E+00  0.3600000E+02  0.3600000E+02  0.3600000E+02  0.3600000E+02
   0.8325000E+02  0.5833333E+00  0.3600000E+02  0.3600000E+02  0.3600000E+02  0.3600000E+02
   0.8341667E+02  0.5833333E+00  0.3600000E+02  0.3600000E+02  0.3600000E+02  0.3600000E+02
   0.8358333E+02  0.5833333E+00  0.3600000E+02  0.3600000E+02  0.3600000E+02  0.3600000E+02
   0.8375000E+02  0.5833333E+00  0.3600000E+02  0.3600000E+02  0.3600000E+02  0.3600000E+02
   0.8391667E+02  0.5833333E+00  0.3600000E+02  0.3600000E+02  0.3600000E+02  0.3600000E+02
   0.8408333E+02  0.5833333E+00  0.3600000E+02  0.3600000E+02  0.3600000E+02  0.3600000E+02
   0.8425000E+02  0.5833333E+00  0.3600000E+02  0.3600000E+02  0.3600000E+02  0.3600000E+02
   0.8441667E+02  0.5833333E+00  0.3600000E+02  0.3600000E+02  0.3600000E+02  0.3600000E+02
   0.8458333E+02  0.5833333E+00  0.3600000E+02  0.3600000E+02  0.3600000E+02  0.3600000E+02
   0.8475000E+02  0.5833333E+00  0.3600000E+02  0.3600000E+02  0.3600000E+02  0.3600000E+02
   0.8491667E+02  0.5833333E+00  0.3600000E+02  0.3600000E+02  0.3600000E+02  0.3600000E+02
   0.8508333E+02  0.5833333E+00  0.3600000E+02  0.3600000E+02  0.3600000E+02  0.3600000E+02
   0.8525000E+02  0.5833333E+00  0.3600000E+02  0.3600000E+02  0.3600000E+02  0.3600000E+02
   0.8541667E+02  0.5833333E+00  0.3600000E+02  0.3600000E+02  0.3600000E+02  0.3600000E+02
   0.8558333E+02  0.5833333E+00  0.3600000E+02  0.3600000E+02  0.3600000E+02  0.3600000E+02
   0.8575000E+02  0.5833333E+00  0.3600000E+02  0.3600000E+02  0.3600000E+02  0.3600000E+02
   0.8591667E+02  0.5833333E+00  0.3600000E+02  0.3600000E+02  0.3600000E+02  0.3600000E+02
   0.8608333E+02  0.5833333E+00  0.3600000E+02  0.3600000E+02  0.3600000E+02  0.3600000E+02
   0.8625000E+02  0.5833333E+00  0.3600000E+02  0.3600000E+02  0.3600000E+02  0.3600000E+02
   0.8641667E+02  0.5833333E+00  0.3600000E+02  0.3600000E+02  0.3600000E+02  0.3600000E+02
   0.8658333E+02  0.5833333E+00  0.3600000E+02  0.3600000E+02  0.3600000E+02  0.3600000E+02
   0.8675000E+02  0.5833333E+00  0.3600000E+02  0.3600000E+02  0.3600000E+02  0.3600000E+02
   0.8691667E+02  0.5833333E+00  0.3600000E+02  0.3600000E+02  0.3600000E+02  0.3600000E+02
   0.8708333E+02  0.5833333E+00  0.3600000E+02  0.3600000E+02  0.3600000E+02  0.3600000E+02
   0.8725000E+02  0.5833333E+00  0.3600000E+02  0.3600000E+02  0.3600000E+02  0.3600000E+02
   0.8741667E+02  0.5833333E+00  0.3600000E+02  0.3600000E+02  0.3600000E+02  0.3600000E+02
   0.8758333E+02  0.5833333E+00  0.3600000E+02  0.3600000E+02  0.3600000E+02  0.3600000E+02
   0.8775000E+02  0.5833333E+00  0.3600000E+02  0.3600000E+02  0.3600000E+02  0.3600000E+02
   0.8791667E+02  0.5833333E+00  0.3600000E+02  0.3600000E+02  0.3600000E+02  0.3600000E+02
   0.8808333E+02  0.5833333E+00  0.3600000E+02  0.3600000E+02  0.3600000E+02  0.3600000E+02
   0.8825000E+02  0.5833333E+00  0.3600000E+02  0.3600000E+02  0.3600000E+02  0.3600000E+02
   0.8841667E+02  0.5833333E+00  0.3600000E+02  0.3600000E+02  0.3600000E+02  0.3600000E+02
   0.8858333E+02  0.5833333E+00  0.3600000E+02  0.3600000E+02  0.3600000E+02  0.3600000E+02
   0.8875000E+02  0.5833333E+00  0.3600000E+02  0.3600000E+02  0.3600000E+02  0.3600000E+02
   0.8891667E+02  0.5833333E+00  0.3600000E+02  0.3600000E+02  0.3600000E+02  0.3600000E+02
   0.8908333E+02  0.5833333E+00  0.3600000E+02  0.3600000E+02  0.3600000E+02  0.3600000E+02
   0.8925000E+02  0.5833333E+00  0.3600000E+02  0.3600000E+02  0.3600000E+02  0.3600000E+02
   0.8941667E+02  0.5833333E+00  0.3600000E+02  0.3600000E+02  0.3600000E+02  0.3600000E+02
   0.8958333E+02  0.5833333E+00  0.3600000E+02  0.3600000E+02  0.3600000E+02  0.3600000E+02
   0.8975000E+02  0.5833333E+00  0.3600000E+02  0.3600000E+02  0.3600000E+02  0.3600000E+02
   0.8991667E+02  0.5833333E+00  0.3600000E+02  0.3600000E+02  0.3600000E+02  0.3600000E+02
   0.9008333E+02  0.5833333E+00  0.3600000E+02  0.3600000E+02  0.3600000E+02  0.3600000E+02
   0.9025000E+02  0.5833333E+00  0.3600000E+02  0.3600000E+02  0.3600000E+02  0.3600000E+02
   0.9041667E+02  0.5833333E+00  0.3600000E+02  0.3600000E+02  0.3600000E+02  0.3600000E+02
   0.9058333E+02  0.5833333E+00  0.3600000E+02  0.3600000E+02  0.3600000E+02  0.3600000E+02
   0.9075000E+02  0.5833333E+00  0.3600000E+02  0.3600000E+02  0.3600000E+02  0.3600000E+02
   0.9091667E+02  0.5833333E+00  0.3600000E+02  0.3600000E+02  0.3600000E+02  0.3600000E+02
   0.9108333E+02  0.5833333E+00  0.3600000E+02  0.3600000E+02  0.3600000E+02  0.3600000E+02
   0.9125000E+02  0.5833333E+00  0.3600000E+02  0.3600000E+02  0.3600000E+02  0.3600000E+02
   0.9141667E+02  0.5833333E+00  0.3600000E+02  0.3600000E+02  0.3600000E+02  0.3600000E+02
   0.9158333E+02  0.5833333E+00  0.3600000E+02  0.3600000E+02  0.3600000E+02  0.3600000E+02
   0.9175000E+02  0.5833333E+00  0.3600000E+02  0.3600000E+02  0.3600000E+02  0.3600000E+02
   0.9191667E+02  0.5833333E+00  0.3600000E+02  0.3600000E+02  0.3600000E+02  0.3600000E+02
   0.9208333E+02  0.5833333E+00  0.3600000E+02  0.3600000E+02  0.3600000E+02  0.3600000E+02
   0.9225000E+02  0.5833333E+00  0.3600000E+02  0.3600000E+02  0.3600000E+02  0.3600000E+02
   0.9241667E+02  0.5833333E+00  0.3600000E+02  0.3600000E+02  0.3600000E+02  0.3600000E+02
   0.9258333E+02  0.5833333E+00  0.3600000E+02  0.3600000E+02  0.3600000E+02  0.3600000E+02
   0.9275000E+02  0.5833333E+00  0.3600000E+02  0.3600000E+02  0.3600000E+02  0.3600000E+02
   0.9291667E+02  0.5833333E+00  0.3600000E+02  0.3600000E+02  0.3600000E+02  0.3600000E+02
   0.9308333E+02  0.5833333E+00  0.3600000E+02  0.3600000E+02  0.3600000E+02  0.3600000E+02
   0.9325000E+02  0.5833333E+00  0.3600000E+02  0.3600000E+02  0.3600000E+02  0.3600000E+02
   0.9341667E+02  0.5833333E+00  0.3600000E+02  0.3600000E+02  0.3600000E+02  0.3600000E+02
   0.9358333E+02  0.5833333E+00  0.3600000E+02  0.3600000E+02  0.3600000E+02  0.3600000E+02
   0.9375000E+02  0.5833333E+00  0.3600000E+02  0.3600000E+02  0.3600000E+02  0.3600000E+02
   0.9391667E+02  0.5833333E+00  0.3600000E+02  0.3600000E+02  0.3600000E+02  0.3600000E+02
   0.9408333E+02  0.5833333E+00  0.3600000E+02  0.3600000E+02  0.3600000E+02  0.3600000E+02
   0.9425000E+02  0.5833333E+00  0.3600000E+02  0.3600000E+02  0.3600000E+02  0.3600000E+02
   0.9441667E+02  0.5833333E+00  0.3600000E+02  0.3600000E+02  0.3600000E+02  0.3600000E+02
   0.9458333E+02  0.5833333E+00  0.3600000E+02  0.3600000E+02  0.3600000E+02  0.3600000E+02
   0.9475000E+02  0.5833333E+00  0.3600000E+02  0.3600000E+02  0.3600000E+02  0.3600000E+02
   0.9491667E+02  0.5833333E+00  0.3600000E+02  0.3600000E+02  0.3600000E+02  0.3600000E+02
   0.9508333E+02  0.5833333E+00  0.3600000E+02  0.3600000E+02  0.3600000E+02  0.3600000E+02
   0.9525000E+02  0.5833333E+00  0.3600000E+02  0.3600000E+02  0.3600000E+02  0.3600000E+02
   0.9541667E+02  0.5833333E+00  0.3600000E+02  0.3600000E+02  0.3600000E+02  0.3600000E+02
   0.9558333E+02  0.5833333E+00  0.3600000E+02  0.3600000E+02  0.3600000E+02  0.3600000E+02
   0.9575000E+02  0.5833333E+00  0.3600000E+02  0.3600000E+02  0.3600000E+02  0.3600000E+02
   0.9591667E+02  0.5833333E+00  0.3600000E+02  0.3600000E+02  0.3600000E+02  0.3600000E+02
   0.9608333E+02  0.5833333E+00  0.3600000E+02  0.3600000E+02  0.3600000E+02  0.3600000E+02
   0.9625000E+02  0.5833333E+00  0.3600000E+02  0.3600000E+02  0.3600000E+02  0.3600000E+02
   0.9641667E+02  0.5833333E+00  0.3600000E+02  0.3600000E+02  0.3600000E+02  0.3600000E+02
   0.9658333E+02  0.5833333E+00  0.3600000E+02  0.3600000E+02  0.3600000E+02  0.3600000E+02
   0.9675000E+02  0.5833333E+00  0.3600000E+02  0.3600000E+02  0.3600000E+02  0.3600000E+02
   0.9691667E+02  0.5833333E+00  0.3600000E+02  0.3600000E+02  0.3600000E+02  0.3600000E+02
   0.9708333E+02  0.5833333E+00  0.3600000E+02  0.3600000E+02  0.3600000E+02  0.3600000E+02
   0.9725000E+02  0.5833333E+00  0.3600000E+02  0.3600000E+02  0.3600000E+02  0.3600000E+02
   0.9741667E+02  0.5833333E+00  0.3600000E+02  0.3600000E+02  0.3600000E+02  0.3600000E+02
   0.9758333E+02  0.5833333E+00  0.3600000E+02  0.3600000E+02  0.3600000E+02  0.3600000E+02
   0.9775000E+02  0.5833333E+00  0.3600000E+02  0.3600000E+02  0.3600000E+02  0.3600000E+02
   0.9791667E+02  0.5833333E+00  0.3600000E+02  0.3600000E+02  0.3600000E+02  0.3600000E+02
   0.9808333E+02  0.5833333E+00  0.3600000E+02  0.3600000E+02  0.3600000E+02  0.3600000E+02
   0.9825000E+02  0.5833333E+00  0.3600000E+02  0.3600000E+02  0.3600000E+02  0.3600000E+02
   0.9841667E+02  0.5833333E+00  0.3600000E+02  0.3600000E+02  0.3600000E+02  0.3600000E+02
   0.9858333E+02  0.5833333E+00  0.3600000E+02  0.3600000E+02  0.3600000E+02  0.3600000E+02
   0.9875000E+02  0.5833333E+00  0.3600000E+02  0.3600000E+02  0.3600000E+02  0.3600000E+02
   0.9891667E+02  0.5833333E+00  0.3600000E+02  0.3600000E+02  0.3600000E+02  0.3600000E+02
   0.9908333E+02  0.5833333E+00  0.3600000E+02  0.3600000E+02  0.3600000E+02  0.3600000E+02
   0.9925000E+02  0.5833333E+00  0.3600000E+02  0.3600000E+02  0.3600000E+02  0.3600000E+02
   0.9941667E+02  0.5833333E+00  0.3600000E+02  0.3600000E+02  0.3600000E+02  0.3600000E+02
   0.9958333E+02  0.5833333E+00  0.3600000E+02  0.3600000E+02  0.3600000E+02  0.3600000E+02
   0.9975000E+02  0.5833333E+00  0.3600000E+02  0.3600000E+02  0.3600000E+02  0.3600000E+02
   0.9991667E+02  0.5833333E+00  0.3600000E+02  0.3600000E+02  0.3600000E+02  0.3600000E+02
   0.1000833E+03  0.5833333E+00  0.3600000E+02  0.3600000E+02  0.3600000E+02  0.3600000E+02
   0.1002500E+03  0.5833333E+00  0.3600000E+02  0.3600000E+02  0.3600000E+02  0.3600000E+02
   0.1004167E+03  0.5833333E+00  0.3600000E+02  0.3600000E+02  0.3600000E+02  0.3600000E+02
   0.1005833E+03  0.5833333E+00  0.3600000E+02  0.3600000E+02  0.3600000E+02  0.3600000E+02
   0.1007500E+03  0.5833333E+00  0.3600000E+02  0.3600000E+02  0.3600000E+02  0.3600000E+02
   0.1009167E+03  0.5833333E+00  0.3600000E+02  0.3600000E+02  0.3600000E+02  0.3600000E+02
   0.1010833E+03  0.5833333E+00  0.3600000E+02  0.3600000E+02  0.3600000E+02  0.3600000E+02
   0.1012500E+03  0.5833333E+00  0.3600000E+02  0.3600000E+02  0.3600000E+02  0.3600000E+02
   0.1014167E+03  0.5833333E+00  0.3600000E+02  0.3600000E+02  0.3600000E+02  0.3600000E+02
   0.1015833E+03  0.5833333E+00  0.3600000E+02  0.3600000E+02  0.3600000E+02  0.3600000E+02
   0.1017500E+03  0.5833333E+00  0.3600000E+02  0.3600000E+02  0.3600000E+02  0.3600000E+02
   0.1019167E+03  0.5833333E+00  0.3600000E+02  0.3600000E+02  0.3600000E+02  0.3600000E+02
 
   0.8333333E-01  0.7500000E+00  0.3600000E+02  0.3600000E+02  0.3600000E+02  0.3600000E+02
   0.2500000E+00  0.7500000E+00  0.3600000E+02  0.3600000E+02  0.3600000E+02  0.3600000E+02
   0.4166667E+00  0.7500000E+00  0.3600000E+02  0.3600000E+02  0.3600000E+02  0.3600000E+02
   0.5833333E+00  0.7500000E+00  0.3600000E+02  0.3600000E+02  0.3600000E+02  0.3600000E+02
   0.7500000E+00  0.7500000E+00  0.3600000E+02  0.3600000E+02  0.3600000E+02  0.3600000E+02
   0.9166667E+00  0.7500000E+00  0.3600000E+02  0.3600000E+02  0.3600000E+02  0.3600000E+02
   0.1083333E+01  0.7500000E+00  0.3600000E+02  0.3600000E+02  0.3600000E+02  0.3600000E+02
   0.1250000E+01  0.7500000E+00  0.3600000E+02  0.3600000E+02  0.3600000E+02  0.3600000E+02
   0.1416667E+01  0.7500000E+00  0.3600000E+02  0.3600000E+02  0.3600000E+02  0.3600000E+02
   0.1583333E+01  0.7500000E+00  0.3600000E+02  0.3600000E+02  0.3600000E+02  0.3600000E+02
   0.1750000E+01  0.7500000E+00  0.3600000E+02  0.3600000E+02  0.3600000E+02  0.3600000E+02
   0.1916667E+01  0.7500000E+00  0.3600000E+02  0.3600000E+02  0.3600000E+02  0.3600000E+02
   0.2083333E+01  0.7500000E+00  0.3600000E+02  0.3600000E+02  0.3600000E+02  0.3600000E+02
   0.2250000E+01  0.7500000E+00  0.3600000E+02  0.3600000E+02  0.3600000E+02  0.3600000E+02
   0.2416667E+01  0.7500000E+00  0.3600000E+02  0.3600000E+02  0.3600000E+02  0.3600000E+02
   0.2583333E+01  0.7500000E+00  0.3600000E+02  0.3600000E+02  0.3600000E+02  0.3600000E+02
   0.2750000E+01  0.7500000E+00  0.3600000E+02  0.3600000E+02  0.3600000E+02  0.3600000E+02
   0.2916667E+01  0.7500000E+00  0.3600000E+02  0.3600000E+02  0.3600000E+02  0.3600000E+02
   0.3083333E+01  0.7500000E+00  0.3600000E+02  0.3600000E+02  0.3600000E+02  0.3600000E+02
   0.3250000E+01  0.7500000E+00  0.3600000E+02  0.3600000E+02  0.3600000E+02  0.3600000E+02
   0.3416667E+01  0.7500000E+00  0.3600000E+02  0.3600000E+02  0.3600000E+02  0.3600000E+02
   0.3583333E+01  0.7500000E+00  0.3600000E+02  0.3600000E+02  0.3600000E+02  0.3600000E+02
   0.3750000E+01  0.7500000E+00  0.3600000E+02  0.3600000E+02  0.3600000E+02  0.3600000E+02
   0.3916667E+01  0.7500000E+00  0.3600000E+02  0.3600000E+02  0.3600000E+02  0.3600000E+02
   0.4083333E+01  0.7500000E+00  0.3600000E+02  0.3600000E+02  0.3600000E+02  0.3600000E+02
   0.4250000E+01  0.7500000E+00  0.3600000E+02  0.3600000E+02  0.3600000E+02  0.3600000E+02
   0.4416667E+01  0.7500000E+00  0.3600000E+02  0.3600000E+02  0.3600000E+02  0.3600000E+02
   0.4583333E+01  0.7500000E+00  0.3600000E+02  0.3600000E+02  0.3600000E+02  0.3600000E+02
   0.4750000E+01  0.7500000E+00  0.3600000E+02  0.3600000E+02  0.3600000E+02  0.3600000E+02
   0.4916667E+01  0.7500000E+00  0.3600000E+02  0.3600000E+02  0.3600000E+02  0.3600000E+02
   0.5083333E+01  0.7500000E+00  0.3600000E+02  0.3600000E+02  0.3600000E+02  0.3600000E+02
   0.5250000E+01  0.7500000E+00  0.3600000E+02  0.3600000E+02  0.3600000E+02  0.3600000E+02
   0.5416667E+01  0.7500000E+00  0.3600000E+02  0.3600000E+02  0.3600000E+02  0.3600000E+02
   0.5583333E+01  0.7500000E+00  0.3600000E+02  0.3600000E+02  0.3600000E+02  0.3600000E+02
   0.5750000E+01  0.7500000E+00  0.3600000E+02  0.3600000E+02  0.3600000E+02  0.3600000E+02
   0.5916667E+01  0.7500000E+00  0.3600000E+02  0.3600000E+02  0.3600000E+02  0.3600000E+02
   0.6083333E+01  0.7500000E+00  0.3600000E+02  0.3600000E+02  0.3600000E+02  0.3600000E+02
   0.6250000E+01  0.7500000E+00  0.3600000E+02  0.3600000E+02  0.3600000E+02  0.3600000E+02
   0.6416667E+01  0.7500000E+00  0.3600000E+02  0.3600000E+02  0.3600000E+02  0.3600000E+02
   0.6583333E+01  0.7500000E+00  0.3600000E+02  0.3600000E+02  0.3600000E+02  0.3600000E+02
   0.6750000E+01  0.7500000E+00  0.3600000E+02  0.3600000E+02  0.3600000E+02  0.3600000E+02
   0.6916667E+01  0.7500000E+00  0.3600000E+02  0.3600000E+02  0.3600000E+02  0.3600000E+02
   0.7083333E+01  0.7500000E+00  0.3600000E+02  0.3600000E+02  0.3600000E+02  0.3600000E+02
   0.7250000E+01  0.7500000E+00  0.3600000E+02  0.3600000E+02  0.3600000E+02  0.3600000E+02
   0.7416667E+01  0.7500000E+00  0.3600000E+02  0.3600000E+02  0.3600000E+02  0.3600000E+02
   0.7583333E+01  0.7500000E+00  0.3600000E+02  0.3600000E+02  0.3600000E+02  0.3600000E+02
   0.7750000E+01  0.7500000E+00  0.3600000E+02  0.3600000E+02  0.3600000E+02  0.3600000E+02
   0.7916667E+01  0.7500000E+00  0.3600000E+02  0.3600000E+02  0.3600000E+02  0.3600000E+02
   0.8083333E+01  0.7500000E+00  0.3600000E+02  0.3600000E+02  0.3600000E+02  0.3600000E+02
   0.8250000E+01  0.7500000E+00  0.3600000E+02  0.3600000E+02  0.3600000E+02  0.3600000E+02
   0.8416667E+01  0.7500000E+00  0.3600000E+02  0.3600000E+02  0.3600000E+02  0.3600000E+02
   0.8583333E+01  0.7500000E+00  0.3600000E+02  0.3600000E+02  0.3600000E+02  0.3600000E+02
   0.8750000E+01  0.7500000E+00  0.3600000E+02  0.3600000E+02  0.3600000E+02  0.3600000E+02
   0.8916667E+01  0.7500000E+00  0.3600000E+02  0.3600000E+02  0.3600000E+02  0.3600000E+02
   0.9083333E+01  0.7500000E+00  0.3600000E+02  0.3600000E+02  0.3600000E+02  0.3600000E+02
   0.9250000E+01  0.7500000E+00  0.3600000E+02  0.3600000E+02  0.3600000E+02  0.3600000E+02
   0.9416667E+01  0.7500000E+00  0.3600000E+02  0.3600000E+02  0.3600000E+02  0.3600000E+02
   0.9583333E+01  0.7500000E+00  0.3600000E+02  0.3600000E+02  0.3600000E+02  0.3600000E+02
   0.9750000E+01  0.7500000E+00  0.3600000E+02  0.3600000E+02  0.3600000E+02  0.3600000E+02
   0.9916667E+01  0.7500000E+00  0.3600000E+02  0.3600000E+02  0.3600000E+02  0.3600000E+02
   0.1008333E+02  0.7500000E+00  0.3600000E+02  0.3600000E+02  0.3600000E+02  0.3600000E+02
   0.1025000E+02  0.7500000E+00  0.3600000E+02  0.3600000E+02  0.3600000E+02  0.3600000E+02
   0.1041667E+02  0.7500000E+00  0.3600000E+02  0.3600000E+02  0.3600000E+02  0.3600000E+02
   0.1058333E+02  0.7500000E+00  0.3600000E+02  0.3600000E+02  0.3600000E+02  0.3600000E+02
   0.1075000E+02  0.7500000E+00  0.3600000E+02  0.3600000E+02  0.3600000E+02  0.3600000E+02
   0.1091667E+02  0.7500000E+00  0.3600000E+02  0.3600000E+02  0.3600000E+02  0.3600000E+02
   0.1108333E+02  0.7500000E+00  0.3600000E+02  0.3600000E+02  0.3600000E+02  0.3600000E+02
   0.1125000E+02  0.7500000E+00  0.3600000E+02  0.3600000E+02  0.3600000E+02  0.3600000E+02
   0.1141667E+02  0.7500000E+00  0.3600000E+02  0.3600000E+02  0.3600000E+02  0.3600000E+02
   0.1158333E+02  0.7500000E+00  0.3600000E+02  0.3600000E+02  0.3600000E+02  0.3600000E+02
   0.1175000E+02  0.7500000E+00  0.3600000E+02  0.3600000E+02  0.3600000E+02  0.3600000E+02
   0.1191667E+02  0.7500000E+00  0.3600000E+02  0.3600000E+02  0.3600000E+02  0.3600000E+02
   0.1208333E+02  0.7500000E+00  0.3600000E+02  0.3600000E+02  0.3600000E+02  0.3600000E+02
   0.1225000E+02  0.7500000E+00  0.3600000E+02  0.3600000E+02  0.3600000E+02  0.3600000E+02
   0.1241667E+02  0.7500000E+00  0.3600000E+02  0.3600000E+02  0.3600000E+02  0.3600000E+02
   0.1258333E+02  0.7500000E+00  0.3600000E+02  0.3600000E+02  0.3600000E+02  0.3600000E+02
   0.1275000E+02  0.7500000E+00  0.3600000E+02  0.3600000E+02  0.3600000E+02  0.3600000E+02
   0.1291667E+02  0.7500000E+00  0.3600000E+02  0.3600000E+02  0.3600000E+02  0.3600000E+02
   0.1308333E+02  0.7500000E+00  0.3600000E+02  0.3600000E+02  0.3600000E+02  0.3600000E+02
   0.1325000E+02  0.7500000E+00  0.3600000E+02  0.3600000E+02  0.3600000E+02  0.3600000E+02
   0.1341667E+02  0.7500000E+00  0.3600000E+02  0.3600000E+02  0.3600000E+02  0.3600000E+02
   0.1358333E+02  0.7500000E+00  0.3600000E+02  0.3600000E+02  0.3600000E+02  0.3600000E+02
   0.1375000E+02  0.7500000E+00  0.3600000E+02  0.3600000E+02  0.3600000E+02  0.3600000E+02
   0.1391667E+02  0.7500000E+00  0.3600000E+02  0.3600000E+02  0.3600000E+02  0.3600000E+02
   0.1408333E+02  0.7500000E+00  0.3600000E+02  0.3600000E+02  0.3600000E+02  0.3600000E+02
   0.1425000E+02  0.7500000E+00  0.3600000E+02  0.3600000E+02  0.3600000E+02  0.3600000E+02
   0.1441667E+02  0.7500000E+00  0.3600000E+02  0.3600000E+02  0.3600000E+02  0.3600000E+02
   0.1458333E+02  0.7500000E+00  0.3600000E+02  0.3600000E+02  0.3600000E+02  0.3600000E+02
   0.1475000E+02  0.7500000E+00  0.3600000E+02  0.3600000E+02  0.3600000E+02  0.3600000E+02
   0.1491667E+02  0.7500000E+00  0.3600000E+02  0.3600000E+02  0.3600000E+02  0.3600000E+02
   0.1508333E+02  0.7500000E+00  0.3600000E+02  0.3600000E+02  0.3600000E+02  0.3600000E+02
   0.1525000E+02  0.7500000E+00  0.3600000E+02  0.3600000E+02  0.3600000E+02  0.3600000E+02
   0.1541667E+02  0.7500000E+00  0.3600000E+02  0.3600000E+02  0.3600000E+02  0.3600000E+02
   0.1558333E+02  0.7500000E+00  0.3600000E+02  0.3600000E+02  0.3600000E+02  0.3600000E+02
   0.1575000E+02  0.7500000E+00  0.3600000E+02  0.3600000E+02  0.3600000E+02  0.3600000E+02
   0.1591667E+02  0.7500000E+00  0.3600000E+02  0.3600000E+02  0.3600000E+02  0.3600000E+02
   0.1608333E+02  0.7500000E+00  0.3600000E+02  0.3600000E+02  0.3600000E+02  0.3600000E+02
   0.1625000E+02  0.7500000E+00  0.3600000E+02  0.3600000E+02  0.3600000E+02  0.3600000E+02
   0.1641667E+02  0.7500000E+00  0.3600000E+02  0.3600000E+02  0.3600000E+02  0.3600000E+02
   0.1658333E+02  0.7500000E+00  0.3600000E+02  0.3600000E+02  0.3600000E+02  0.3600000E+02
   0.1675000E+02  0.7500000E+00  0.3600000E+02  0.3600000E+02  0.3600000E+02  0.3600000E+02
   0.1691667E+02  0.7500000E+00  0.3600000E+02  0.3600000E+02  0.3600000E+02  0.3600000E+02
   0.1708333E+02  0.7500000E+00  0.3600000E+02  0.3600000E+02  0.3600000E+02  0.3600000E+02
   0.1725000E+02  0.7500000E+00  0.3600000E+02  0.3600000E+02  0.3600000E+02  0.3600000E+02
   0.1741667E+02  0.7500000E+00  0.3600000E+02  0.3600000E+02  0.3600000E+02  0.3600000E+02
   0.1758333E+02  0.7500000E+00  0.3600000E+02  0.3600000E+02  0.3600000E+02  0.3600000E+02
   0.1775000E+02  0.7500000E+00  0.3600000E+02  0.3600000E+02  0.3600000E+02  0.3600000E+02
   0.1791667E+02  0.7500000E+00  0.3600000E+02  0.3600000E+02  0.3600000E+02  0.3600000E+02
   0.1808333E+02  0.7500000E+00  0.3600000E+02  0.3600000E+02  0.3600000E+02  0.3600000E+02
   0.1825000E+02  0.7500000E+00  0.3600000E+02  0.3600000E+02  0.3600000E+02  0.3600000E+02
   0.1841667E+02  0.7500000E+00  0.3600000E+02  0.3600000E+02  0.3600000E+02  0.3600000E+02
   0.1858333E+02  0.7500000E+00  0.3600000E+02  0.3600000E+02  0.3600000E+02  0.3600000E+02
   0.1875000E+02  0.7500000E+00  0.3600000E+02  0.3600000E+02  0.3600000E+02  0.3600000E+02
   0.1891667E+02  0.7500000E+00  0.3600000E+02  0.3600000E+02  0.3600000E+02  0.3600000E+02
   0.1908333E+02  0.7500000E+00  0.3600000E+02  0.3600000E+02  0.3600000E+02  0.3600000E+02
   0.1925000E+02  0.7500000E+00  0.3600000E+02  0.3600000E+02  0.3600000E+02  0.3600000E+02
   0.1941667E+02  0.7500000E+00  0.3600000E+02  0.3600000E+02  0.3600000E+02  0.3600000E+02
   0.1958333E+02  0.7500000E+00  0.3600000E+02  0.3600000E+02  0.3600000E+02  0.3600000E+02
   0.1975000E+02  0.7500000E+00  0.3600000E+02  0.3600000E+02  0.3600000E+02  0.3600000E+02
   0.1991667E+02  0.7500000E+00  0.3600000E+02  0.3600000E+02  0.3600000E+02  0.3600000E+02
   0.2008333E+02  0.7500000E+00  0.3600000E+02  0.3600000E+02  0.3600000E+02  0.3600000E+02
   0.2025000E+02  0.7500000E+00  0.3600000E+02  0.3600000E+02  0.3600000E+02  0.3600000E+02
   0.2041667E+02  0.7500000E+00  0.3600000E+02  0.3600000E+02  0.3600000E+02  0.3600000E+02
   0.2058333E+02  0.7500000E+00  0.3600000E+02  0.3600000E+02  0.3600000E+02  0.3600000E+02
   0.2075000E+02  0.7500000E+00  0.3600000E+02  0.3600000E+02  0.3600000E+02  0.3600000E+02
   0.2091667E+02  0.7500000E+00  0.3600000E+02  0.3600000E+02  0.3600000E+02  0.3600000E+02
   0.2108333E+02  0.7500000E+00  0.3600000E+02  0.3600000E+02  0.3600000E+02  0.3600000E+02
   0.2125000E+02  0.7500000E+00  0.3600000E+02  0.3600000E+02  0.3600000E+02  0.3600000E+02
   0.2141667E+02  0.7500000E+00  0.3600000E+02  0.3600000E+02  0.3600000E+02  0.3600000E+02
   0.2158333E+02  0.7500000E+00  0.3600000E+02  0.3600000E+02  0.3600000E+02  0.3600000E+02
   0.2175000E+02  0.7500000E+00  0.3600000E+02  0.3600000E+02  0.3600000E+02  0.3600000E+02
   0.2191667E+02  0.7500000E+00  0.3600000E+02  0.3600000E+02  0.3600000E+02  0.3600000E+02
   0.2208333E+02  0.7500000E+00  0.3600000E+02  0.3600000E+02  0.3600000E+02  0.3600000E+02
   0.2225000E+02  0.7500000E+00  0.3600000E+02  0.3600000E+02  0.3600000E+02  0.3600000E+02
   0.2241667E+02  0.7500000E+00  0.3600000E+02  0.3600000E+02  0.3600000E+02  0.3600000E+02
   0.2258333E+02  0.7500000E+00  0.3600000E+02  0.3600000E+02  0.3600000E+02  0.3600000E+02
   0.2275000E+02  0.7500000E+00  0.3600000E+02  0.3600000E+02  0.3600000E+02  0.3600000E+02
   0.2291667E+02  0.7500000E+00  0.3600000E+02  0.3600000E+02  0.3600000E+02  0.3600000E+02
   0.2308333E+02  0.7500000E+00  0.3600000E+02  0.3600000E+02  0.3600000E+02  0.3600000E+02
   0.2325000E+02  0.7500000E+00  0.3600000E+02  0.3600000E+02  0.3600000E+02  0.3600000E+02
   0.2341667E+02  0.7500000E+00  0.3600000E+02  0.3600000E+02  0.3600000E+02  0.3600000E+02
   0.2358333E+02  0.7500000E+00  0.3600000E+02  0.3600000E+02  0.3600000E+02  0.3600000E+02
   0.2375000E+02  0.7500000E+00  0.3600000E+02  0.3600000E+02  0.3600000E+02  0.3600000E+02
   0.2391667E+02  0.7500000E+00  0.3600000E+02  0.3600000E+02  0.3600000E+02  0.3600000E+02
   0.2408333E+02  0.7500000E+00  0.3600000E+02  0.3600000E+02  0.3600000E+02  0.3600000E+02
   0.2425000E+02  0.7500000E+00  0.3600000E+02  0.3600000E+02  0.3600000E+02  0.3600000E+02
   0.2441667E+02  0.7500000E+00  0.3600000E+02  0.3600000E+02  0.3600000E+02  0.3600000E+02
   0.2458333E+02  0.7500000E+00  0.3600000E+02  0.3600000E+02  0.3600000E+02  0.3600000E+02
   0.2475000E+02  0.7500000E+00  0.3600000E+02  0.3600000E+02  0.3600000E+02  0.3600000E+02
   0.2491667E+02  0.7500000E+00  0.3600000E+02  0.3600000E+02  0.3600000E+02  0.3600000E+02
   0.2508333E+02  0.7500000E+00  0.3600000E+02  0.3600000E+02  0.3600000E+02  0.3600000E+02
   0.2525000E+02  0.7500000E+00  0.3600000E+02  0.3600000E+02  0.3600000E+02  0.3600000E+02
   0.2541667E+02  0.7500000E+00  0.3600000E+02  0.3600000E+02  0.3600000E+02  0.3600000E+02
   0.2558333E+02  0.7500000E+00  0.3600000E+02  0.3600000E+02  0.3600000E+02  0.3600000E+02
   0.2575000E+02  0.7500000E+00  0.3600000E+02  0.3600000E+02  0.3600000E+02  0.3600000E+02
   0.2591667E+02  0.7500000E+00  0.3600000E+02  0.3600000E+02  0.3600000E+02  0.3600000E+02
   0.2608333E+02  0.7500000E+00  0.3600000E+02  0.3600000E+02  0.3600000E+02  0.3600000E+02
   0.2625000E+02  0.7500000E+00  0.3600000E+02  0.3600000E+02  0.3600000E+02  0.3600000E+02
   0.2641667E+02  0.7500000E+00  0.3600000E+02  0.3600000E+02  0.3600000E+02  0.3600000E+02
   0.2658333E+02  0.7500000E+00  0.3600000E+02  0.3600000E+02  0.3600000E+02  0.3600000E+02
   0.2675000E+02  0.7500000E+00  0.3600000E+02  0.3600000E+02  0.3600000E+02  0.3600000E+02
   0.2691667E+02  0.7500000E+00  0.3600000E+02  0.3600000E+02  0.3600000E+02  0.3600000E+02
   0.2708333E+02  0.7500000E+00  0.3600000E+02  0.3600000E+02  0.3600000E+02  0.3600000E+02
   0.2725000E+02  0.7500000E+00  0.3600000E+02  0.3600000E+02  0.3600000E+02  0.3600000E+02
   0.2741667E+02  0.7500000E+00  0.3600000E+02  0.3600000E+02  0.3600000E+02  0.3600000E+02
   0.2758333E+02  0.7500000E+00  0.3600000E+02  0.3600000E+02  0.3600000E+02  0.3600000E+02
   0.2775000E+02  0.7500000E+00  0.3600000E+02  0.3600000E+02  0.3600000E+02  0.3600000E+02
   0.2791667E+02  0.7500000E+00  0.3600000E+02  0.3600000E+02  0.3600000E+02  0.3600000E+02
   0.2808333E+02  0.7500000E+00  0.3600000E+02  0.3600000E+02  0.3600000E+02  0.3600000E+02
   0.2825000E+02  0.7500000E+00  0.3600000E+02  0.3600000E+02  0.3600000E+02  0.3600000E+02
   0.2841667E+02  0.7500000E+00  0.3600000E+02  0.3600000E+02  0.3600000E+02  0.3600000E+02
   0.2858333E+02  0.7500000E+00  0.3600000E+02  0.3600000E+02  0.3600000E+02  0.3600000E+02
   0.2875000E+02  0.7500000E+00  0.3600000E+02  0.3600000E+02  0.3600000E+02  0.3600000E+02
   0.2891667E+02  0.7500000E+00  0.3600000E+02  0.3600000E+02  0.3600000E+02  0.3600000E+02
   0.2908333E+02  0.7500000E+00  0.3600000E+02  0.3600000E+02  0.3600000E+02  0.3600000E+02
   0.2925000E+02  0.7500000E+00  0.3600000E+02  0.3600000E+02  0.3600000E+02  0.3600000E+02
   0.2941667E+02  0.7500000E+00  0.3600000E+02  0.3600000E+02  0.3600000E+02  0.3600000E+02
   0.2958333E+02  0.7500000E+00  0.3600000E+02  0.3600000E+02  0.3600000E+02  0.3600000E+02
   0.2975000E+02  0.7500000E+00  0.3600000E+02  0.3600000E+02  0.3600000E+02  0.3600000E+02
   0.2991667E+02  0.7500000E+00  0.3600000E+02  0.3600000E+02  0.3600000E+02  0.3600000E+02
   0.3008333E+02  0.7500000E+00  0.3600000E+02  0.3600000E+02  0.3600000E+02  0.3600000E+02
   0.3025000E+02  0.7500000E+00  0.3600000E+02  0.3600000E+02  0.3600000E+02  0.3600000E+02
   0.3041667E+02  0.7500000E+00  0.3600000E+02  0.3600000E+02  0.3600000E+02  0.3600000E+02
   0.3058333E+02  0.7500000E+00  0.3600000E+02  0.3600000E+02  0.3600000E+02  0.3600000E+02
   0.3075000E+02  0.7500000E+00  0.3600000E+02  0.3600000E+02  0.3600000E+02  0.3600000E+02
   0.3091667E+02  0.7500000E+00  0.3600000E+02  0.3600000E+02  0.3600000E+02  0.3600000E+02
   0.3108333E+02  0.7500000E+00  0.3600000E+02  0.3600000E+02  0.3600000E+02  0.3600000E+02
   0.3125000E+02  0.7500000E+00  0.3600000E+02  0.3600000E+02  0.3600000E+02  0.3600000E+02
   0.3141667E+02  0.7500000E+00  0.3600000E+02  0.3600000E+02  0.3600000E+02  0.3600000E+02
   0.3158333E+02  0.7500000E+00  0.3600000E+02  0.3600000E+02  0.3600000E+02  0.3600000E+02
   0.3175000E+02  0.7500000E+00  0.3600000E+02  0.3600000E+02  0.3600000E+02  0.3600000E+02
   0.3191667E+02  0.7500000E+00  0.3600000E+02  0.3600000E+02  0.3600000E+02  0.3600000E+02
   0.3208333E+02  0.7500000E+00  0.3600000E+02  0.3600000E+02  0.3600000E+02  0.3600000E+02
   0.3225000E+02  0.7500000E+00  0.3600000E+02  0.3600000E+02  0.3600000E+02  0.3600000E+02
   0.3241667E+02  0.7500000E+00  0.3600000E+02  0.3600000E+02  0.3600000E+02  0.3600000E+02
   0.3258333E+02  0.7500000E+00  0.3600000E+02  0.3600000E+02  0.3600000E+02  0.3600000E+02
   0.3275000E+02  0.7500000E+00  0.3600000E+02  0.3600000E+02  0.3600000E+02  0.3600000E+02
   0.3291667E+02  0.7500000E+00  0.3600000E+02  0.3600000E+02  0.3600000E+02  0.3600000E+02
   0.3308333E+02  0.7500000E+00  0.3600000E+02  0.3600000E+02  0.3600000E+02  0.3600000E+02
   0.3325000E+02  0.7500000E+00  0.3600000E+02  0.3600000E+02  0.3600000E+02  0.3600000E+02
   0.3341667E+02  0.7500000E+00  0.3600000E+02  0.3600000E+02  0.3600000E+02  0.3600000E+02
   0.3358333E+02  0.7500000E+00  0.3600000E+02  0.3600000E+02  0.3600000E+02  0.3600000E+02
   0.3375000E+02  0.7500000E+00  0.3600000E+02  0.3600000E+02  0.3600000E+02  0.3600000E+02
   0.3391667E+02  0.7500000E+00  0.3600000E+02  0.3600000E+02  0.3600000E+02  0.3600000E+02
   0.3408333E+02  0.7500000E+00  0.3600000E+02  0.3600000E+02  0.3600000E+02  0.3600000E+02
   0.3425000E+02  0.7500000E+00  0.3600000E+02  0.3600000E+02  0.3600000E+02  0.3600000E+02
   0.3441667E+02  0.7500000E+00  0.3600000E+02  0.3600000E+02  0.3600000E+02  0.3600000E+02
   0.3458333E+02  0.7500000E+00  0.3600000E+02  0.3600000E+02  0.3600000E+02  0.3600000E+02
   0.3475000E+02  0.7500000E+00  0.3600000E+02  0.3600000E+02  0.3600000E+02  0.3600000E+02
   0.3491667E+02  0.7500000E+00  0.3600000E+02  0.3600000E+02  0.3600000E+02  0.3600000E+02
   0.3508333E+02  0.7500000E+00  0.3600000E+02  0.3600000E+02  0.3600000E+02  0.3600000E+02
   0.3525000E+02  0.7500000E+00  0.3600000E+02  0.3600000E+02  0.3600000E+02  0.3600000E+02
   0.3541667E+02  0.7500000E+00  0.3600000E+02  0.3600000E+02  0.3600000E+02  0.3600000E+02
   0.3558333E+02  0.7500000E+00  0.3600000E+02  0.3600000E+02  0.3600000E+02  0.3600000E+02
   0.3575000E+02  0.7500000E+00  0.3600000E+02  0.3600000E+02  0.3600000E+02  0.3600000E+02
   0.3591667E+02  0.7500000E+00  0.3600000E+02  0.3600000E+02  0.3600000E+02  0.3600000E+02
   0.3608333E+02  0.7500000E+00  0.3600000E+02  0.3600000E+02  0.3600000E+02  0.3600000E+02
   0.3625000E+02  0.7500000E+00  0.3600000E+02  0.3600000E+02  0.3600000E+02  0.3600000E+02
   0.3641667E+02  0.7500000E+00  0.3600000E+02  0.3600000E+02  0.3600000E+02  0.3600000E+02
   0.3658333E+02  0.7500000E+00  0.3600000E+02  0.3600000E+02  0.3600000E+02  0.3600000E+02
   0.3675000E+02  0.7500000E+00  0.3600000E+02  0.3600000E+02  0.3600000E+02  0.3600000E+02
   0.3691667E+02  0.7500000E+00  0.3600000E+02  0.3600000E+02  0.3600000E+02  0.3600000E+02
   0.3708333E+02  0.7500000E+00  0.3600000E+02  0.3600000E+02  0.3600000E+02  0.3600000E+02
   0.3725000E+02  0.7500000E+00  0.3600000E+02  0.3600000E+02  0.3600000E+02  0.3600000E+02
   0.3741667E+02  0.7500000E+00  0.3600000E+02  0.3600000E+02  0.3600000E+02  0.3600000E+02
   0.3758333E+02  0.7500000E+00  0.3600000E+02  0.3600000E+02  0.3600000E+02  0.3600000E+02
   0.3775000E+02  0.7500000E+00  0.3600000E+02  0.3600000E+02  0.3600000E+02  0.3600000E+02
   0.3791667E+02  0.7500000E+00  0.3600000E+02  0.3600000E+02  0.3600000E+02  0.3600000E+02
   0.3808333E+02  0.7500000E+00  0.3600000E+02  0.3600000E+02  0.3600000E+02  0.3600000E+02
   0.3825000E+02  0.7500000E+00  0.3600000E+02  0.3600000E+02  0.3600000E+02  0.3600000E+02
   0.3841667E+02  0.7500000E+00  0.3600000E+02  0.3600000E+02  0.3600000E+02  0.3600000E+02
   0.3858333E+02  0.7500000E+00  0.3600000E+02  0.3600000E+02  0.3600000E+02  0.3600000E+02
   0.3875000E+02  0.7500000E+00  0.3600000E+02  0.3600000E+02  0.3600000E+02  0.3600000E+02
   0.3891667E+02  0.7500000E+00  0.3600000E+02  0.3600000E+02  0.3600000E+02  0.3600000E+02
   0.3908333E+02  0.7500000E+00  0.3600000E+02  0.3600000E+02  0.3600000E+02  0.3600000E+02
   0.3925000E+02  0.7500000E+00  0.3600000E+02  0.3600000E+02  0.3600000E+02  0.3600000E+02
   0.3941667E+02  0.7500000E+00  0.3600000E+02  0.3600000E+02  0.3600000E+02  0.3600000E+02
   0.3958333E+02  0.7500000E+00  0.3600000E+02  0.3600000E+02  0.3600000E+02  0.3600000E+02
   0.3975000E+02  0.7500000E+00  0.3600000E+02  0.3600000E+02  0.3600000E+02  0.3600000E+02
   0.3991667E+02  0.7500000E+00  0.3600000E+02  0.3600000E+02  0.3600000E+02  0.3600000E+02
   0.4008333E+02  0.7500000E+00  0.3600000E+02  0.3600000E+02  0.3600000E+02  0.3600000E+02
   0.4025000E+02  0.7500000E+00  0.3600000E+02  0.3600000E+02  0.3600000E+02  0.3600000E+02
   0.4041667E+02  0.7500000E+00  0.3600000E+02  0.3600000E+02  0.3600000E+02  0.3600000E+02
   0.4058333E+02  0.7500000E+00  0.3600000E+02  0.3600000E+02  0.3600000E+02  0.3600000E+02
   0.4075000E+02  0.7500000E+00  0.3600000E+02  0.3600000E+02  0.3600000E+02  0.3600000E+02
   0.4091667E+02  0.7500000E+00  0.3600000E+02  0.3600000E+02  0.3600000E+02  0.3600000E+02
   0.4108333E+02  0.7500000E+00  0.3600000E+02  0.3600000E+02  0.3600000E+02  0.3600000E+02
   0.4125000E+02  0.7500000E+00  0.3600000E+02  0.3600000E+02  0.3600000E+02  0.3600000E+02
   0.4141667E+02  0.7500000E+00  0.3600000E+02  0.3600000E+02  0.3600000E+02  0.3600000E+02
   0.4158333E+02  0.7500000E+00  0.3600000E+02  0.3600000E+02  0.3600000E+02  0.3600000E+02
   0.4175000E+02  0.7500000E+00  0.3600000E+02  0.3600000E+02  0.3600000E+02  0.3600000E+02
   0.4191667E+02  0.7500000E+00  0.3600000E+02  0.3600000E+02  0.3600000E+02  0.3600000E+02
   0.4208333E+02  0.7500000E+00  0.3600000E+02  0.3600000E+02  0.3600000E+02  0.3600000E+02
   0.4225000E+02  0.7500000E+00  0.3600000E+02  0.3600000E+02  0.3600000E+02  0.3600000E+02
   0.4241667E+02  0.7500000E+00  0.3600000E+02  0.3600000E+02  0.3600000E+02  0.3600000E+02
   0.4258333E+02  0.7500000E+00  0.3600000E+02  0.3600000E+02  0.3600000E+02  0.3600000E+02
   0.4275000E+02  0.7500000E+00  0.3600000E+02  0.3600000E+02  0.3600000E+02  0.3600000E+02
   0.4291667E+02  0.7500000E+00  0.3600000E+02  0.3600000E+02  0.3600000E+02  0.3600000E+02
   0.4308333E+02  0.7500000E+00  0.3600000E+02  0.3600000E+02  0.3600000E+02  0.3600000E+02
   0.4325000E+02  0.7500000E+00  0.3600000E+02  0.3600000E+02  0.3600000E+02  0.3600000E+02
   0.4341667E+02  0.7500000E+00  0.3600000E+02  0.3600000E+02  0.3600000E+02  0.3600000E+02
   0.4358333E+02  0.7500000E+00  0.3600000E+02  0.3600000E+02  0.3600000E+02  0.3600000E+02
   0.4375000E+02  0.7500000E+00  0.3600000E+02  0.3600000E+02  0.3600000E+02  0.3600000E+02
   0.4391667E+02  0.7500000E+00  0.3600000E+02  0.3600000E+02  0.3600000E+02  0.3600000E+02
   0.4408333E+02  0.7500000E+00  0.3600000E+02  0.3600000E+02  0.3600000E+02  0.3600000E+02
   0.4425000E+02  0.7500000E+00  0.3600000E+02  0.3600000E+02  0.3600000E+02  0.3600000E+02
   0.4441667E+02  0.7500000E+00  0.3600000E+02  0.3600000E+02  0.3600000E+02  0.3600000E+02
   0.4458333E+02  0.7500000E+00  0.3600000E+02  0.3600000E+02  0.3600000E+02  0.3600000E+02
   0.4475000E+02  0.7500000E+00  0.3600000E+02  0.3600000E+02  0.3600000E+02  0.3600000E+02
   0.4491667E+02  0.7500000E+00  0.3600000E+02  0.3600000E+02  0.3600000E+02  0.3600000E+02
   0.4508333E+02  0.7500000E+00  0.3600000E+02  0.3600000E+02  0.3600000E+02  0.3600000E+02
   0.4525000E+02  0.7500000E+00  0.3600000E+02  0.3600000E+02  0.3600000E+02  0.3600000E+02
   0.4541667E+02  0.7500000E+00  0.3600000E+02  0.3600000E+02  0.3600000E+02  0.3600000E+02
   0.4558333E+02  0.7500000E+00  0.3600000E+02  0.3600000E+02  0.3600000E+02  0.3600000E+02
   0.4575000E+02  0.7500000E+00  0.3600000E+02  0.3600000E+02  0.3600000E+02  0.3600000E+02
   0.4591667E+02  0.7500000E+00  0.3600000E+02  0.3600000E+02  0.3600000E+02  0.3600000E+02
   0.4608333E+02  0.7500000E+00  0.3600000E+02  0.3600000E+02  0.3600000E+02  0.3600000E+02
   0.4625000E+02  0.7500000E+00  0.3600000E+02  0.3600000E+02  0.3600000E+02  0.3600000E+02
   0.4641667E+02  0.7500000E+00  0.3600000E+02  0.3600000E+02  0.3600000E+02  0.3600000E+02
   0.4658333E+02  0.7500000E+00  0.3600000E+02  0.3600000E+02  0.3600000E+02  0.3600000E+02
   0.4675000E+02  0.7500000E+00  0.3600000E+02  0.3600000E+02  0.3600000E+02  0.3600000E+02
   0.4691667E+02  0.7500000E+00  0.3600000E+02  0.3600000E+02  0.3600000E+02  0.3600000E+02
   0.4708333E+02  0.7500000E+00  0.3600000E+02  0.3600000E+02  0.3600000E+02  0.3600000E+02
   0.4725000E+02  0.7500000E+00  0.3600000E+02  0.3600000E+02  0.3600000E+02  0.3600000E+02
   0.4741667E+02  0.7500000E+00  0.3600000E+02  0.3600000E+02  0.3600000E+02  0.3600000E+02
   0.4758333E+02  0.7500000E+00  0.3600000E+02  0.3600000E+02  0.3600000E+02  0.3600000E+02
   0.4775000E+02  0.7500000E+00  0.3600000E+02  0.3600000E+02  0.3600000E+02  0.3600000E+02
   0.4791667E+02  0.7500000E+00  0.3600000E+02  0.3600000E+02  0.3600000E+02  0.3600000E+02
   0.4808333E+02  0.7500000E+00  0.3600000E+02  0.3600000E+02  0.3600000E+02  0.3600000E+02
   0.4825000E+02  0.7500000E+00  0.3600000E+02  0.3600000E+02  0.3600000E+02  0.3600000E+02
   0.4841667E+02  0.7500000E+00  0.3600000E+02  0.3600000E+02  0.3600000E+02  0.3600000E+02
   0.4858333E+02  0.7500000E+00  0.3600000E+02  0.3600000E+02  0.3600000E+02  0.3600000E+02
   0.4875000E+02  0.7500000E+00  0.3600000E+02  0.3600000E+02  0.3600000E+02  0.3600000E+02
   0.4891667E+02  0.7500000E+00  0.3600000E+02  0.3600000E+02  0.3600000E+02  0.3600000E+02
   0.4908333E+02  0.7500000E+00  0.3600000E+02  0.3600000E+02  0.3600000E+02  0.3600000E+02
   0.4925000E+02  0.7500000E+00  0.3600000E+02  0.3600000E+02  0.3600000E+02  0.3600000E+02
   0.4941667E+02  0.7500000E+00  0.3600000E+02  0.3600000E+02  0.3600000E+02  0.3600000E+02
   0.4958333E+02  0.7500000E+00  0.3600000E+02  0.3600000E+02  0.3600000E+02  0.3600000E+02
   0.4975000E+02  0.7500000E+00  0.3600000E+02  0.3600000E+02  0.3600000E+02  0.3600000E+02
   0.4991667E+02  0.7500000E+00  0.3600000E+02  0.3600000E+02  0.3600000E+02  0.3600000E+02
   0.5008333E+02  0.7500000E+00  0.3600000E+02  0.3600000E+02  0.3600000E+02  0.3600000E+02
   0.5025000E+02  0.7500000E+00  0.3600000E+02  0.3600000E+02  0.3600000E+02  0.3600000E+02
   0.5041667E+02  0.7500000E+00  0.3600000E+02  0.3600000E+02  0.3600000E+02  0.3600000E+02
   0.5058333E+02  0.7500000E+00  0.3600000E+02  0.3600000E+02  0.3600000E+02  0.3600000E+02
   0.5075000E+02  0.7500000E+00  0.3600000E+02  0.3600000E+02  0.3600000E+02  0.3600000E+02
   0.5091667E+02  0.7500000E+00  0.3600000E+02  0.3600000E+02  0.3600000E+02  0.3600000E+02
   0.5108333E+02  0.7500000E+00  0.3600000E+02  0.3600000E+02  0.3600000E+02  0.3600000E+02
   0.5125000E+02  0.7500000E+00  0.3600000E+02  0.3600000E+02  0.3600000E+02  0.3600000E+02
   0.5141667E+02  0.7500000E+00  0.3600000E+02  0.3600000E+02  0.3600000E+02  0.3600000E+02
   0.5158333E+02  0.7500000E+00  0.3600000E+02  0.3600000E+02  0.3600000E+02  0.3600000E+02
   0.5175000E+02  0.7500000E+00  0.3600000E+02  0.3600000E+02  0.3600000E+02  0.3600000E+02
   0.5191667E+02  0.7500000E+00  0.3600000E+02  0.3600000E+02  0.3600000E+02  0.3600000E+02
   0.5208333E+02  0.7500000E+00  0.3600000E+02  0.3600000E+02  0.3600000E+02  0.3600000E+02
   0.5225000E+02  0.7500000E+00  0.3600000E+02  0.3600000E+02  0.3600000E+02  0.3600000E+02
   0.5241667E+02  0.7500000E+00  0.3600000E+02  0.3600000E+02  0.3600000E+02  0.3600000E+02
   0.5258333E+02  0.7500000E+00  0.3600000E+02  0.3600000E+02  0.3600000E+02  0.3600000E+02
   0.5275000E+02  0.7500000E+00  0.3600000E+02  0.3600000E+02  0.3600000E+02  0.3600000E+02
   0.5291667E+02  0.7500000E+00  0.3600000E+02  0.3600000E+02  0.3600000E+02  0.3600000E+02
   0.5308333E+02  0.7500000E+00  0.3600000E+02  0.3600000E+02  0.3600000E+02  0.3600000E+02
   0.5325000E+02  0.7500000E+00  0.3600000E+02  0.3600000E+02  0.3600000E+02  0.3600000E+02
   0.5341667E+02  0.7500000E+00  0.3600000E+02  0.3600000E+02  0.3600000E+02  0.3600000E+02
   0.5358333E+02  0.7500000E+00  0.3600000E+02  0.3600000E+02  0.3600000E+02  0.3600000E+02
   0.5375000E+02  0.7500000E+00  0.3600000E+02  0.3600000E+02  0.3600000E+02  0.3600000E+02
   0.5391667E+02  0.7500000E+00  0.3600000E+02  0.3600000E+02  0.3600000E+02  0.3600000E+02
   0.5408333E+02  0.7500000E+00  0.3600000E+02  0.3600000E+02  0.3600000E+02  0.3600000E+02
   0.5425000E+02  0.7500000E+00  0.3600000E+02  0.3600000E+02  0.3600000E+02  0.3600000E+02
   0.5441667E+02  0.7500000E+00  0.3600000E+02  0.3600000E+02  0.3600000E+02  0.3600000E+02
   0.5458333E+02  0.7500000E+00  0.3600000E+02  0.3600000E+02  0.3600000E+02  0.3600000E+02
   0.5475000E+02  0.7500000E+00  0.3600000E+02  0.3600000E+02  0.3600000E+02  0.3600000E+02
   0.5491667E+02  0.7500000E+00  0.3600000E+02  0.3600000E+02  0.3600000E+02  0.3600000E+02
   0.5508333E+02  0.7500000E+00  0.3600000E+02  0.3600000E+02  0.3600000E+02  0.3600000E+02
   0.5525000E+02  0.7500000E+00  0.3600000E+02  0.3600000E+02  0.3600000E+02  0.3600000E+02
   0.5541667E+02  0.7500000E+00  0.3600000E+02  0.3600000E+02  0.3600000E+02  0.3600000E+02
   0.5558333E+02  0.7500000E+00  0.3600000E+02  0.3600000E+02  0.3600000E+02  0.3600000E+02
   0.5575000E+02  0.7500000E+00  0.3600000E+02  0.3600000E+02  0.3600000E+02  0.3600000E+02
   0.5591667E+02  0.7500000E+00  0.3600000E+02  0.3600000E+02  0.3600000E+02  0.3600000E+02
   0.5608333E+02  0.7500000E+00  0.3600000E+02  0.3600000E+02  0.3600000E+02  0.3600000E+02
   0.5625000E+02  0.7500000E+00  0.3600000E+02  0.3600000E+02  0.3600000E+02  0.3600000E+02
   0.5641667E+02  0.7500000E+00  0.3600000E+02  0.3600000E+02  0.3600000E+02  0.3600000E+02
   0.5658333E+02  0.7500000E+00  0.3600000E+02  0.3600000E+02  0.3600000E+02  0.3600000E+02
   0.5675000E+02  0.7500000E+00  0.3600000E+02  0.3600000E+02  0.3600000E+02  0.3600000E+02
   0.5691667E+02  0.7500000E+00  0.3600000E+02  0.3600000E+02  0.3600000E+02  0.3600000E+02
   0.5708333E+02  0.7500000E+00  0.3600000E+02  0.3600000E+02  0.3600000E+02  0.3600000E+02
   0.5725000E+02  0.7500000E+00  0.3600000E+02  0.3600000E+02  0.3600000E+02  0.3600000E+02
   0.5741667E+02  0.7500000E+00  0.3600000E+02  0.3600000E+02  0.3600000E+02  0.3600000E+02
   0.5758333E+02  0.7500000E+00  0.3600000E+02  0.3600000E+02  0.3600000E+02  0.3600000E+02
   0.5775000E+02  0.7500000E+00  0.3600000E+02  0.3600000E+02  0.3600000E+02  0.3600000E+02
   0.5791667E+02  0.7500000E+00  0.3600000E+02  0.3600000E+02  0.3600000E+02  0.3600000E+02
   0.5808333E+02  0.7500000E+00  0.3600000E+02  0.3600000E+02  0.3600000E+02  0.3600000E+02
   0.5825000E+02  0.7500000E+00  0.3600000E+02  0.3600000E+02  0.3600000E+02  0.3600000E+02
   0.5841667E+02  0.7500000E+00  0.3600000E+02  0.3600000E+02  0.3600000E+02  0.3600000E+02
   0.5858333E+02  0.7500000E+00  0.3600000E+02  0.3600000E+02  0.3600000E+02  0.3600000E+02
   0.5875000E+02  0.7500000E+00  0.3600000E+02  0.3600000E+02  0.3600000E+02  0.3600000E+02
   0.5891667E+02  0.7500000E+00  0.3600000E+02  0.3600000E+02  0.3600000E+02  0.3600000E+02
   0.5908333E+02  0.7500000E+00  0.3600000E+02  0.3600000E+02  0.3600000E+02  0.3600000E+02
   0.5925000E+02  0.7500000E+00  0.3600000E+02  0.3600000E+02  0.3600000E+02  0.3600000E+02
   0.5941667E+02  0.7500000E+00  0.3600000E+02  0.3600000E+02  0.3600000E+02  0.3600000E+02
   0.5958333E+02  0.7500000E+00  0.3600000E+02  0.3600000E+02  0.3600000E+02  0.3600000E+02
   0.5975000E+02  0.7500000E+00  0.3600000E+02  0.3600000E+02  0.3600000E+02  0.3600000E+02
   0.5991667E+02  0.7500000E+00  0.3600000E+02  0.3600000E+02  0.3600000E+02  0.3600000E+02
   0.6008333E+02  0.7500000E+00  0.3600000E+02  0.3600000E+02  0.3600000E+02  0.3600000E+02
   0.6025000E+02  0.7500000E+00  0.3600000E+02  0.3600000E+02  0.3600000E+02  0.3600000E+02
   0.6041667E+02  0.7500000E+00  0.3600000E+02  0.3600000E+02  0.3600000E+02  0.3600000E+02
   0.6058333E+02  0.7500000E+00  0.3600000E+02  0.3600000E+02  0.3600000E+02  0.3600000E+02
   0.6075000E+02  0.7500000E+00  0.3600000E+02  0.3600000E+02  0.3600000E+02  0.3600000E+02
   0.6091667E+02  0.7500000E+00  0.3600000E+02  0.3600000E+02  0.3600000E+02  0.3600000E+02
   0.6108333E+02  0.7500000E+00  0.3600000E+02  0.3600000E+02  0.3600000E+02  0.3600000E+02
   0.6125000E+02  0.7500000E+00  0.3600000E+02  0.3600000E+02  0.3600000E+02  0.3600000E+02
   0.6141667E+02  0.7500000E+00  0.3600000E+02  0.3600000E+02  0.3600000E+02  0.3600000E+02
   0.6158333E+02  0.7500000E+00  0.3600000E+02  0.3600000E+02  0.3600000E+02  0.3600000E+02
   0.6175000E+02  0.7500000E+00  0.3600000E+02  0.3600000E+02  0.3600000E+02  0.3600000E+02
   0.6191667E+02  0.7500000E+00  0.3600000E+02  0.3600000E+02  0.3600000E+02  0.3600000E+02
   0.6208333E+02  0.7500000E+00  0.3600000E+02  0.3600000E+02  0.3600000E+02  0.3600000E+02
   0.6225000E+02  0.7500000E+00  0.3600000E+02  0.3600000E+02  0.3600000E+02  0.3600000E+02
   0.6241667E+02  0.7500000E+00  0.3600000E+02  0.3600000E+02  0.3600000E+02  0.3600000E+02
   0.6258333E+02  0.7500000E+00  0.3600000E+02  0.3600000E+02  0.3600000E+02  0.3600000E+02
   0.6275000E+02  0.7500000E+00  0.3600000E+02  0.3600000E+02  0.3600000E+02  0.3600000E+02
   0.6291667E+02  0.7500000E+00  0.3600000E+02  0.3600000E+02  0.3600000E+02  0.3600000E+02
   0.6308333E+02  0.7500000E+00  0.3600000E+02  0.3600000E+02  0.3600000E+02  0.3600000E+02
   0.6325000E+02  0.7500000E+00  0.3600000E+02  0.3600000E+02  0.3600000E+02  0.3600000E+02
   0.6341667E+02  0.7500000E+00  0.3600000E+02  0.3600000E+02  0.3600000E+02  0.3600000E+02
   0.6358333E+02  0.7500000E+00  0.3600000E+02  0.3600000E+02  0.3600000E+02  0.3600000E+02
   0.6375000E+02  0.7500000E+00  0.3600000E+02  0.3600000E+02  0.3600000E+02  0.3600000E+02
   0.6391667E+02  0.7500000E+00  0.3600000E+02  0.3600000E+02  0.3600000E+02  0.3600000E+02
   0.6408333E+02  0.7500000E+00  0.3600000E+02  0.3600000E+02  0.3600000E+02  0.3600000E+02
   0.6425000E+02  0.7500000E+00  0.3600000E+02  0.3600000E+02  0.3600000E+02  0.3600000E+02
   0.6441667E+02  0.7500000E+00  0.3600000E+02  0.3600000E+02  0.3600000E+02  0.3600000E+02
   0.6458333E+02  0.7500000E+00  0.3600000E+02  0.3600000E+02  0.3600000E+02  0.3600000E+02
   0.6475000E+02  0.7500000E+00  0.3600000E+02  0.3600000E+02  0.3600000E+02  0.3600000E+02
   0.6491667E+02  0.7500000E+00  0.3600000E+02  0.3600000E+02  0.3600000E+02  0.3600000E+02
   0.6508333E+02  0.7500000E+00  0.3600000E+02  0.3600000E+02  0.3600000E+02  0.3600000E+02
   0.6525000E+02  0.7500000E+00  0.3600000E+02  0.3600000E+02  0.3600000E+02  0.3600000E+02
   0.6541667E+02  0.7500000E+00  0.3600000E+02  0.3600000E+02  0.3600000E+02  0.3600000E+02
   0.6558333E+02  0.7500000E+00  0.3600000E+02  0.3600000E+02  0.3600000E+02  0.3600000E+02
   0.6575000E+02  0.7500000E+00  0.3600000E+02  0.3600000E+02  0.3600000E+02  0.3600000E+02
   0.6591667E+02  0.7500000E+00  0.3600000E+02  0.3600000E+02  0.3600000E+02  0.3600000E+02
   0.6608333E+02  0.7500000E+00  0.3600000E+02  0.3600000E+02  0.3600000E+02  0.3600000E+02
   0.6625000E+02  0.7500000E+00  0.3600000E+02  0.3600000E+02  0.3600000E+02  0.3600000E+02
   0.6641667E+02  0.7500000E+00  0.3600000E+02  0.3600000E+02  0.3600000E+02  0.3600000E+02
   0.6658333E+02  0.7500000E+00  0.3600000E+02  0.3600000E+02  0.3600000E+02  0.3600000E+02
   0.6675000E+02  0.7500000E+00  0.3600000E+02  0.3600000E+02  0.3600000E+02  0.3600000E+02
   0.6691667E+02  0.7500000E+00  0.3600000E+02  0.3600000E+02  0.3600000E+02  0.3600000E+02
   0.6708333E+02  0.7500000E+00  0.3600000E+02  0.3600000E+02  0.3600000E+02  0.3600000E+02
   0.6725000E+02  0.7500000E+00  0.3600000E+02  0.3600000E+02  0.3600000E+02  0.3600000E+02
   0.6741667E+02  0.7500000E+00  0.3600000E+02  0.3600000E+02  0.3600000E+02  0.3600000E+02
   0.6758333E+02  0.7500000E+00  0.3600000E+02  0.3600000E+02  0.3600000E+02  0.3600000E+02
   0.6775000E+02  0.7500000E+00  0.3600000E+02  0.3600000E+02  0.3600000E+02  0.3600000E+02
   0.6791667E+02  0.7500000E+00  0.3600000E+02  0.3600000E+02  0.3600000E+02  0.3600000E+02
   0.6808333E+02  0.7500000E+00  0.3600000E+02  0.3600000E+02  0.3600000E+02  0.3600000E+02
   0.6825000E+02  0.7500000E+00  0.3600000E+02  0.3600000E+02  0.3600000E+02  0.3600000E+02
   0.6841667E+02  0.7500000E+00  0.3600000E+02  0.3600000E+02  0.3600000E+02  0.3600000E+02
   0.6858333E+02  0.7500000E+00  0.3600000E+02  0.3600000E+02  0.3600000E+02  0.3600000E+02
   0.6875000E+02  0.7500000E+00  0.3600000E+02  0.3600000E+02  0.3600000E+02  0.3600000E+02
   0.6891667E+02  0.7500000E+00  0.3600000E+02  0.3600000E+02  0.3600000E+02  0.3600000E+02
   0.6908333E+02  0.7500000E+00  0.3600000E+02  0.3600000E+02  0.3600000E+02  0.3600000E+02
   0.6925000E+02  0.7500000E+00  0.3600000E+02  0.3600000E+02  0.3600000E+02  0.3600000E+02
   0.6941667E+02  0.7500000E+00  0.3600000E+02  0.3600000E+02  0.3600000E+02  0.3600000E+02
   0.6958333E+02  0.7500000E+00  0.3600000E+02  0.3600000E+02  0.3600000E+02  0.3600000E+02
   0.6975000E+02  0.7500000E+00  0.3600000E+02  0.3600000E+02  0.3600000E+02  0.3600000E+02
   0.6991667E+02  0.7500000E+00  0.3600000E+02  0.3600000E+02  0.3600000E+02  0.3600000E+02
   0.7008333E+02  0.7500000E+00  0.3600000E+02  0.3600000E+02  0.3600000E+02  0.3600000E+02
   0.7025000E+02  0.7500000E+00  0.3600000E+02  0.3600000E+02  0.3600000E+02  0.3600000E+02
   0.7041667E+02  0.7500000E+00  0.3600000E+02  0.3600000E+02  0.3600000E+02  0.3600000E+02
   0.7058333E+02  0.7500000E+00  0.3600000E+02  0.3600000E+02  0.3600000E+02  0.3600000E+02
   0.7075000E+02  0.7500000E+00  0.3600000E+02  0.3600000E+02  0.3600000E+02  0.3600000E+02
   0.7091667E+02  0.7500000E+00  0.3600000E+02  0.3600000E+02  0.3600000E+02  0.3600000E+02
   0.7108333E+02  0.7500000E+00  0.3600000E+02  0.3600000E+02  0.3600000E+02  0.3600000E+02
   0.7125000E+02  0.7500000E+00  0.3600000E+02  0.3600000E+02  0.3600000E+02  0.3600000E+02
   0.7141667E+02  0.7500000E+00  0.3600000E+02  0.3600000E+02  0.3600000E+02  0.3600000E+02
   0.7158333E+02  0.7500000E+00  0.3600000E+02  0.3600000E+02  0.3600000E+02  0.3600000E+02
   0.7175000E+02  0.7500000E+00  0.3600000E+02  0.3600000E+02  0.3600000E+02  0.3600000E+02
   0.7191667E+02  0.7500000E+00  0.3600000E+02  0.3600000E+02  0.3600000E+02  0.3600000E+02
   0.7208333E+02  0.7500000E+00  0.3600000E+02  0.3600000E+02  0.3600000E+02  0.3600000E+02
   0.7225000E+02  0.7500000E+00  0.3600000E+02  0.3600000E+02  0.3600000E+02  0.3600000E+02
   0.7241667E+02  0.7500000E+00  0.3600000E+02  0.3600000E+02  0.3600000E+02  0.3600000E+02
   0.7258333E+02  0.7500000E+00  0.3600000E+02  0.3600000E+02  0.3600000E+02  0.3600000E+02
   0.7275000E+02  0.7500000E+00  0.3600000E+02  0.3600000E+02  0.3600000E+02  0.3600000E+02
   0.7291667E+02  0.7500000E+00  0.3600000E+02  0.3600000E+02  0.3600000E+02  0.3600000E+02
   0.7308333E+02  0.7500000E+00  0.3600000E+02  0.3600000E+02  0.3600000E+02  0.3600000E+02
   0.7325000E+02  0.7500000E+00  0.3600000E+02  0.3600000E+02  0.3600000E+02  0.3600000E+02
   0.7341667E+02  0.7500000E+00  0.3600000E+02  0.3600000E+02  0.3600000E+02  0.3600000E+02
   0.7358333E+02  0.7500000E+00  0.3600000E+02  0.3600000E+02  0.3600000E+02  0.3600000E+02
   0.7375000E+02  0.7500000E+00  0.3600000E+02  0.3600000E+02  0.3600000E+02  0.3600000E+02
   0.7391667E+02  0.7500000E+00  0.3600000E+02  0.3600000E+02  0.3600000E+02  0.3600000E+02
   0.7408333E+02  0.7500000E+00  0.3600000E+02  0.3600000E+02  0.3600000E+02  0.3600000E+02
   0.7425000E+02  0.7500000E+00  0.3600000E+02  0.3600000E+02  0.3600000E+02  0.3600000E+02
   0.7441667E+02  0.7500000E+00  0.3600000E+02  0.3600000E+02  0.3600000E+02  0.3600000E+02
   0.7458333E+02  0.7500000E+00  0.3600000E+02  0.3600000E+02  0.3600000E+02  0.3600000E+02
   0.7475000E+02  0.7500000E+00  0.3600000E+02  0.3600000E+02  0.3600000E+02  0.3600000E+02
   0.7491667E+02  0.7500000E+00  0.3600000E+02  0.3600000E+02  0.3600000E+02  0.3600000E+02
   0.7508333E+02  0.7500000E+00  0.3600000E+02  0.3600000E+02  0.3600000E+02  0.3600000E+02
   0.7525000E+02  0.7500000E+00  0.3600000E+02  0.3600000E+02  0.3600000E+02  0.3600000E+02
   0.7541667E+02  0.7500000E+00  0.3600000E+02  0.3600000E+02  0.3600000E+02  0.3600000E+02
   0.7558333E+02  0.7500000E+00  0.3600000E+02  0.3600000E+02  0.3600000E+02  0.3600000E+02
   0.7575000E+02  0.7500000E+00  0.3600000E+02  0.3600000E+02  0.3600000E+02  0.3600000E+02
   0.7591667E+02  0.7500000E+00  0.3600000E+02  0.3600000E+02  0.3600000E+02  0.3600000E+02
   0.7608333E+02  0.7500000E+00  0.3600000E+02  0.3600000E+02  0.3600000E+02  0.3600000E+02
   0.7625000E+02  0.7500000E+00  0.3600000E+02  0.3600000E+02  0.3600000E+02  0.3600000E+02
   0.7641667E+02  0.7500000E+00  0.3600000E+02  0.3600000E+02  0.3600000E+02  0.3600000E+02
   0.7658333E+02  0.7500000E+00  0.3600000E+02  0.3600000E+02  0.3600000E+02  0.3600000E+02
   0.7675000E+02  0.7500000E+00  0.3600000E+02  0.3600000E+02  0.3600000E+02  0.3600000E+02
   0.7691667E+02  0.7500000E+00  0.3600000E+02  0.3600000E+02  0.3600000E+02  0.3600000E+02
   0.7708333E+02  0.7500000E+00  0.3600000E+02  0.3600000E+02  0.3600000E+02  0.3600000E+02
   0.7725000E+02  0.7500000E+00  0.3600000E+02  0.3600000E+02  0.3600000E+02  0.3600000E+02
   0.7741667E+02  0.7500000E+00  0.3600000E+02  0.3600000E+02  0.3600000E+02  0.3600000E+02
   0.7758333E+02  0.7500000E+00  0.3600000E+02  0.3600000E+02  0.3600000E+02  0.3600000E+02
   0.7775000E+02  0.7500000E+00  0.3600000E+02  0.3600000E+02  0.3600000E+02  0.3600000E+02
   0.7791667E+02  0.7500000E+00  0.3600000E+02  0.3600000E+02  0.3600000E+02  0.3600000E+02
   0.7808333E+02  0.7500000E+00  0.3600000E+02  0.3600000E+02  0.3600000E+02  0.3600000E+02
   0.7825000E+02  0.7500000E+00  0.3600000E+02  0.3600000E+02  0.3600000E+02  0.3600000E+02
   0.7841667E+02  0.7500000E+00  0.3600000E+02  0.3600000E+02  0.3600000E+02  0.3600000E+02
   0.7858333E+02  0.7500000E+00  0.3600000E+02  0.3600000E+02  0.3600000E+02  0.3600000E+02
   0.7875000E+02  0.7500000E+00  0.3600000E+02  0.3600000E+02  0.3600000E+02  0.3600000E+02
   0.7891667E+02  0.7500000E+00  0.3600000E+02  0.3600000E+02  0.3600000E+02  0.3600000E+02
   0.7908333E+02  0.7500000E+00  0.3600000E+02  0.3600000E+02  0.3600000E+02  0.3600000E+02
   0.7925000E+02  0.7500000E+00  0.3600000E+02  0.3600000E+02  0.3600000E+02  0.3600000E+02
   0.7941667E+02  0.7500000E+00  0.3600000E+02  0.3600000E+02  0.3600000E+02  0.3600000E+02
   0.7958333E+02  0.7500000E+00  0.3600000E+02  0.3600000E+02  0.3600000E+02  0.3600000E+02
   0.7975000E+02  0.7500000E+00  0.3600000E+02  0.3600000E+02  0.3600000E+02  0.3600000E+02
   0.7991667E+02  0.7500000E+00  0.3600000E+02  0.3600000E+02  0.3600000E+02  0.3600000E+02
   0.8008333E+02  0.7500000E+00  0.3600000E+02  0.3600000E+02  0.3600000E+02  0.3600000E+02
   0.8025000E+02  0.7500000E+00  0.3600000E+02  0.3600000E+02  0.3600000E+02  0.3600000E+02
   0.8041667E+02  0.7500000E+00  0.3600000E+02  0.3600000E+02  0.3600000E+02  0.3600000E+02
   0.8058333E+02  0.7500000E+00  0.3600000E+02  0.3600000E+02  0.3600000E+02  0.3600000E+02
   0.8075000E+02  0.7500000E+00  0.3600000E+02  0.3600000E+02  0.3600000E+02  0.3600000E+02
   0.8091667E+02  0.7500000E+00  0.3600000E+02  0.3600000E+02  0.3600000E+02  0.3600000E+02
   0.8108333E+02  0.7500000E+00  0.3600000E+02  0.3600000E+02  0.3600000E+02  0.3600000E+02
   0.8125000E+02  0.7500000E+00  0.3600000E+02  0.3600000E+02  0.3600000E+02  0.3600000E+02
   0.8141667E+02  0.7500000E+00  0.3600000E+02  0.3600000E+02  0.3600000E+02  0.3600000E+02
   0.8158333E+02  0.7500000E+00  0.3600000E+02  0.3600000E+02  0.3600000E+02  0.3600000E+02
   0.8175000E+02  0.7500000E+00  0.3600000E+02  0.3600000E+02  0.3600000E+02  0.3600000E+02
   0.8191667E+02  0.7500000E+00  0.3600000E+02  0.3600000E+02  0.3600000E+02  0.3600000E+02
   0.8208333E+02  0.7500000E+00  0.3600000E+02  0.3600000E+02  0.3600000E+02  0.3600000E+02
   0.8225000E+02  0.7500000E+00  0.3600000E+02  0.3600000E+02  0.3600000E+02  0.3600000E+02
   0.8241667E+02  0.7500000E+00  0.3600000E+02  0.3600000E+02  0.3600000E+02  0.3600000E+02
   0.8258333E+02  0.7500000E+00  0.3600000E+02  0.3600000E+02  0.3600000E+02  0.3600000E+02
   0.8275000E+02  0.7500000E+00  0.3600000E+02  0.3600000E+02  0.3600000E+02  0.3600000E+02
   0.8291667E+02  0.7500000E+00  0.3600000E+02  0.3600000E+02  0.3600000E+02  0.3600000E+02
   0.8308333E+02  0.7500000E+00  0.3600000E+02  0.3600000E+02  0.3600000E+02  0.3600000E+02
   0.8325000E+02  0.7500000E+00  0.3600000E+02  0.3600000E+02  0.3600000E+02  0.3600000E+02
   0.8341667E+02  0.7500000E+00  0.3600000E+02  0.3600000E+02  0.3600000E+02  0.3600000E+02
   0.8358333E+02  0.7500000E+00  0.3600000E+02  0.3600000E+02  0.3600000E+02  0.3600000E+02
   0.8375000E+02  0.7500000E+00  0.3600000E+02  0.3600000E+02  0.3600000E+02  0.3600000E+02
   0.8391667E+02  0.7500000E+00  0.3600000E+02  0.3600000E+02  0.3600000E+02  0.3600000E+02
   0.8408333E+02  0.7500000E+00  0.3600000E+02  0.3600000E+02  0.3600000E+02  0.3600000E+02
   0.8425000E+02  0.7500000E+00  0.3600000E+02  0.3600000E+02  0.3600000E+02  0.3600000E+02
   0.8441667E+02  0.7500000E+00  0.3600000E+02  0.3600000E+02  0.3600000E+02  0.3600000E+02
   0.8458333E+02  0.7500000E+00  0.3600000E+02  0.3600000E+02  0.3600000E+02  0.3600000E+02
   0.8475000E+02  0.7500000E+00  0.3600000E+02  0.3600000E+02  0.3600000E+02  0.3600000E+02
   0.8491667E+02  0.7500000E+00  0.3600000E+02  0.3600000E+02  0.3600000E+02  0.3600000E+02
   0.8508333E+02  0.7500000E+00  0.3600000E+02  0.3600000E+02  0.3600000E+02  0.3600000E+02
   0.8525000E+02  0.7500000E+00  0.3600000E+02  0.3600000E+02  0.3600000E+02  0.3600000E+02
   0.8541667E+02  0.7500000E+00  0.3600000E+02  0.3600000E+02  0.3600000E+02  0.3600000E+02
   0.8558333E+02  0.7500000E+00  0.3600000E+02  0.3600000E+02  0.3600000E+02  0.3600000E+02
   0.8575000E+02  0.7500000E+00  0.3600000E+02  0.3600000E+02  0.3600000E+02  0.3600000E+02
   0.8591667E+02  0.7500000E+00  0.3600000E+02  0.3600000E+02  0.3600000E+02  0.3600000E+02
   0.8608333E+02  0.7500000E+00  0.3600000E+02  0.3600000E+02  0.3600000E+02  0.3600000E+02
   0.8625000E+02  0.7500000E+00  0.3600000E+02  0.3600000E+02  0.3600000E+02  0.3600000E+02
   0.8641667E+02  0.7500000E+00  0.3600000E+02  0.3600000E+02  0.3600000E+02  0.3600000E+02
   0.8658333E+02  0.7500000E+00  0.3600000E+02  0.3600000E+02  0.3600000E+02  0.3600000E+02
   0.8675000E+02  0.7500000E+00  0.3600000E+02  0.3600000E+02  0.3600000E+02  0.3600000E+02
   0.8691667E+02  0.7500000E+00  0.3600000E+02  0.3600000E+02  0.3600000E+02  0.3600000E+02
   0.8708333E+02  0.7500000E+00  0.3600000E+02  0.3600000E+02  0.3600000E+02  0.3600000E+02
   0.8725000E+02  0.7500000E+00  0.3600000E+02  0.3600000E+02  0.3600000E+02  0.3600000E+02
   0.8741667E+02  0.7500000E+00  0.3600000E+02  0.3600000E+02  0.3600000E+02  0.3600000E+02
   0.8758333E+02  0.7500000E+00  0.3600000E+02  0.3600000E+02  0.3600000E+02  0.3600000E+02
   0.8775000E+02  0.7500000E+00  0.3600000E+02  0.3600000E+02  0.3600000E+02  0.3600000E+02
   0.8791667E+02  0.7500000E+00  0.3600000E+02  0.3600000E+02  0.3600000E+02  0.3600000E+02
   0.8808333E+02  0.7500000E+00  0.3600000E+02  0.3600000E+02  0.3600000E+02  0.3600000E+02
   0.8825000E+02  0.7500000E+00  0.3600000E+02  0.3600000E+02  0.3600000E+02  0.3600000E+02
   0.8841667E+02  0.7500000E+00  0.3600000E+02  0.3600000E+02  0.3600000E+02  0.3600000E+02
   0.8858333E+02  0.7500000E+00  0.3600000E+02  0.3600000E+02  0.3600000E+02  0.3600000E+02
   0.8875000E+02  0.7500000E+00  0.3600000E+02  0.3600000E+02  0.3600000E+02  0.3600000E+02
   0.8891667E+02  0.7500000E+00  0.3600000E+02  0.3600000E+02  0.3600000E+02  0.3600000E+02
   0.8908333E+02  0.7500000E+00  0.3600000E+02  0.3600000E+02  0.3600000E+02  0.3600000E+02
   0.8925000E+02  0.7500000E+00  0.3600000E+02  0.3600000E+02  0.3600000E+02  0.3600000E+02
   0.8941667E+02  0.7500000E+00  0.3600000E+02  0.3600000E+02  0.3600000E+02  0.3600000E+02
   0.8958333E+02  0.7500000E+00  0.3600000E+02  0.3600000E+02  0.3600000E+02  0.3600000E+02
   0.8975000E+02  0.7500000E+00  0.3600000E+02  0.3600000E+02  0.3600000E+02  0.3600000E+02
   0.8991667E+02  0.7500000E+00  0.3600000E+02  0.3600000E+02  0.3600000E+02  0.3600000E+02
   0.9008333E+02  0.7500000E+00  0.3600000E+02  0.3600000E+02  0.3600000E+02  0.3600000E+02
   0.9025000E+02  0.7500000E+00  0.3600000E+02  0.3600000E+02  0.3600000E+02  0.3600000E+02
   0.9041667E+02  0.7500000E+00  0.3600000E+02  0.3600000E+02  0.3600000E+02  0.3600000E+02
   0.9058333E+02  0.7500000E+00  0.3600000E+02  0.3600000E+02  0.3600000E+02  0.3600000E+02
   0.9075000E+02  0.7500000E+00  0.3600000E+02  0.3600000E+02  0.3600000E+02  0.3600000E+02
   0.9091667E+02  0.7500000E+00  0.3600000E+02  0.3600000E+02  0.3600000E+02  0.3600000E+02
   0.9108333E+02  0.7500000E+00  0.3600000E+02  0.3600000E+02  0.3600000E+02  0.3600000E+02
   0.9125000E+02  0.7500000E+00  0.3600000E+02  0.3600000E+02  0.3600000E+02  0.3600000E+02
   0.9141667E+02  0.7500000E+00  0.3600000E+02  0.3600000E+02  0.3600000E+02  0.3600000E+02
   0.9158333E+02  0.7500000E+00  0.3600000E+02  0.3600000E+02  0.3600000E+02  0.3600000E+02
   0.9175000E+02  0.7500000E+00  0.3600000E+02  0.3600000E+02  0.3600000E+02  0.3600000E+02
   0.9191667E+02  0.7500000E+00  0.3600000E+02  0.3600000E+02  0.3600000E+02  0.3600000E+02
   0.9208333E+02  0.7500000E+00  0.3600000E+02  0.3600000E+02  0.3600000E+02  0.3600000E+02
   0.9225000E+02  0.7500000E+00  0.3600000E+02  0.3600000E+02  0.3600000E+02  0.3600000E+02
   0.9241667E+02  0.7500000E+00  0.3600000E+02  0.3600000E+02  0.3600000E+02  0.3600000E+02
   0.9258333E+02  0.7500000E+00  0.3600000E+02  0.3600000E+02  0.3600000E+02  0.3600000E+02
   0.9275000E+02  0.7500000E+00  0.3600000E+02  0.3600000E+02  0.3600000E+02  0.3600000E+02
   0.9291667E+02  0.7500000E+00  0.3600000E+02  0.3600000E+02  0.3600000E+02  0.3600000E+02
   0.9308333E+02  0.7500000E+00  0.3600000E+02  0.3600000E+02  0.3600000E+02  0.3600000E+02
   0.9325000E+02  0.7500000E+00  0.3600000E+02  0.3600000E+02  0.3600000E+02  0.3600000E+02
   0.9341667E+02  0.7500000E+00  0.3600000E+02  0.3600000E+02  0.3600000E+02  0.3600000E+02
   0.9358333E+02  0.7500000E+00  0.3600000E+02  0.3600000E+02  0.3600000E+02  0.3600000E+02
   0.9375000E+02  0.7500000E+00  0.3600000E+02  0.3600000E+02  0.3600000E+02  0.3600000E+02
   0.9391667E+02  0.7500000E+00  0.3600000E+02  0.3600000E+02  0.3600000E+02  0.3600000E+02
   0.9408333E+02  0.7500000E+00  0.3600000E+02  0.3600000E+02  0.3600000E+02  0.3600000E+02
   0.9425000E+02  0.7500000E+00  0.3600000E+02  0.3600000E+02  0.3600000E+02  0.3600000E+02
   0.9441667E+02  0.7500000E+00  0.3600000E+02  0.3600000E+02  0.3600000E+02  0.3600000E+02
   0.9458333E+02  0.7500000E+00  0.3600000E+02  0.3600000E+02  0.3600000E+02  0.3600000E+02
   0.9475000E+02  0.7500000E+00  0.3600000E+02  0.3600000E+02  0.3600000E+02  0.3600000E+02
   0.9491667E+02  0.7500000E+00  0.3600000E+02  0.3600000E+02  0.3600000E+02  0.3600000E+02
   0.9508333E+02  0.7500000E+00  0.3600000E+02  0.3600000E+02  0.3600000E+02  0.3600000E+02
   0.9525000E+02  0.7500000E+00  0.3600000E+02  0.3600000E+02  0.3600000E+02  0.3600000E+02
   0.9541667E+02  0.7500000E+00  0.3600000E+02  0.3600000E+02  0.3600000E+02  0.3600000E+02
   0.9558333E+02  0.7500000E+00  0.3600000E+02  0.3600000E+02  0.3600000E+02  0.3600000E+02
   0.9575000E+02  0.7500000E+00  0.3600000E+02  0.3600000E+02  0.3600000E+02  0.3600000E+02
   0.9591667E+02  0.7500000E+00  0.3600000E+02  0.3600000E+02  0.3600000E+02  0.3600000E+02
   0.9608333E+02  0.7500000E+00  0.3600000E+02  0.3600000E+02  0.3600000E+02  0.3600000E+02
   0.9625000E+02  0.7500000E+00  0.3600000E+02  0.3600000E+02  0.3600000E+02  0.3600000E+02
   0.9641667E+02  0.7500000E+00  0.3600000E+02  0.3600000E+02  0.3600000E+02  0.3600000E+02
   0.9658333E+02  0.7500000E+00  0.3600000E+02  0.3600000E+02  0.3600000E+02  0.3600000E+02
   0.9675000E+02  0.7500000E+00  0.3600000E+02  0.3600000E+02  0.3600000E+02  0.3600000E+02
   0.9691667E+02  0.7500000E+00  0.3600000E+02  0.3600000E+02  0.3600000E+02  0.3600000E+02
   0.9708333E+02  0.7500000E+00  0.3600000E+02  0.3600000E+02  0.3600000E+02  0.3600000E+02
   0.9725000E+02  0.7500000E+00  0.3600000E+02  0.3600000E+02  0.3600000E+02  0.3600000E+02
   0.9741667E+02  0.7500000E+00  0.3600000E+02  0.3600000E+02  0.3600000E+02  0.3600000E+02
   0.9758333E+02  0.7500000E+00  0.3600000E+02  0.3600000E+02  0.3600000E+02  0.3600000E+02
   0.9775000E+02  0.7500000E+00  0.3600000E+02  0.3600000E+02  0.3600000E+02  0.3600000E+02
   0.9791667E+02  0.7500000E+00  0.3600000E+02  0.3600000E+02  0.3600000E+02  0.3600000E+02
   0.9808333E+02  0.7500000E+00  0.3600000E+02  0.3600000E+02  0.3600000E+02  0.3600000E+02
   0.9825000E+02  0.7500000E+00  0.3600000E+02  0.3600000E+02  0.3600000E+02  0.3600000E+02
   0.9841667E+02  0.7500000E+00  0.3600000E+02  0.3600000E+02  0.3600000E+02  0.3600000E+02
   0.9858333E+02  0.7500000E+00  0.3600000E+02  0.3600000E+02  0.3600000E+02  0.3600000E+02
   0.9875000E+02  0.7500000E+00  0.3600000E+02  0.3600000E+02  0.3600000E+02  0.3600000E+02
   0.9891667E+02  0.7500000E+00  0.3600000E+02  0.3600000E+02  0.3600000E+02  0.3600000E+02
   0.9908333E+02  0.7500000E+00  0.3600000E+02  0.3600000E+02  0.3600000E+02  0.3600000E+02
   0.9925000E+02  0.7500000E+00  0.3600000E+02  0.3600000E+02  0.3600000E+02  0.3600000E+02
   0.9941667E+02  0.7500000E+00  0.3600000E+02  0.3600000E+02  0.3600000E+02  0.3600000E+02
   0.9958333E+02  0.7500000E+00  0.3600000E+02  0.3600000E+02  0.3600000E+02  0.3600000E+02
   0.9975000E+02  0.7500000E+00  0.3600000E+02  0.3600000E+02  0.3600000E+02  0.3600000E+02
   0.9991667E+02  0.7500000E+00  0.3600000E+02  0.3600000E+02  0.3600000E+02  0.3600000E+02
   0.1000833E+03  0.7500000E+00  0.3600000E+02  0.3600000E+02  0.3600000E+02  0.3600000E+02
   0.1002500E+03  0.7500000E+00  0.3600000E+02  0.3600000E+02  0.3600000E+02  0.3600000E+02
   0.1004167E+03  0.7500000E+00  0.3600000E+02  0.3600000E+02  0.3600000E+02  0.3600000E+02
   0.1005833E+03  0.7500000E+00  0.3600000E+02  0.3600000E+02  0.3600000E+02  0.3600000E+02
   0.1007500E+03  0.7500000E+00  0.3600000E+02  0.3600000E+02  0.3600000E+02  0.3600000E+02
   0.1009167E+03  0.7500000E+00  0.3600000E+02  0.3600000E+02  0.3600000E+02  0.3600000E+02
   0.1010833E+03  0.7500000E+00  0.3600000E+02  0.3600000E+02  0.3600000E+02  0.3600000E+02
   0.1012500E+03  0.7500000E+00  0.3600000E+02  0.3600000E+02  0.3600000E+02  0.3600000E+02
   0.1014167E+03  0.7500000E+00  0.3600000E+02  0.3600000E+02  0.3600000E+02  0.3600000E+02
   0.1015833E+03  0.7500000E+00  0.3600000E+02  0.3600000E+02  0.3600000E+02  0.3600000E+02
   0.1017500E+03  0.7500000E+00  0.3600000E+02  0.3600000E+02  0.3600000E+02  0.3600000E+02
   0.1019167E+03  0.7500000E+00  0.3600000E+02  0.3600000E+02  0.3600000E+02  0.3600000E+02
 
   0.8333333E-01  0.9166667E+00  0.3600000E+02  0.3600000E+02  0.3600000E+02  0.3600000E+02
   0.2500000E+00  0.9166667E+00  0.3600000E+02  0.3600000E+02  0.3600000E+02  0.3600000E+02
   0.4166667E+00  0.9166667E+00  0.3600000E+02  0.3600000E+02  0.3600000E+02  0.3600000E+02
   0.5833333E+00  0.9166667E+00  0.3600000E+02  0.3600000E+02  0.3600000E+02  0.3600000E+02
   0.7500000E+00  0.9166667E+00  0.3600000E+02  0.3600000E+02  0.3600000E+02  0.3600000E+02
   0.9166667E+00  0.9166667E+00  0.3600000E+02  0.3600000E+02  0.3600000E+02  0.3600000E+02
   0.1083333E+01  0.9166667E+00  0.3600000E+02  0.3600000E+02  0.3600000E+02  0.3600000E+02
   0.1250000E+01  0.9166667E+00  0.3600000E+02  0.3600000E+02  0.3600000E+02  0.3600000E+02
   0.1416667E+01  0.9166667E+00  0.3600000E+02  0.3600000E+02  0.3600000E+02  0.3600000E+02
   0.1583333E+01  0.9166667E+00  0.3600000E+02  0.3600000E+02  0.3600000E+02  0.3600000E+02
   0.1750000E+01  0.9166667E+00  0.3600000E+02  0.3600000E+02  0.3600000E+02  0.3600000E+02
   0.1916667E+01  0.9166667E+00  0.3600000E+02  0.3600000E+02  0.3600000E+02  0.3600000E+02
   0.2083333E+01  0.9166667E+00  0.3600000E+02  0.3600000E+02  0.3600000E+02  0.3600000E+02
   0.2250000E+01  0.9166667E+00  0.3600000E+02  0.3600000E+02  0.3600000E+02  0.3600000E+02
   0.2416667E+01  0.9166667E+00  0.3600000E+02  0.3600000E+02  0.3600000E+02  0.3600000E+02
   0.2583333E+01  0.9166667E+00  0.3600000E+02  0.3600000E+02  0.3600000E+02  0.3600000E+02
   0.2750000E+01  0.9166667E+00  0.3600000E+02  0.3600000E+02  0.3600000E+02  0.3600000E+02
   0.2916667E+01  0.9166667E+00  0.3600000E+02  0.3600000E+02  0.3600000E+02  0.3600000E+02
   0.3083333E+01  0.9166667E+00  0.3600000E+02  0.3600000E+02  0.3600000E+02  0.3600000E+02
   0.3250000E+01  0.9166667E+00  0.3600000E+02  0.3600000E+02  0.3600000E+02  0.3600000E+02
   0.3416667E+01  0.9166667E+00  0.3600000E+02  0.3600000E+02  0.3600000E+02  0.3600000E+02
   0.3583333E+01  0.9166667E+00  0.3600000E+02  0.3600000E+02  0.3600000E+02  0.3600000E+02
   0.3750000E+01  0.9166667E+00  0.3600000E+02  0.3600000E+02  0.3600000E+02  0.3600000E+02
   0.3916667E+01  0.9166667E+00  0.3600000E+02  0.3600000E+02  0.3600000E+02  0.3600000E+02
   0.4083333E+01  0.9166667E+00  0.3600000E+02  0.3600000E+02  0.3600000E+02  0.3600000E+02
   0.4250000E+01  0.9166667E+00  0.3600000E+02  0.3600000E+02  0.3600000E+02  0.3600000E+02
   0.4416667E+01  0.9166667E+00  0.3600000E+02  0.3600000E+02  0.3600000E+02  0.3600000E+02
   0.4583333E+01  0.9166667E+00  0.3600000E+02  0.3600000E+02  0.3600000E+02  0.3600000E+02
   0.4750000E+01  0.9166667E+00  0.3600000E+02  0.3600000E+02  0.3600000E+02  0.3600000E+02
   0.4916667E+01  0.9166667E+00  0.3600000E+02  0.3600000E+02  0.3600000E+02  0.3600000E+02
   0.5083333E+01  0.9166667E+00  0.3600000E+02  0.3600000E+02  0.3600000E+02  0.3600000E+02
   0.5250000E+01  0.9166667E+00  0.3600000E+02  0.3600000E+02  0.3600000E+02  0.3600000E+02
   0.5416667E+01  0.9166667E+00  0.3600000E+02  0.3600000E+02  0.3600000E+02  0.3600000E+02
   0.5583333E+01  0.9166667E+00  0.3600000E+02  0.3600000E+02  0.3600000E+02  0.3600000E+02
   0.5750000E+01  0.9166667E+00  0.3600000E+02  0.3600000E+02  0.3600000E+02  0.3600000E+02
   0.5916667E+01  0.9166667E+00  0.3600000E+02  0.3600000E+02  0.3600000E+02  0.3600000E+02
   0.6083333E+01  0.9166667E+00  0.3600000E+02  0.3600000E+02  0.3600000E+02  0.3600000E+02
   0.6250000E+01  0.9166667E+00  0.3600000E+02  0.3600000E+02  0.3600000E+02  0.3600000E+02
   0.6416667E+01  0.9166667E+00  0.3600000E+02  0.3600000E+02  0.3600000E+02  0.3600000E+02
   0.6583333E+01  0.9166667E+00  0.3600000E+02  0.3600000E+02  0.3600000E+02  0.3600000E+02
   0.6750000E+01  0.9166667E+00  0.3600000E+02  0.3600000E+02  0.3600000E+02  0.3600000E+02
   0.6916667E+01  0.9166667E+00  0.3600000E+02  0.3600000E+02  0.3600000E+02  0.3600000E+02
   0.7083333E+01  0.9166667E+00  0.3600000E+02  0.3600000E+02  0.3600000E+02  0.3600000E+02
   0.7250000E+01  0.9166667E+00  0.3600000E+02  0.3600000E+02  0.3600000E+02  0.3600000E+02
   0.7416667E+01  0.9166667E+00  0.3600000E+02  0.3600000E+02  0.3600000E+02  0.3600000E+02
   0.7583333E+01  0.9166667E+00  0.3600000E+02  0.3600000E+02  0.3600000E+02  0.3600000E+02
   0.7750000E+01  0.9166667E+00  0.3600000E+02  0.3600000E+02  0.3600000E+02  0.3600000E+02
   0.7916667E+01  0.9166667E+00  0.3600000E+02  0.3600000E+02  0.3600000E+02  0.3600000E+02
   0.8083333E+01  0.9166667E+00  0.3600000E+02  0.3600000E+02  0.3600000E+02  0.3600000E+02
   0.8250000E+01  0.9166667E+00  0.3600000E+02  0.3600000E+02  0.3600000E+02  0.3600000E+02
   0.8416667E+01  0.9166667E+00  0.3600000E+02  0.3600000E+02  0.3600000E+02  0.3600000E+02
   0.8583333E+01  0.9166667E+00  0.3600000E+02  0.3600000E+02  0.3600000E+02  0.3600000E+02
   0.8750000E+01  0.9166667E+00  0.3600000E+02  0.3600000E+02  0.3600000E+02  0.3600000E+02
   0.8916667E+01  0.9166667E+00  0.3600000E+02  0.3600000E+02  0.3600000E+02  0.3600000E+02
   0.9083333E+01  0.9166667E+00  0.3600000E+02  0.3600000E+02  0.3600000E+02  0.3600000E+02
   0.9250000E+01  0.9166667E+00  0.3600000E+02  0.3600000E+02  0.3600000E+02  0.3600000E+02
   0.9416667E+01  0.9166667E+00  0.3600000E+02  0.3600000E+02  0.3600000E+02  0.3600000E+02
   0.9583333E+01  0.9166667E+00  0.3600000E+02  0.3600000E+02  0.3600000E+02  0.3600000E+02
   0.9750000E+01  0.9166667E+00  0.3600000E+02  0.3600000E+02  0.3600000E+02  0.3600000E+02
   0.9916667E+01  0.9166667E+00  0.3600000E+02  0.3600000E+02  0.3600000E+02  0.3600000E+02
   0.1008333E+02  0.9166667E+00  0.3600000E+02  0.3600000E+02  0.3600000E+02  0.3600000E+02
   0.1025000E+02  0.9166667E+00  0.3600000E+02  0.3600000E+02  0.3600000E+02  0.3600000E+02
   0.1041667E+02  0.9166667E+00  0.3600000E+02  0.3600000E+02  0.3600000E+02  0.3600000E+02
   0.1058333E+02  0.9166667E+00  0.3600000E+02  0.3600000E+02  0.3600000E+02  0.3600000E+02
   0.1075000E+02  0.9166667E+00  0.3600000E+02  0.3600000E+02  0.3600000E+02  0.3600000E+02
   0.1091667E+02  0.9166667E+00  0.3600000E+02  0.3600000E+02  0.3600000E+02  0.3600000E+02
   0.1108333E+02  0.9166667E+00  0.3600000E+02  0.3600000E+02  0.3600000E+02  0.3600000E+02
   0.1125000E+02  0.9166667E+00  0.3600000E+02  0.3600000E+02  0.3600000E+02  0.3600000E+02
   0.1141667E+02  0.9166667E+00  0.3600000E+02  0.3600000E+02  0.3600000E+02  0.3600000E+02
   0.1158333E+02  0.9166667E+00  0.3600000E+02  0.3600000E+02  0.3600000E+02  0.3600000E+02
   0.1175000E+02  0.9166667E+00  0.3600000E+02  0.3600000E+02  0.3600000E+02  0.3600000E+02
   0.1191667E+02  0.9166667E+00  0.3600000E+02  0.3600000E+02  0.3600000E+02  0.3600000E+02
   0.1208333E+02  0.9166667E+00  0.3600000E+02  0.3600000E+02  0.3600000E+02  0.3600000E+02
   0.1225000E+02  0.9166667E+00  0.3600000E+02  0.3600000E+02  0.3600000E+02  0.3600000E+02
   0.1241667E+02  0.9166667E+00  0.3600000E+02  0.3600000E+02  0.3600000E+02  0.3600000E+02
   0.1258333E+02  0.9166667E+00  0.3600000E+02  0.3600000E+02  0.3600000E+02  0.3600000E+02
   0.1275000E+02  0.9166667E+00  0.3600000E+02  0.3600000E+02  0.3600000E+02  0.3600000E+02
   0.1291667E+02  0.9166667E+00  0.3600000E+02  0.3600000E+02  0.3600000E+02  0.3600000E+02
   0.1308333E+02  0.9166667E+00  0.3600000E+02  0.3600000E+02  0.3600000E+02  0.3600000E+02
   0.1325000E+02  0.9166667E+00  0.3600000E+02  0.3600000E+02  0.3600000E+02  0.3600000E+02
   0.1341667E+02  0.9166667E+00  0.3600000E+02  0.3600000E+02  0.3600000E+02  0.3600000E+02
   0.1358333E+02  0.9166667E+00  0.3600000E+02  0.3600000E+02  0.3600000E+02  0.3600000E+02
   0.1375000E+02  0.9166667E+00  0.3600000E+02  0.3600000E+02  0.3600000E+02  0.3600000E+02
   0.1391667E+02  0.9166667E+00  0.3600000E+02  0.3600000E+02  0.3600000E+02  0.3600000E+02
   0.1408333E+02  0.9166667E+00  0.3600000E+02  0.3600000E+02  0.3600000E+02  0.3600000E+02
   0.1425000E+02  0.9166667E+00  0.3600000E+02  0.3600000E+02  0.3600000E+02  0.3600000E+02
   0.1441667E+02  0.9166667E+00  0.3600000E+02  0.3600000E+02  0.3600000E+02  0.3600000E+02
   0.1458333E+02  0.9166667E+00  0.3600000E+02  0.3600000E+02  0.3600000E+02  0.3600000E+02
   0.1475000E+02  0.9166667E+00  0.3600000E+02  0.3600000E+02  0.3600000E+02  0.3600000E+02
   0.1491667E+02  0.9166667E+00  0.3600000E+02  0.3600000E+02  0.3600000E+02  0.3600000E+02
   0.1508333E+02  0.9166667E+00  0.3600000E+02  0.3600000E+02  0.3600000E+02  0.3600000E+02
   0.1525000E+02  0.9166667E+00  0.3600000E+02  0.3600000E+02  0.3600000E+02  0.3600000E+02
   0.1541667E+02  0.9166667E+00  0.3600000E+02  0.3600000E+02  0.3600000E+02  0.3600000E+02
   0.1558333E+02  0.9166667E+00  0.3600000E+02  0.3600000E+02  0.3600000E+02  0.3600000E+02
   0.1575000E+02  0.9166667E+00  0.3600000E+02  0.3600000E+02  0.3600000E+02  0.3600000E+02
   0.1591667E+02  0.9166667E+00  0.3600000E+02  0.3600000E+02  0.3600000E+02  0.3600000E+02
   0.1608333E+02  0.9166667E+00  0.3600000E+02  0.3600000E+02  0.3600000E+02  0.3600000E+02
   0.1625000E+02  0.9166667E+00  0.3600000E+02  0.3600000E+02  0.3600000E+02  0.3600000E+02
   0.1641667E+02  0.9166667E+00  0.3600000E+02  0.3600000E+02  0.3600000E+02  0.3600000E+02
   0.1658333E+02  0.9166667E+00  0.3600000E+02  0.3600000E+02  0.3600000E+02  0.3600000E+02
   0.1675000E+02  0.9166667E+00  0.3600000E+02  0.3600000E+02  0.3600000E+02  0.3600000E+02
   0.1691667E+02  0.9166667E+00  0.3600000E+02  0.3600000E+02  0.3600000E+02  0.3600000E+02
   0.1708333E+02  0.9166667E+00  0.3600000E+02  0.3600000E+02  0.3600000E+02  0.3600000E+02
   0.1725000E+02  0.9166667E+00  0.3600000E+02  0.3600000E+02  0.3600000E+02  0.3600000E+02
   0.1741667E+02  0.9166667E+00  0.3600000E+02  0.3600000E+02  0.3600000E+02  0.3600000E+02
   0.1758333E+02  0.9166667E+00  0.3600000E+02  0.3600000E+02  0.3600000E+02  0.3600000E+02
   0.1775000E+02  0.9166667E+00  0.3600000E+02  0.3600000E+02  0.3600000E+02  0.3600000E+02
   0.1791667E+02  0.9166667E+00  0.3600000E+02  0.3600000E+02  0.3600000E+02  0.3600000E+02
   0.1808333E+02  0.9166667E+00  0.3600000E+02  0.3600000E+02  0.3600000E+02  0.3600000E+02
   0.1825000E+02  0.9166667E+00  0.3600000E+02  0.3600000E+02  0.3600000E+02  0.3600000E+02
   0.1841667E+02  0.9166667E+00  0.3600000E+02  0.3600000E+02  0.3600000E+02  0.3600000E+02
   0.1858333E+02  0.9166667E+00  0.3600000E+02  0.3600000E+02  0.3600000E+02  0.3600000E+02
   0.1875000E+02  0.9166667E+00  0.3600000E+02  0.3600000E+02  0.3600000E+02  0.3600000E+02
   0.1891667E+02  0.9166667E+00  0.3600000E+02  0.3600000E+02  0.3600000E+02  0.3600000E+02
   0.1908333E+02  0.9166667E+00  0.3600000E+02  0.3600000E+02  0.3600000E+02  0.3600000E+02
   0.1925000E+02  0.9166667E+00  0.3600000E+02  0.3600000E+02  0.3600000E+02  0.3600000E+02
   0.1941667E+02  0.9166667E+00  0.3600000E+02  0.3600000E+02  0.3600000E+02  0.3600000E+02
   0.1958333E+02  0.9166667E+00  0.3600000E+02  0.3600000E+02  0.3600000E+02  0.3600000E+02
   0.1975000E+02  0.9166667E+00  0.3600000E+02  0.3600000E+02  0.3600000E+02  0.3600000E+02
   0.1991667E+02  0.9166667E+00  0.3600000E+02  0.3600000E+02  0.3600000E+02  0.3600000E+02
   0.2008333E+02  0.9166667E+00  0.3600000E+02  0.3600000E+02  0.3600000E+02  0.3600000E+02
   0.2025000E+02  0.9166667E+00  0.3600000E+02  0.3600000E+02  0.3600000E+02  0.3600000E+02
   0.2041667E+02  0.9166667E+00  0.3600000E+02  0.3600000E+02  0.3600000E+02  0.3600000E+02
   0.2058333E+02  0.9166667E+00  0.3600000E+02  0.3600000E+02  0.3600000E+02  0.3600000E+02
   0.2075000E+02  0.9166667E+00  0.3600000E+02  0.3600000E+02  0.3600000E+02  0.3600000E+02
   0.2091667E+02  0.9166667E+00  0.3600000E+02  0.3600000E+02  0.3600000E+02  0.3600000E+02
   0.2108333E+02  0.9166667E+00  0.3600000E+02  0.3600000E+02  0.3600000E+02  0.3600000E+02
   0.2125000E+02  0.9166667E+00  0.3600000E+02  0.3600000E+02  0.3600000E+02  0.3600000E+02
   0.2141667E+02  0.9166667E+00  0.3600000E+02  0.3600000E+02  0.3600000E+02  0.3600000E+02
   0.2158333E+02  0.9166667E+00  0.3600000E+02  0.3600000E+02  0.3600000E+02  0.3600000E+02
   0.2175000E+02  0.9166667E+00  0.3600000E+02  0.3600000E+02  0.3600000E+02  0.3600000E+02
   0.2191667E+02  0.9166667E+00  0.3600000E+02  0.3600000E+02  0.3600000E+02  0.3600000E+02
   0.2208333E+02  0.9166667E+00  0.3600000E+02  0.3600000E+02  0.3600000E+02  0.3600000E+02
   0.2225000E+02  0.9166667E+00  0.3600000E+02  0.3600000E+02  0.3600000E+02  0.3600000E+02
   0.2241667E+02  0.9166667E+00  0.3600000E+02  0.3600000E+02  0.3600000E+02  0.3600000E+02
   0.2258333E+02  0.9166667E+00  0.3600000E+02  0.3600000E+02  0.3600000E+02  0.3600000E+02
   0.2275000E+02  0.9166667E+00  0.3600000E+02  0.3600000E+02  0.3600000E+02  0.3600000E+02
   0.2291667E+02  0.9166667E+00  0.3600000E+02  0.3600000E+02  0.3600000E+02  0.3600000E+02
   0.2308333E+02  0.9166667E+00  0.3600000E+02  0.3600000E+02  0.3600000E+02  0.3600000E+02
   0.2325000E+02  0.9166667E+00  0.3600000E+02  0.3600000E+02  0.3600000E+02  0.3600000E+02
   0.2341667E+02  0.9166667E+00  0.3600000E+02  0.3600000E+02  0.3600000E+02  0.3600000E+02
   0.2358333E+02  0.9166667E+00  0.3600000E+02  0.3600000E+02  0.3600000E+02  0.3600000E+02
   0.2375000E+02  0.9166667E+00  0.3600000E+02  0.3600000E+02  0.3600000E+02  0.3600000E+02
   0.2391667E+02  0.9166667E+00  0.3600000E+02  0.3600000E+02  0.3600000E+02  0.3600000E+02
   0.2408333E+02  0.9166667E+00  0.3600000E+02  0.3600000E+02  0.3600000E+02  0.3600000E+02
   0.2425000E+02  0.9166667E+00  0.3600000E+02  0.3600000E+02  0.3600000E+02  0.3600000E+02
   0.2441667E+02  0.9166667E+00  0.3600000E+02  0.3600000E+02  0.3600000E+02  0.3600000E+02
   0.2458333E+02  0.9166667E+00  0.3600000E+02  0.3600000E+02  0.3600000E+02  0.3600000E+02
   0.2475000E+02  0.9166667E+00  0.3600000E+02  0.3600000E+02  0.3600000E+02  0.3600000E+02
   0.2491667E+02  0.9166667E+00  0.3600000E+02  0.3600000E+02  0.3600000E+02  0.3600000E+02
   0.2508333E+02  0.9166667E+00  0.3600000E+02  0.3600000E+02  0.3600000E+02  0.3600000E+02
   0.2525000E+02  0.9166667E+00  0.3600000E+02  0.3600000E+02  0.3600000E+02  0.3600000E+02
   0.2541667E+02  0.9166667E+00  0.3600000E+02  0.3600000E+02  0.3600000E+02  0.3600000E+02
   0.2558333E+02  0.9166667E+00  0.3600000E+02  0.3600000E+02  0.3600000E+02  0.3600000E+02
   0.2575000E+02  0.9166667E+00  0.3600000E+02  0.3600000E+02  0.3600000E+02  0.3600000E+02
   0.2591667E+02  0.9166667E+00  0.3600000E+02  0.3600000E+02  0.3600000E+02  0.3600000E+02
   0.2608333E+02  0.9166667E+00  0.3600000E+02  0.3600000E+02  0.3600000E+02  0.3600000E+02
   0.2625000E+02  0.9166667E+00  0.3600000E+02  0.3600000E+02  0.3600000E+02  0.3600000E+02
   0.2641667E+02  0.9166667E+00  0.3600000E+02  0.3600000E+02  0.3600000E+02  0.3600000E+02
   0.2658333E+02  0.9166667E+00  0.3600000E+02  0.3600000E+02  0.3600000E+02  0.3600000E+02
   0.2675000E+02  0.9166667E+00  0.3600000E+02  0.3600000E+02  0.3600000E+02  0.3600000E+02
   0.2691667E+02  0.9166667E+00  0.3600000E+02  0.3600000E+02  0.3600000E+02  0.3600000E+02
   0.2708333E+02  0.9166667E+00  0.3600000E+02  0.3600000E+02  0.3600000E+02  0.3600000E+02
   0.2725000E+02  0.9166667E+00  0.3600000E+02  0.3600000E+02  0.3600000E+02  0.3600000E+02
   0.2741667E+02  0.9166667E+00  0.3600000E+02  0.3600000E+02  0.3600000E+02  0.3600000E+02
   0.2758333E+02  0.9166667E+00  0.3600000E+02  0.3600000E+02  0.3600000E+02  0.3600000E+02
   0.2775000E+02  0.9166667E+00  0.3600000E+02  0.3600000E+02  0.3600000E+02  0.3600000E+02
   0.2791667E+02  0.9166667E+00  0.3600000E+02  0.3600000E+02  0.3600000E+02  0.3600000E+02
   0.2808333E+02  0.9166667E+00  0.3600000E+02  0.3600000E+02  0.3600000E+02  0.3600000E+02
   0.2825000E+02  0.9166667E+00  0.3600000E+02  0.3600000E+02  0.3600000E+02  0.3600000E+02
   0.2841667E+02  0.9166667E+00  0.3600000E+02  0.3600000E+02  0.3600000E+02  0.3600000E+02
   0.2858333E+02  0.9166667E+00  0.3600000E+02  0.3600000E+02  0.3600000E+02  0.3600000E+02
   0.2875000E+02  0.9166667E+00  0.3600000E+02  0.3600000E+02  0.3600000E+02  0.3600000E+02
   0.2891667E+02  0.9166667E+00  0.3600000E+02  0.3600000E+02  0.3600000E+02  0.3600000E+02
   0.2908333E+02  0.9166667E+00  0.3600000E+02  0.3600000E+02  0.3600000E+02  0.3600000E+02
   0.2925000E+02  0.9166667E+00  0.3600000E+02  0.3600000E+02  0.3600000E+02  0.3600000E+02
   0.2941667E+02  0.9166667E+00  0.3600000E+02  0.3600000E+02  0.3600000E+02  0.3600000E+02
   0.2958333E+02  0.9166667E+00  0.3600000E+02  0.3600000E+02  0.3600000E+02  0.3600000E+02
   0.2975000E+02  0.9166667E+00  0.3600000E+02  0.3600000E+02  0.3600000E+02  0.3600000E+02
   0.2991667E+02  0.9166667E+00  0.3600000E+02  0.3600000E+02  0.3600000E+02  0.3600000E+02
   0.3008333E+02  0.9166667E+00  0.3600000E+02  0.3600000E+02  0.3600000E+02  0.3600000E+02
   0.3025000E+02  0.9166667E+00  0.3600000E+02  0.3600000E+02  0.3600000E+02  0.3600000E+02
   0.3041667E+02  0.9166667E+00  0.3600000E+02  0.3600000E+02  0.3600000E+02  0.3600000E+02
   0.3058333E+02  0.9166667E+00  0.3600000E+02  0.3600000E+02  0.3600000E+02  0.3600000E+02
   0.3075000E+02  0.9166667E+00  0.3600000E+02  0.3600000E+02  0.3600000E+02  0.3600000E+02
   0.3091667E+02  0.9166667E+00  0.3600000E+02  0.3600000E+02  0.3600000E+02  0.3600000E+02
   0.3108333E+02  0.9166667E+00  0.3600000E+02  0.3600000E+02  0.3600000E+02  0.3600000E+02
   0.3125000E+02  0.9166667E+00  0.3600000E+02  0.3600000E+02  0.3600000E+02  0.3600000E+02
   0.3141667E+02  0.9166667E+00  0.3600000E+02  0.3600000E+02  0.3600000E+02  0.3600000E+02
   0.3158333E+02  0.9166667E+00  0.3600000E+02  0.3600000E+02  0.3600000E+02  0.3600000E+02
   0.3175000E+02  0.9166667E+00  0.3600000E+02  0.3600000E+02  0.3600000E+02  0.3600000E+02
   0.3191667E+02  0.9166667E+00  0.3600000E+02  0.3600000E+02  0.3600000E+02  0.3600000E+02
   0.3208333E+02  0.9166667E+00  0.3600000E+02  0.3600000E+02  0.3600000E+02  0.3600000E+02
   0.3225000E+02  0.9166667E+00  0.3600000E+02  0.3600000E+02  0.3600000E+02  0.3600000E+02
   0.3241667E+02  0.9166667E+00  0.3600000E+02  0.3600000E+02  0.3600000E+02  0.3600000E+02
   0.3258333E+02  0.9166667E+00  0.3600000E+02  0.3600000E+02  0.3600000E+02  0.3600000E+02
   0.3275000E+02  0.9166667E+00  0.3600000E+02  0.3600000E+02  0.3600000E+02  0.3600000E+02
   0.3291667E+02  0.9166667E+00  0.3600000E+02  0.3600000E+02  0.3600000E+02  0.3600000E+02
   0.3308333E+02  0.9166667E+00  0.3600000E+02  0.3600000E+02  0.3600000E+02  0.3600000E+02
   0.3325000E+02  0.9166667E+00  0.3600000E+02  0.3600000E+02  0.3600000E+02  0.3600000E+02
   0.3341667E+02  0.9166667E+00  0.3600000E+02  0.3600000E+02  0.3600000E+02  0.3600000E+02
   0.3358333E+02  0.9166667E+00  0.3600000E+02  0.3600000E+02  0.3600000E+02  0.3600000E+02
   0.3375000E+02  0.9166667E+00  0.3600000E+02  0.3600000E+02  0.3600000E+02  0.3600000E+02
   0.3391667E+02  0.9166667E+00  0.3600000E+02  0.3600000E+02  0.3600000E+02  0.3600000E+02
   0.3408333E+02  0.9166667E+00  0.3600000E+02  0.3600000E+02  0.3600000E+02  0.3600000E+02
   0.3425000E+02  0.9166667E+00  0.3600000E+02  0.3600000E+02  0.3600000E+02  0.3600000E+02
   0.3441667E+02  0.9166667E+00  0.3600000E+02  0.3600000E+02  0.3600000E+02  0.3600000E+02
   0.3458333E+02  0.9166667E+00  0.3600000E+02  0.3600000E+02  0.3600000E+02  0.3600000E+02
   0.3475000E+02  0.9166667E+00  0.3600000E+02  0.3600000E+02  0.3600000E+02  0.3600000E+02
   0.3491667E+02  0.9166667E+00  0.3600000E+02  0.3600000E+02  0.3600000E+02  0.3600000E+02
   0.3508333E+02  0.9166667E+00  0.3600000E+02  0.3600000E+02  0.3600000E+02  0.3600000E+02
   0.3525000E+02  0.9166667E+00  0.3600000E+02  0.3600000E+02  0.3600000E+02  0.3600000E+02
   0.3541667E+02  0.9166667E+00  0.3600000E+02  0.3600000E+02  0.3600000E+02  0.3600000E+02
   0.3558333E+02  0.9166667E+00  0.3600000E+02  0.3600000E+02  0.3600000E+02  0.3600000E+02
   0.3575000E+02  0.9166667E+00  0.3600000E+02  0.3600000E+02  0.3600000E+02  0.3600000E+02
   0.3591667E+02  0.9166667E+00  0.3600000E+02  0.3600000E+02  0.3600000E+02  0.3600000E+02
   0.3608333E+02  0.9166667E+00  0.3600000E+02  0.3600000E+02  0.3600000E+02  0.3600000E+02
   0.3625000E+02  0.9166667E+00  0.3600000E+02  0.3600000E+02  0.3600000E+02  0.3600000E+02
   0.3641667E+02  0.9166667E+00  0.3600000E+02  0.3600000E+02  0.3600000E+02  0.3600000E+02
   0.3658333E+02  0.9166667E+00  0.3600000E+02  0.3600000E+02  0.3600000E+02  0.3600000E+02
   0.3675000E+02  0.9166667E+00  0.3600000E+02  0.3600000E+02  0.3600000E+02  0.3600000E+02
   0.3691667E+02  0.9166667E+00  0.3600000E+02  0.3600000E+02  0.3600000E+02  0.3600000E+02
   0.3708333E+02  0.9166667E+00  0.3600000E+02  0.3600000E+02  0.3600000E+02  0.3600000E+02
   0.3725000E+02  0.9166667E+00  0.3600000E+02  0.3600000E+02  0.3600000E+02  0.3600000E+02
   0.3741667E+02  0.9166667E+00  0.3600000E+02  0.3600000E+02  0.3600000E+02  0.3600000E+02
   0.3758333E+02  0.9166667E+00  0.3600000E+02  0.3600000E+02  0.3600000E+02  0.3600000E+02
   0.3775000E+02  0.9166667E+00  0.3600000E+02  0.3600000E+02  0.3600000E+02  0.3600000E+02
   0.3791667E+02  0.9166667E+00  0.3600000E+02  0.3600000E+02  0.3600000E+02  0.3600000E+02
   0.3808333E+02  0.9166667E+00  0.3600000E+02  0.3600000E+02  0.3600000E+02  0.3600000E+02
   0.3825000E+02  0.9166667E+00  0.3600000E+02  0.3600000E+02  0.3600000E+02  0.3600000E+02
   0.3841667E+02  0.9166667E+00  0.3600000E+02  0.3600000E+02  0.3600000E+02  0.3600000E+02
   0.3858333E+02  0.9166667E+00  0.3600000E+02  0.3600000E+02  0.3600000E+02  0.3600000E+02
   0.3875000E+02  0.9166667E+00  0.3600000E+02  0.3600000E+02  0.3600000E+02  0.3600000E+02
   0.3891667E+02  0.9166667E+00  0.3600000E+02  0.3600000E+02  0.3600000E+02  0.3600000E+02
   0.3908333E+02  0.9166667E+00  0.3600000E+02  0.3600000E+02  0.3600000E+02  0.3600000E+02
   0.3925000E+02  0.9166667E+00  0.3600000E+02  0.3600000E+02  0.3600000E+02  0.3600000E+02
   0.3941667E+02  0.9166667E+00  0.3600000E+02  0.3600000E+02  0.3600000E+02  0.3600000E+02
   0.3958333E+02  0.9166667E+00  0.3600000E+02  0.3600000E+02  0.3600000E+02  0.3600000E+02
   0.3975000E+02  0.9166667E+00  0.3600000E+02  0.3600000E+02  0.3600000E+02  0.3600000E+02
   0.3991667E+02  0.9166667E+00  0.3600000E+02  0.3600000E+02  0.3600000E+02  0.3600000E+02
   0.4008333E+02  0.9166667E+00  0.3600000E+02  0.3600000E+02  0.3600000E+02  0.3600000E+02
   0.4025000E+02  0.9166667E+00  0.3600000E+02  0.3600000E+02  0.3600000E+02  0.3600000E+02
   0.4041667E+02  0.9166667E+00  0.3600000E+02  0.3600000E+02  0.3600000E+02  0.3600000E+02
   0.4058333E+02  0.9166667E+00  0.3600000E+02  0.3600000E+02  0.3600000E+02  0.3600000E+02
   0.4075000E+02  0.9166667E+00  0.3600000E+02  0.3600000E+02  0.3600000E+02  0.3600000E+02
   0.4091667E+02  0.9166667E+00  0.3600000E+02  0.3600000E+02  0.3600000E+02  0.3600000E+02
   0.4108333E+02  0.9166667E+00  0.3600000E+02  0.3600000E+02  0.3600000E+02  0.3600000E+02
   0.4125000E+02  0.9166667E+00  0.3600000E+02  0.3600000E+02  0.3600000E+02  0.3600000E+02
   0.4141667E+02  0.9166667E+00  0.3600000E+02  0.3600000E+02  0.3600000E+02  0.3600000E+02
   0.4158333E+02  0.9166667E+00  0.3600000E+02  0.3600000E+02  0.3600000E+02  0.3600000E+02
   0.4175000E+02  0.9166667E+00  0.3600000E+02  0.3600000E+02  0.3600000E+02  0.3600000E+02
   0.4191667E+02  0.9166667E+00  0.3600000E+02  0.3600000E+02  0.3600000E+02  0.3600000E+02
   0.4208333E+02  0.9166667E+00  0.3600000E+02  0.3600000E+02  0.3600000E+02  0.3600000E+02
   0.4225000E+02  0.9166667E+00  0.3600000E+02  0.3600000E+02  0.3600000E+02  0.3600000E+02
   0.4241667E+02  0.9166667E+00  0.3600000E+02  0.3600000E+02  0.3600000E+02  0.3600000E+02
   0.4258333E+02  0.9166667E+00  0.3600000E+02  0.3600000E+02  0.3600000E+02  0.3600000E+02
   0.4275000E+02  0.9166667E+00  0.3600000E+02  0.3600000E+02  0.3600000E+02  0.3600000E+02
   0.4291667E+02  0.9166667E+00  0.3600000E+02  0.3600000E+02  0.3600000E+02  0.3600000E+02
   0.4308333E+02  0.9166667E+00  0.3600000E+02  0.3600000E+02  0.3600000E+02  0.3600000E+02
   0.4325000E+02  0.9166667E+00  0.3600000E+02  0.3600000E+02  0.3600000E+02  0.3600000E+02
   0.4341667E+02  0.9166667E+00  0.3600000E+02  0.3600000E+02  0.3600000E+02  0.3600000E+02
   0.4358333E+02  0.9166667E+00  0.3600000E+02  0.3600000E+02  0.3600000E+02  0.3600000E+02
   0.4375000E+02  0.9166667E+00  0.3600000E+02  0.3600000E+02  0.3600000E+02  0.3600000E+02
   0.4391667E+02  0.9166667E+00  0.3600000E+02  0.3600000E+02  0.3600000E+02  0.3600000E+02
   0.4408333E+02  0.9166667E+00  0.3600000E+02  0.3600000E+02  0.3600000E+02  0.3600000E+02
   0.4425000E+02  0.9166667E+00  0.3600000E+02  0.3600000E+02  0.3600000E+02  0.3600000E+02
   0.4441667E+02  0.9166667E+00  0.3600000E+02  0.3600000E+02  0.3600000E+02  0.3600000E+02
   0.4458333E+02  0.9166667E+00  0.3600000E+02  0.3600000E+02  0.3600000E+02  0.3600000E+02
   0.4475000E+02  0.9166667E+00  0.3600000E+02  0.3600000E+02  0.3600000E+02  0.3600000E+02
   0.4491667E+02  0.9166667E+00  0.3600000E+02  0.3600000E+02  0.3600000E+02  0.3600000E+02
   0.4508333E+02  0.9166667E+00  0.3600000E+02  0.3600000E+02  0.3600000E+02  0.3600000E+02
   0.4525000E+02  0.9166667E+00  0.3600000E+02  0.3600000E+02  0.3600000E+02  0.3600000E+02
   0.4541667E+02  0.9166667E+00  0.3600000E+02  0.3600000E+02  0.3600000E+02  0.3600000E+02
   0.4558333E+02  0.9166667E+00  0.3600000E+02  0.3600000E+02  0.3600000E+02  0.3600000E+02
   0.4575000E+02  0.9166667E+00  0.3600000E+02  0.3600000E+02  0.3600000E+02  0.3600000E+02
   0.4591667E+02  0.9166667E+00  0.3600000E+02  0.3600000E+02  0.3600000E+02  0.3600000E+02
   0.4608333E+02  0.9166667E+00  0.3600000E+02  0.3600000E+02  0.3600000E+02  0.3600000E+02
   0.4625000E+02  0.9166667E+00  0.3600000E+02  0.3600000E+02  0.3600000E+02  0.3600000E+02
   0.4641667E+02  0.9166667E+00  0.3600000E+02  0.3600000E+02  0.3600000E+02  0.3600000E+02
   0.4658333E+02  0.9166667E+00  0.3600000E+02  0.3600000E+02  0.3600000E+02  0.3600000E+02
   0.4675000E+02  0.9166667E+00  0.3600000E+02  0.3600000E+02  0.3600000E+02  0.3600000E+02
   0.4691667E+02  0.9166667E+00  0.3600000E+02  0.3600000E+02  0.3600000E+02  0.3600000E+02
   0.4708333E+02  0.9166667E+00  0.3600000E+02  0.3600000E+02  0.3600000E+02  0.3600000E+02
   0.4725000E+02  0.9166667E+00  0.3600000E+02  0.3600000E+02  0.3600000E+02  0.3600000E+02
   0.4741667E+02  0.9166667E+00  0.3600000E+02  0.3600000E+02  0.3600000E+02  0.3600000E+02
   0.4758333E+02  0.9166667E+00  0.3600000E+02  0.3600000E+02  0.3600000E+02  0.3600000E+02
   0.4775000E+02  0.9166667E+00  0.3600000E+02  0.3600000E+02  0.3600000E+02  0.3600000E+02
   0.4791667E+02  0.9166667E+00  0.3600000E+02  0.3600000E+02  0.3600000E+02  0.3600000E+02
   0.4808333E+02  0.9166667E+00  0.3600000E+02  0.3600000E+02  0.3600000E+02  0.3600000E+02
   0.4825000E+02  0.9166667E+00  0.3600000E+02  0.3600000E+02  0.3600000E+02  0.3600000E+02
   0.4841667E+02  0.9166667E+00  0.3600000E+02  0.3600000E+02  0.3600000E+02  0.3600000E+02
   0.4858333E+02  0.9166667E+00  0.3600000E+02  0.3600000E+02  0.3600000E+02  0.3600000E+02
   0.4875000E+02  0.9166667E+00  0.3600000E+02  0.3600000E+02  0.3600000E+02  0.3600000E+02
   0.4891667E+02  0.9166667E+00  0.3600000E+02  0.3600000E+02  0.3600000E+02  0.3600000E+02
   0.4908333E+02  0.9166667E+00  0.3600000E+02  0.3600000E+02  0.3600000E+02  0.3600000E+02
   0.4925000E+02  0.9166667E+00  0.3600000E+02  0.3600000E+02  0.3600000E+02  0.3600000E+02
   0.4941667E+02  0.9166667E+00  0.3600000E+02  0.3600000E+02  0.3600000E+02  0.3600000E+02
   0.4958333E+02  0.9166667E+00  0.3600000E+02  0.3600000E+02  0.3600000E+02  0.3600000E+02
   0.4975000E+02  0.9166667E+00  0.3600000E+02  0.3600000E+02  0.3600000E+02  0.3600000E+02
   0.4991667E+02  0.9166667E+00  0.3600000E+02  0.3600000E+02  0.3600000E+02  0.3600000E+02
   0.5008333E+02  0.9166667E+00  0.3600000E+02  0.3600000E+02  0.3600000E+02  0.3600000E+02
   0.5025000E+02  0.9166667E+00  0.3600000E+02  0.3600000E+02  0.3600000E+02  0.3600000E+02
   0.5041667E+02  0.9166667E+00  0.3600000E+02  0.3600000E+02  0.3600000E+02  0.3600000E+02
   0.5058333E+02  0.9166667E+00  0.3600000E+02  0.3600000E+02  0.3600000E+02  0.3600000E+02
   0.5075000E+02  0.9166667E+00  0.3600000E+02  0.3600000E+02  0.3600000E+02  0.3600000E+02
   0.5091667E+02  0.9166667E+00  0.3600000E+02  0.3600000E+02  0.3600000E+02  0.3600000E+02
   0.5108333E+02  0.9166667E+00  0.3600000E+02  0.3600000E+02  0.3600000E+02  0.3600000E+02
   0.5125000E+02  0.9166667E+00  0.3600000E+02  0.3600000E+02  0.3600000E+02  0.3600000E+02
   0.5141667E+02  0.9166667E+00  0.3600000E+02  0.3600000E+02  0.3600000E+02  0.3600000E+02
   0.5158333E+02  0.9166667E+00  0.3600000E+02  0.3600000E+02  0.3600000E+02  0.3600000E+02
   0.5175000E+02  0.9166667E+00  0.3600000E+02  0.3600000E+02  0.3600000E+02  0.3600000E+02
   0.5191667E+02  0.9166667E+00  0.3600000E+02  0.3600000E+02  0.3600000E+02  0.3600000E+02
   0.5208333E+02  0.9166667E+00  0.3600000E+02  0.3600000E+02  0.3600000E+02  0.3600000E+02
   0.5225000E+02  0.9166667E+00  0.3600000E+02  0.3600000E+02  0.3600000E+02  0.3600000E+02
   0.5241667E+02  0.9166667E+00  0.3600000E+02  0.3600000E+02  0.3600000E+02  0.3600000E+02
   0.5258333E+02  0.9166667E+00  0.3600000E+02  0.3600000E+02  0.3600000E+02  0.3600000E+02
   0.5275000E+02  0.9166667E+00  0.3600000E+02  0.3600000E+02  0.3600000E+02  0.3600000E+02
   0.5291667E+02  0.9166667E+00  0.3600000E+02  0.3600000E+02  0.3600000E+02  0.3600000E+02
   0.5308333E+02  0.9166667E+00  0.3600000E+02  0.3600000E+02  0.3600000E+02  0.3600000E+02
   0.5325000E+02  0.9166667E+00  0.3600000E+02  0.3600000E+02  0.3600000E+02  0.3600000E+02
   0.5341667E+02  0.9166667E+00  0.3600000E+02  0.3600000E+02  0.3600000E+02  0.3600000E+02
   0.5358333E+02  0.9166667E+00  0.3600000E+02  0.3600000E+02  0.3600000E+02  0.3600000E+02
   0.5375000E+02  0.9166667E+00  0.3600000E+02  0.3600000E+02  0.3600000E+02  0.3600000E+02
   0.5391667E+02  0.9166667E+00  0.3600000E+02  0.3600000E+02  0.3600000E+02  0.3600000E+02
   0.5408333E+02  0.9166667E+00  0.3600000E+02  0.3600000E+02  0.3600000E+02  0.3600000E+02
   0.5425000E+02  0.9166667E+00  0.3600000E+02  0.3600000E+02  0.3600000E+02  0.3600000E+02
   0.5441667E+02  0.9166667E+00  0.3600000E+02  0.3600000E+02  0.3600000E+02  0.3600000E+02
   0.5458333E+02  0.9166667E+00  0.3600000E+02  0.3600000E+02  0.3600000E+02  0.3600000E+02
   0.5475000E+02  0.9166667E+00  0.3600000E+02  0.3600000E+02  0.3600000E+02  0.3600000E+02
   0.5491667E+02  0.9166667E+00  0.3600000E+02  0.3600000E+02  0.3600000E+02  0.3600000E+02
   0.5508333E+02  0.9166667E+00  0.3600000E+02  0.3600000E+02  0.3600000E+02  0.3600000E+02
   0.5525000E+02  0.9166667E+00  0.3600000E+02  0.3600000E+02  0.3600000E+02  0.3600000E+02
   0.5541667E+02  0.9166667E+00  0.3600000E+02  0.3600000E+02  0.3600000E+02  0.3600000E+02
   0.5558333E+02  0.9166667E+00  0.3600000E+02  0.3600000E+02  0.3600000E+02  0.3600000E+02
   0.5575000E+02  0.9166667E+00  0.3600000E+02  0.3600000E+02  0.3600000E+02  0.3600000E+02
   0.5591667E+02  0.9166667E+00  0.3600000E+02  0.3600000E+02  0.3600000E+02  0.3600000E+02
   0.5608333E+02  0.9166667E+00  0.3600000E+02  0.3600000E+02  0.3600000E+02  0.3600000E+02
   0.5625000E+02  0.9166667E+00  0.3600000E+02  0.3600000E+02  0.3600000E+02  0.3600000E+02
   0.5641667E+02  0.9166667E+00  0.3600000E+02  0.3600000E+02  0.3600000E+02  0.3600000E+02
   0.5658333E+02  0.9166667E+00  0.3600000E+02  0.3600000E+02  0.3600000E+02  0.3600000E+02
   0.5675000E+02  0.9166667E+00  0.3600000E+02  0.3600000E+02  0.3600000E+02  0.3600000E+02
   0.5691667E+02  0.9166667E+00  0.3600000E+02  0.3600000E+02  0.3600000E+02  0.3600000E+02
   0.5708333E+02  0.9166667E+00  0.3600000E+02  0.3600000E+02  0.3600000E+02  0.3600000E+02
   0.5725000E+02  0.9166667E+00  0.3600000E+02  0.3600000E+02  0.3600000E+02  0.3600000E+02
   0.5741667E+02  0.9166667E+00  0.3600000E+02  0.3600000E+02  0.3600000E+02  0.3600000E+02
   0.5758333E+02  0.9166667E+00  0.3600000E+02  0.3600000E+02  0.3600000E+02  0.3600000E+02
   0.5775000E+02  0.9166667E+00  0.3600000E+02  0.3600000E+02  0.3600000E+02  0.3600000E+02
   0.5791667E+02  0.9166667E+00  0.3600000E+02  0.3600000E+02  0.3600000E+02  0.3600000E+02
   0.5808333E+02  0.9166667E+00  0.3600000E+02  0.3600000E+02  0.3600000E+02  0.3600000E+02
   0.5825000E+02  0.9166667E+00  0.3600000E+02  0.3600000E+02  0.3600000E+02  0.3600000E+02
   0.5841667E+02  0.9166667E+00  0.3600000E+02  0.3600000E+02  0.3600000E+02  0.3600000E+02
   0.5858333E+02  0.9166667E+00  0.3600000E+02  0.3600000E+02  0.3600000E+02  0.3600000E+02
   0.5875000E+02  0.9166667E+00  0.3600000E+02  0.3600000E+02  0.3600000E+02  0.3600000E+02
   0.5891667E+02  0.9166667E+00  0.3600000E+02  0.3600000E+02  0.3600000E+02  0.3600000E+02
   0.5908333E+02  0.9166667E+00  0.3600000E+02  0.3600000E+02  0.3600000E+02  0.3600000E+02
   0.5925000E+02  0.9166667E+00  0.3600000E+02  0.3600000E+02  0.3600000E+02  0.3600000E+02
   0.5941667E+02  0.9166667E+00  0.3600000E+02  0.3600000E+02  0.3600000E+02  0.3600000E+02
   0.5958333E+02  0.9166667E+00  0.3600000E+02  0.3600000E+02  0.3600000E+02  0.3600000E+02
   0.5975000E+02  0.9166667E+00  0.3600000E+02  0.3600000E+02  0.3600000E+02  0.3600000E+02
   0.5991667E+02  0.9166667E+00  0.3600000E+02  0.3600000E+02  0.3600000E+02  0.3600000E+02
   0.6008333E+02  0.9166667E+00  0.3600000E+02  0.3600000E+02  0.3600000E+02  0.3600000E+02
   0.6025000E+02  0.9166667E+00  0.3600000E+02  0.3600000E+02  0.3600000E+02  0.3600000E+02
   0.6041667E+02  0.9166667E+00  0.3600000E+02  0.3600000E+02  0.3600000E+02  0.3600000E+02
   0.6058333E+02  0.9166667E+00  0.3600000E+02  0.3600000E+02  0.3600000E+02  0.3600000E+02
   0.6075000E+02  0.9166667E+00  0.3600000E+02  0.3600000E+02  0.3600000E+02  0.3600000E+02
   0.6091667E+02  0.9166667E+00  0.3600000E+02  0.3600000E+02  0.3600000E+02  0.3600000E+02
   0.6108333E+02  0.9166667E+00  0.3600000E+02  0.3600000E+02  0.3600000E+02  0.3600000E+02
   0.6125000E+02  0.9166667E+00  0.3600000E+02  0.3600000E+02  0.3600000E+02  0.3600000E+02
   0.6141667E+02  0.9166667E+00  0.3600000E+02  0.3600000E+02  0.3600000E+02  0.3600000E+02
   0.6158333E+02  0.9166667E+00  0.3600000E+02  0.3600000E+02  0.3600000E+02  0.3600000E+02
   0.6175000E+02  0.9166667E+00  0.3600000E+02  0.3600000E+02  0.3600000E+02  0.3600000E+02
   0.6191667E+02  0.9166667E+00  0.3600000E+02  0.3600000E+02  0.3600000E+02  0.3600000E+02
   0.6208333E+02  0.9166667E+00  0.3600000E+02  0.3600000E+02  0.3600000E+02  0.3600000E+02
   0.6225000E+02  0.9166667E+00  0.3600000E+02  0.3600000E+02  0.3600000E+02  0.3600000E+02
   0.6241667E+02  0.9166667E+00  0.3600000E+02  0.3600000E+02  0.3600000E+02  0.3600000E+02
   0.6258333E+02  0.9166667E+00  0.3600000E+02  0.3600000E+02  0.3600000E+02  0.3600000E+02
   0.6275000E+02  0.9166667E+00  0.3600000E+02  0.3600000E+02  0.3600000E+02  0.3600000E+02
   0.6291667E+02  0.9166667E+00  0.3600000E+02  0.3600000E+02  0.3600000E+02  0.3600000E+02
   0.6308333E+02  0.9166667E+00  0.3600000E+02  0.3600000E+02  0.3600000E+02  0.3600000E+02
   0.6325000E+02  0.9166667E+00  0.3600000E+02  0.3600000E+02  0.3600000E+02  0.3600000E+02
   0.6341667E+02  0.9166667E+00  0.3600000E+02  0.3600000E+02  0.3600000E+02  0.3600000E+02
   0.6358333E+02  0.9166667E+00  0.3600000E+02  0.3600000E+02  0.3600000E+02  0.3600000E+02
   0.6375000E+02  0.9166667E+00  0.3600000E+02  0.3600000E+02  0.3600000E+02  0.3600000E+02
   0.6391667E+02  0.9166667E+00  0.3600000E+02  0.3600000E+02  0.3600000E+02  0.3600000E+02
   0.6408333E+02  0.9166667E+00  0.3600000E+02  0.3600000E+02  0.3600000E+02  0.3600000E+02
   0.6425000E+02  0.9166667E+00  0.3600000E+02  0.3600000E+02  0.3600000E+02  0.3600000E+02
   0.6441667E+02  0.9166667E+00  0.3600000E+02  0.3600000E+02  0.3600000E+02  0.3600000E+02
   0.6458333E+02  0.9166667E+00  0.3600000E+02  0.3600000E+02  0.3600000E+02  0.3600000E+02
   0.6475000E+02  0.9166667E+00  0.3600000E+02  0.3600000E+02  0.3600000E+02  0.3600000E+02
   0.6491667E+02  0.9166667E+00  0.3600000E+02  0.3600000E+02  0.3600000E+02  0.3600000E+02
   0.6508333E+02  0.9166667E+00  0.3600000E+02  0.3600000E+02  0.3600000E+02  0.3600000E+02
   0.6525000E+02  0.9166667E+00  0.3600000E+02  0.3600000E+02  0.3600000E+02  0.3600000E+02
   0.6541667E+02  0.9166667E+00  0.3600000E+02  0.3600000E+02  0.3600000E+02  0.3600000E+02
   0.6558333E+02  0.9166667E+00  0.3600000E+02  0.3600000E+02  0.3600000E+02  0.3600000E+02
   0.6575000E+02  0.9166667E+00  0.3600000E+02  0.3600000E+02  0.3600000E+02  0.3600000E+02
   0.6591667E+02  0.9166667E+00  0.3600000E+02  0.3600000E+02  0.3600000E+02  0.3600000E+02
   0.6608333E+02  0.9166667E+00  0.3600000E+02  0.3600000E+02  0.3600000E+02  0.3600000E+02
   0.6625000E+02  0.9166667E+00  0.3600000E+02  0.3600000E+02  0.3600000E+02  0.3600000E+02
   0.6641667E+02  0.9166667E+00  0.3600000E+02  0.3600000E+02  0.3600000E+02  0.3600000E+02
   0.6658333E+02  0.9166667E+00  0.3600000E+02  0.3600000E+02  0.3600000E+02  0.3600000E+02
   0.6675000E+02  0.9166667E+00  0.3600000E+02  0.3600000E+02  0.3600000E+02  0.3600000E+02
   0.6691667E+02  0.9166667E+00  0.3600000E+02  0.3600000E+02  0.3600000E+02  0.3600000E+02
   0.6708333E+02  0.9166667E+00  0.3600000E+02  0.3600000E+02  0.3600000E+02  0.3600000E+02
   0.6725000E+02  0.9166667E+00  0.3600000E+02  0.3600000E+02  0.3600000E+02  0.3600000E+02
   0.6741667E+02  0.9166667E+00  0.3600000E+02  0.3600000E+02  0.3600000E+02  0.3600000E+02
   0.6758333E+02  0.9166667E+00  0.3600000E+02  0.3600000E+02  0.3600000E+02  0.3600000E+02
   0.6775000E+02  0.9166667E+00  0.3600000E+02  0.3600000E+02  0.3600000E+02  0.3600000E+02
   0.6791667E+02  0.9166667E+00  0.3600000E+02  0.3600000E+02  0.3600000E+02  0.3600000E+02
   0.6808333E+02  0.9166667E+00  0.3600000E+02  0.3600000E+02  0.3600000E+02  0.3600000E+02
   0.6825000E+02  0.9166667E+00  0.3600000E+02  0.3600000E+02  0.3600000E+02  0.3600000E+02
   0.6841667E+02  0.9166667E+00  0.3600000E+02  0.3600000E+02  0.3600000E+02  0.3600000E+02
   0.6858333E+02  0.9166667E+00  0.3600000E+02  0.3600000E+02  0.3600000E+02  0.3600000E+02
   0.6875000E+02  0.9166667E+00  0.3600000E+02  0.3600000E+02  0.3600000E+02  0.3600000E+02
   0.6891667E+02  0.9166667E+00  0.3600000E+02  0.3600000E+02  0.3600000E+02  0.3600000E+02
   0.6908333E+02  0.9166667E+00  0.3600000E+02  0.3600000E+02  0.3600000E+02  0.3600000E+02
   0.6925000E+02  0.9166667E+00  0.3600000E+02  0.3600000E+02  0.3600000E+02  0.3600000E+02
   0.6941667E+02  0.9166667E+00  0.3600000E+02  0.3600000E+02  0.3600000E+02  0.3600000E+02
   0.6958333E+02  0.9166667E+00  0.3600000E+02  0.3600000E+02  0.3600000E+02  0.3600000E+02
   0.6975000E+02  0.9166667E+00  0.3600000E+02  0.3600000E+02  0.3600000E+02  0.3600000E+02
   0.6991667E+02  0.9166667E+00  0.3600000E+02  0.3600000E+02  0.3600000E+02  0.3600000E+02
   0.7008333E+02  0.9166667E+00  0.3600000E+02  0.3600000E+02  0.3600000E+02  0.3600000E+02
   0.7025000E+02  0.9166667E+00  0.3600000E+02  0.3600000E+02  0.3600000E+02  0.3600000E+02
   0.7041667E+02  0.9166667E+00  0.3600000E+02  0.3600000E+02  0.3600000E+02  0.3600000E+02
   0.7058333E+02  0.9166667E+00  0.3600000E+02  0.3600000E+02  0.3600000E+02  0.3600000E+02
   0.7075000E+02  0.9166667E+00  0.3600000E+02  0.3600000E+02  0.3600000E+02  0.3600000E+02
   0.7091667E+02  0.9166667E+00  0.3600000E+02  0.3600000E+02  0.3600000E+02  0.3600000E+02
   0.7108333E+02  0.9166667E+00  0.3600000E+02  0.3600000E+02  0.3600000E+02  0.3600000E+02
   0.7125000E+02  0.9166667E+00  0.3600000E+02  0.3600000E+02  0.3600000E+02  0.3600000E+02
   0.7141667E+02  0.9166667E+00  0.3600000E+02  0.3600000E+02  0.3600000E+02  0.3600000E+02
   0.7158333E+02  0.9166667E+00  0.3600000E+02  0.3600000E+02  0.3600000E+02  0.3600000E+02
   0.7175000E+02  0.9166667E+00  0.3600000E+02  0.3600000E+02  0.3600000E+02  0.3600000E+02
   0.7191667E+02  0.9166667E+00  0.3600000E+02  0.3600000E+02  0.3600000E+02  0.3600000E+02
   0.7208333E+02  0.9166667E+00  0.3600000E+02  0.3600000E+02  0.3600000E+02  0.3600000E+02
   0.7225000E+02  0.9166667E+00  0.3600000E+02  0.3600000E+02  0.3600000E+02  0.3600000E+02
   0.7241667E+02  0.9166667E+00  0.3600000E+02  0.3600000E+02  0.3600000E+02  0.3600000E+02
   0.7258333E+02  0.9166667E+00  0.3600000E+02  0.3600000E+02  0.3600000E+02  0.3600000E+02
   0.7275000E+02  0.9166667E+00  0.3600000E+02  0.3600000E+02  0.3600000E+02  0.3600000E+02
   0.7291667E+02  0.9166667E+00  0.3600000E+02  0.3600000E+02  0.3600000E+02  0.3600000E+02
   0.7308333E+02  0.9166667E+00  0.3600000E+02  0.3600000E+02  0.3600000E+02  0.3600000E+02
   0.7325000E+02  0.9166667E+00  0.3600000E+02  0.3600000E+02  0.3600000E+02  0.3600000E+02
   0.7341667E+02  0.9166667E+00  0.3600000E+02  0.3600000E+02  0.3600000E+02  0.3600000E+02
   0.7358333E+02  0.9166667E+00  0.3600000E+02  0.3600000E+02  0.3600000E+02  0.3600000E+02
   0.7375000E+02  0.9166667E+00  0.3600000E+02  0.3600000E+02  0.3600000E+02  0.3600000E+02
   0.7391667E+02  0.9166667E+00  0.3600000E+02  0.3600000E+02  0.3600000E+02  0.3600000E+02
   0.7408333E+02  0.9166667E+00  0.3600000E+02  0.3600000E+02  0.3600000E+02  0.3600000E+02
   0.7425000E+02  0.9166667E+00  0.3600000E+02  0.3600000E+02  0.3600000E+02  0.3600000E+02
   0.7441667E+02  0.9166667E+00  0.3600000E+02  0.3600000E+02  0.3600000E+02  0.3600000E+02
   0.7458333E+02  0.9166667E+00  0.3600000E+02  0.3600000E+02  0.3600000E+02  0.3600000E+02
   0.7475000E+02  0.9166667E+00  0.3600000E+02  0.3600000E+02  0.3600000E+02  0.3600000E+02
   0.7491667E+02  0.9166667E+00  0.3600000E+02  0.3600000E+02  0.3600000E+02  0.3600000E+02
   0.7508333E+02  0.9166667E+00  0.3600000E+02  0.3600000E+02  0.3600000E+02  0.3600000E+02
   0.7525000E+02  0.9166667E+00  0.3600000E+02  0.3600000E+02  0.3600000E+02  0.3600000E+02
   0.7541667E+02  0.9166667E+00  0.3600000E+02  0.3600000E+02  0.3600000E+02  0.3600000E+02
   0.7558333E+02  0.9166667E+00  0.3600000E+02  0.3600000E+02  0.3600000E+02  0.3600000E+02
   0.7575000E+02  0.9166667E+00  0.3600000E+02  0.3600000E+02  0.3600000E+02  0.3600000E+02
   0.7591667E+02  0.9166667E+00  0.3600000E+02  0.3600000E+02  0.3600000E+02  0.3600000E+02
   0.7608333E+02  0.9166667E+00  0.3600000E+02  0.3600000E+02  0.3600000E+02  0.3600000E+02
   0.7625000E+02  0.9166667E+00  0.3600000E+02  0.3600000E+02  0.3600000E+02  0.3600000E+02
   0.7641667E+02  0.9166667E+00  0.3600000E+02  0.3600000E+02  0.3600000E+02  0.3600000E+02
   0.7658333E+02  0.9166667E+00  0.3600000E+02  0.3600000E+02  0.3600000E+02  0.3600000E+02
   0.7675000E+02  0.9166667E+00  0.3600000E+02  0.3600000E+02  0.3600000E+02  0.3600000E+02
   0.7691667E+02  0.9166667E+00  0.3600000E+02  0.3600000E+02  0.3600000E+02  0.3600000E+02
   0.7708333E+02  0.9166667E+00  0.3600000E+02  0.3600000E+02  0.3600000E+02  0.3600000E+02
   0.7725000E+02  0.9166667E+00  0.3600000E+02  0.3600000E+02  0.3600000E+02  0.3600000E+02
   0.7741667E+02  0.9166667E+00  0.3600000E+02  0.3600000E+02  0.3600000E+02  0.3600000E+02
   0.7758333E+02  0.9166667E+00  0.3600000E+02  0.3600000E+02  0.3600000E+02  0.3600000E+02
   0.7775000E+02  0.9166667E+00  0.3600000E+02  0.3600000E+02  0.3600000E+02  0.3600000E+02
   0.7791667E+02  0.9166667E+00  0.3600000E+02  0.3600000E+02  0.3600000E+02  0.3600000E+02
   0.7808333E+02  0.9166667E+00  0.3600000E+02  0.3600000E+02  0.3600000E+02  0.3600000E+02
   0.7825000E+02  0.9166667E+00  0.3600000E+02  0.3600000E+02  0.3600000E+02  0.3600000E+02
   0.7841667E+02  0.9166667E+00  0.3600000E+02  0.3600000E+02  0.3600000E+02  0.3600000E+02
   0.7858333E+02  0.9166667E+00  0.3600000E+02  0.3600000E+02  0.3600000E+02  0.3600000E+02
   0.7875000E+02  0.9166667E+00  0.3600000E+02  0.3600000E+02  0.3600000E+02  0.3600000E+02
   0.7891667E+02  0.9166667E+00  0.3600000E+02  0.3600000E+02  0.3600000E+02  0.3600000E+02
   0.7908333E+02  0.9166667E+00  0.3600000E+02  0.3600000E+02  0.3600000E+02  0.3600000E+02
   0.7925000E+02  0.9166667E+00  0.3600000E+02  0.3600000E+02  0.3600000E+02  0.3600000E+02
   0.7941667E+02  0.9166667E+00  0.3600000E+02  0.3600000E+02  0.3600000E+02  0.3600000E+02
   0.7958333E+02  0.9166667E+00  0.3600000E+02  0.3600000E+02  0.3600000E+02  0.3600000E+02
   0.7975000E+02  0.9166667E+00  0.3600000E+02  0.3600000E+02  0.3600000E+02  0.3600000E+02
   0.7991667E+02  0.9166667E+00  0.3600000E+02  0.3600000E+02  0.3600000E+02  0.3600000E+02
   0.8008333E+02  0.9166667E+00  0.3600000E+02  0.3600000E+02  0.3600000E+02  0.3600000E+02
   0.8025000E+02  0.9166667E+00  0.3600000E+02  0.3600000E+02  0.3600000E+02  0.3600000E+02
   0.8041667E+02  0.9166667E+00  0.3600000E+02  0.3600000E+02  0.3600000E+02  0.3600000E+02
   0.8058333E+02  0.9166667E+00  0.3600000E+02  0.3600000E+02  0.3600000E+02  0.3600000E+02
   0.8075000E+02  0.9166667E+00  0.3600000E+02  0.3600000E+02  0.3600000E+02  0.3600000E+02
   0.8091667E+02  0.9166667E+00  0.3600000E+02  0.3600000E+02  0.3600000E+02  0.3600000E+02
   0.8108333E+02  0.9166667E+00  0.3600000E+02  0.3600000E+02  0.3600000E+02  0.3600000E+02
   0.8125000E+02  0.9166667E+00  0.3600000E+02  0.3600000E+02  0.3600000E+02  0.3600000E+02
   0.8141667E+02  0.9166667E+00  0.3600000E+02  0.3600000E+02  0.3600000E+02  0.3600000E+02
   0.8158333E+02  0.9166667E+00  0.3600000E+02  0.3600000E+02  0.3600000E+02  0.3600000E+02
   0.8175000E+02  0.9166667E+00  0.3600000E+02  0.3600000E+02  0.3600000E+02  0.3600000E+02
   0.8191667E+02  0.9166667E+00  0.3600000E+02  0.3600000E+02  0.3600000E+02  0.3600000E+02
   0.8208333E+02  0.9166667E+00  0.3600000E+02  0.3600000E+02  0.3600000E+02  0.3600000E+02
   0.8225000E+02  0.9166667E+00  0.3600000E+02  0.3600000E+02  0.3600000E+02  0.3600000E+02
   0.8241667E+02  0.9166667E+00  0.3600000E+02  0.3600000E+02  0.3600000E+02  0.3600000E+02
   0.8258333E+02  0.9166667E+00  0.3600000E+02  0.3600000E+02  0.3600000E+02  0.3600000E+02
   0.8275000E+02  0.9166667E+00  0.3600000E+02  0.3600000E+02  0.3600000E+02  0.3600000E+02
   0.8291667E+02  0.9166667E+00  0.3600000E+02  0.3600000E+02  0.3600000E+02  0.3600000E+02
   0.8308333E+02  0.9166667E+00  0.3600000E+02  0.3600000E+02  0.3600000E+02  0.3600000E+02
   0.8325000E+02  0.9166667E+00  0.3600000E+02  0.3600000E+02  0.3600000E+02  0.3600000E+02
   0.8341667E+02  0.9166667E+00  0.3600000E+02  0.3600000E+02  0.3600000E+02  0.3600000E+02
   0.8358333E+02  0.9166667E+00  0.3600000E+02  0.3600000E+02  0.3600000E+02  0.3600000E+02
   0.8375000E+02  0.9166667E+00  0.3600000E+02  0.3600000E+02  0.3600000E+02  0.3600000E+02
   0.8391667E+02  0.9166667E+00  0.3600000E+02  0.3600000E+02  0.3600000E+02  0.3600000E+02
   0.8408333E+02  0.9166667E+00  0.3600000E+02  0.3600000E+02  0.3600000E+02  0.3600000E+02
   0.8425000E+02  0.9166667E+00  0.3600000E+02  0.3600000E+02  0.3600000E+02  0.3600000E+02
   0.8441667E+02  0.9166667E+00  0.3600000E+02  0.3600000E+02  0.3600000E+02  0.3600000E+02
   0.8458333E+02  0.9166667E+00  0.3600000E+02  0.3600000E+02  0.3600000E+02  0.3600000E+02
   0.8475000E+02  0.9166667E+00  0.3600000E+02  0.3600000E+02  0.3600000E+02  0.3600000E+02
   0.8491667E+02  0.9166667E+00  0.3600000E+02  0.3600000E+02  0.3600000E+02  0.3600000E+02
   0.8508333E+02  0.9166667E+00  0.3600000E+02  0.3600000E+02  0.3600000E+02  0.3600000E+02
   0.8525000E+02  0.9166667E+00  0.3600000E+02  0.3600000E+02  0.3600000E+02  0.3600000E+02
   0.8541667E+02  0.9166667E+00  0.3600000E+02  0.3600000E+02  0.3600000E+02  0.3600000E+02
   0.8558333E+02  0.9166667E+00  0.3600000E+02  0.3600000E+02  0.3600000E+02  0.3600000E+02
   0.8575000E+02  0.9166667E+00  0.3600000E+02  0.3600000E+02  0.3600000E+02  0.3600000E+02
   0.8591667E+02  0.9166667E+00  0.3600000E+02  0.3600000E+02  0.3600000E+02  0.3600000E+02
   0.8608333E+02  0.9166667E+00  0.3600000E+02  0.3600000E+02  0.3600000E+02  0.3600000E+02
   0.8625000E+02  0.9166667E+00  0.3600000E+02  0.3600000E+02  0.3600000E+02  0.3600000E+02
   0.8641667E+02  0.9166667E+00  0.3600000E+02  0.3600000E+02  0.3600000E+02  0.3600000E+02
   0.8658333E+02  0.9166667E+00  0.3600000E+02  0.3600000E+02  0.3600000E+02  0.3600000E+02
   0.8675000E+02  0.9166667E+00  0.3600000E+02  0.3600000E+02  0.3600000E+02  0.3600000E+02
   0.8691667E+02  0.9166667E+00  0.3600000E+02  0.3600000E+02  0.3600000E+02  0.3600000E+02
   0.8708333E+02  0.9166667E+00  0.3600000E+02  0.3600000E+02  0.3600000E+02  0.3600000E+02
   0.8725000E+02  0.9166667E+00  0.3600000E+02  0.3600000E+02  0.3600000E+02  0.3600000E+02
   0.8741667E+02  0.9166667E+00  0.3600000E+02  0.3600000E+02  0.3600000E+02  0.3600000E+02
   0.8758333E+02  0.9166667E+00  0.3600000E+02  0.3600000E+02  0.3600000E+02  0.3600000E+02
   0.8775000E+02  0.9166667E+00  0.3600000E+02  0.3600000E+02  0.3600000E+02  0.3600000E+02
   0.8791667E+02  0.9166667E+00  0.3600000E+02  0.3600000E+02  0.3600000E+02  0.3600000E+02
   0.8808333E+02  0.9166667E+00  0.3600000E+02  0.3600000E+02  0.3600000E+02  0.3600000E+02
   0.8825000E+02  0.9166667E+00  0.3600000E+02  0.3600000E+02  0.3600000E+02  0.3600000E+02
   0.8841667E+02  0.9166667E+00  0.3600000E+02  0.3600000E+02  0.3600000E+02  0.3600000E+02
   0.8858333E+02  0.9166667E+00  0.3600000E+02  0.3600000E+02  0.3600000E+02  0.3600000E+02
   0.8875000E+02  0.9166667E+00  0.3600000E+02  0.3600000E+02  0.3600000E+02  0.3600000E+02
   0.8891667E+02  0.9166667E+00  0.3600000E+02  0.3600000E+02  0.3600000E+02  0.3600000E+02
   0.8908333E+02  0.9166667E+00  0.3600000E+02  0.3600000E+02  0.3600000E+02  0.3600000E+02
   0.8925000E+02  0.9166667E+00  0.3600000E+02  0.3600000E+02  0.3600000E+02  0.3600000E+02
   0.8941667E+02  0.9166667E+00  0.3600000E+02  0.3600000E+02  0.3600000E+02  0.3600000E+02
   0.8958333E+02  0.9166667E+00  0.3600000E+02  0.3600000E+02  0.3600000E+02  0.3600000E+02
   0.8975000E+02  0.9166667E+00  0.3600000E+02  0.3600000E+02  0.3600000E+02  0.3600000E+02
   0.8991667E+02  0.9166667E+00  0.3600000E+02  0.3600000E+02  0.3600000E+02  0.3600000E+02
   0.9008333E+02  0.9166667E+00  0.3600000E+02  0.3600000E+02  0.3600000E+02  0.3600000E+02
   0.9025000E+02  0.9166667E+00  0.3600000E+02  0.3600000E+02  0.3600000E+02  0.3600000E+02
   0.9041667E+02  0.9166667E+00  0.3600000E+02  0.3600000E+02  0.3600000E+02  0.3600000E+02
   0.9058333E+02  0.9166667E+00  0.3600000E+02  0.3600000E+02  0.3600000E+02  0.3600000E+02
   0.9075000E+02  0.9166667E+00  0.3600000E+02  0.3600000E+02  0.3600000E+02  0.3600000E+02
   0.9091667E+02  0.9166667E+00  0.3600000E+02  0.3600000E+02  0.3600000E+02  0.3600000E+02
   0.9108333E+02  0.9166667E+00  0.3600000E+02  0.3600000E+02  0.3600000E+02  0.3600000E+02
   0.9125000E+02  0.9166667E+00  0.3600000E+02  0.3600000E+02  0.3600000E+02  0.3600000E+02
   0.9141667E+02  0.9166667E+00  0.3600000E+02  0.3600000E+02  0.3600000E+02  0.3600000E+02
   0.9158333E+02  0.9166667E+00  0.3600000E+02  0.3600000E+02  0.3600000E+02  0.3600000E+02
   0.9175000E+02  0.9166667E+00  0.3600000E+02  0.3600000E+02  0.3600000E+02  0.3600000E+02
   0.9191667E+02  0.9166667E+00  0.3600000E+02  0.3600000E+02  0.3600000E+02  0.3600000E+02
   0.9208333E+02  0.9166667E+00  0.3600000E+02  0.3600000E+02  0.3600000E+02  0.3600000E+02
   0.9225000E+02  0.9166667E+00  0.3600000E+02  0.3600000E+02  0.3600000E+02  0.3600000E+02
   0.9241667E+02  0.9166667E+00  0.3600000E+02  0.3600000E+02  0.3600000E+02  0.3600000E+02
   0.9258333E+02  0.9166667E+00  0.3600000E+02  0.3600000E+02  0.3600000E+02  0.3600000E+02
   0.9275000E+02  0.9166667E+00  0.3600000E+02  0.3600000E+02  0.3600000E+02  0.3600000E+02
   0.9291667E+02  0.9166667E+00  0.3600000E+02  0.3600000E+02  0.3600000E+02  0.3600000E+02
   0.9308333E+02  0.9166667E+00  0.3600000E+02  0.3600000E+02  0.3600000E+02  0.3600000E+02
   0.9325000E+02  0.9166667E+00  0.3600000E+02  0.3600000E+02  0.3600000E+02  0.3600000E+02
   0.9341667E+02  0.9166667E+00  0.3600000E+02  0.3600000E+02  0.3600000E+02  0.3600000E+02
   0.9358333E+02  0.9166667E+00  0.3600000E+02  0.3600000E+02  0.3600000E+02  0.3600000E+02
   0.9375000E+02  0.9166667E+00  0.3600000E+02  0.3600000E+02  0.3600000E+02  0.3600000E+02
   0.9391667E+02  0.9166667E+00  0.3600000E+02  0.3600000E+02  0.3600000E+02  0.3600000E+02
   0.9408333E+02  0.9166667E+00  0.3600000E+02  0.3600000E+02  0.3600000E+02  0.3600000E+02
   0.9425000E+02  0.9166667E+00  0.3600000E+02  0.3600000E+02  0.3600000E+02  0.3600000E+02
   0.9441667E+02  0.9166667E+00  0.3600000E+02  0.3600000E+02  0.3600000E+02  0.3600000E+02
   0.9458333E+02  0.9166667E+00  0.3600000E+02  0.3600000E+02  0.3600000E+02  0.3600000E+02
   0.9475000E+02  0.9166667E+00  0.3600000E+02  0.3600000E+02  0.3600000E+02  0.3600000E+02
   0.9491667E+02  0.9166667E+00  0.3600000E+02  0.3600000E+02  0.3600000E+02  0.3600000E+02
   0.9508333E+02  0.9166667E+00  0.3600000E+02  0.3600000E+02  0.3600000E+02  0.3600000E+02
   0.9525000E+02  0.9166667E+00  0.3600000E+02  0.3600000E+02  0.3600000E+02  0.3600000E+02
   0.9541667E+02  0.9166667E+00  0.3600000E+02  0.3600000E+02  0.3600000E+02  0.3600000E+02
   0.9558333E+02  0.9166667E+00  0.3600000E+02  0.3600000E+02  0.3600000E+02  0.3600000E+02
   0.9575000E+02  0.9166667E+00  0.3600000E+02  0.3600000E+02  0.3600000E+02  0.3600000E+02
   0.9591667E+02  0.9166667E+00  0.3600000E+02  0.3600000E+02  0.3600000E+02  0.3600000E+02
   0.9608333E+02  0.9166667E+00  0.3600000E+02  0.3600000E+02  0.3600000E+02  0.3600000E+02
   0.9625000E+02  0.9166667E+00  0.3600000E+02  0.3600000E+02  0.3600000E+02  0.3600000E+02
   0.9641667E+02  0.9166667E+00  0.3600000E+02  0.3600000E+02  0.3600000E+02  0.3600000E+02
   0.9658333E+02  0.9166667E+00  0.3600000E+02  0.3600000E+02  0.3600000E+02  0.3600000E+02
   0.9675000E+02  0.9166667E+00  0.3600000E+02  0.3600000E+02  0.3600000E+02  0.3600000E+02
   0.9691667E+02  0.9166667E+00  0.3600000E+02  0.3600000E+02  0.3600000E+02  0.3600000E+02
   0.9708333E+02  0.9166667E+00  0.3600000E+02  0.3600000E+02  0.3600000E+02  0.3600000E+02
   0.9725000E+02  0.9166667E+00  0.3600000E+02  0.3600000E+02  0.3600000E+02  0.3600000E+02
   0.9741667E+02  0.9166667E+00  0.3600000E+02  0.3600000E+02  0.3600000E+02  0.3600000E+02
   0.9758333E+02  0.9166667E+00  0.3600000E+02  0.3600000E+02  0.3600000E+02  0.3600000E+02
   0.9775000E+02  0.9166667E+00  0.3600000E+02  0.3600000E+02  0.3600000E+02  0.3600000E+02
   0.9791667E+02  0.9166667E+00  0.3600000E+02  0.3600000E+02  0.3600000E+02  0.3600000E+02
   0.9808333E+02  0.9166667E+00  0.3600000E+02  0.3600000E+02  0.3600000E+02  0.3600000E+02
   0.9825000E+02  0.9166667E+00  0.3600000E+02  0.3600000E+02  0.3600000E+02  0.3600000E+02
   0.9841667E+02  0.9166667E+00  0.3600000E+02  0.3600000E+02  0.3600000E+02  0.3600000E+02
   0.9858333E+02  0.9166667E+00  0.3600000E+02  0.3600000E+02  0.3600000E+02  0.3600000E+02
   0.9875000E+02  0.9166667E+00  0.3600000E+02  0.3600000E+02  0.3600000E+02  0.3600000E+02
   0.9891667E+02  0.9166667E+00  0.3600000E+02  0.3600000E+02  0.3600000E+02  0.3600000E+02
   0.9908333E+02  0.9166667E+00  0.3600000E+02  0.3600000E+02  0.3600000E+02  0.3600000E+02
   0.9925000E+02  0.9166667E+00  0.3600000E+02  0.3600000E+02  0.3600000E+02  0.3600000E+02
   0.9941667E+02  0.9166667E+00  0.3600000E+02  0.3600000E+02  0.3600000E+02  0.3600000E+02
   0.9958333E+02  0.9166667E+00  0.3600000E+02  0.3600000E+02  0.3600000E+02  0.3600000E+02
   0.9975000E+02  0.9166667E+00  0.3600000E+02  0.3600000E+02  0.3600000E+02  0.3600000E+02
   0.9991667E+02  0.9166667E+00  0.3600000E+02  0.3600000E+02  0.3600000E+02  0.3600000E+02
   0.1000833E+03  0.9166667E+00  0.3600000E+02  0.3600000E+02  0.3600000E+02  0.3600000E+02
   0.1002500E+03  0.9166667E+00  0.3600000E+02  0.3600000E+02  0.3600000E+02  0.3600000E+02
   0.1004167E+03  0.9166667E+00  0.3600000E+02  0.3600000E+02  0.3600000E+02  0.3600000E+02
   0.1005833E+03  0.9166667E+00  0.3600000E+02  0.3600000E+02  0.3600000E+02  0.3600000E+02
   0.1007500E+03  0.9166667E+00  0.3600000E+02  0.3600000E+02  0.3600000E+02  0.3600000E+02
   0.1009167E+03  0.9166667E+00  0.3600000E+02  0.3600000E+02  0.3600000E+02  0.3600000E+02
   0.1010833E+03  0.9166667E+00  0.3600000E+02  0.3600000E+02  0.3600000E+02  0.3600000E+02
   0.1012500E+03  0.9166667E+00  0.3600000E+02  0.3600000E+02  0.3600000E+02  0.3600000E+02
   0.1014167E+03  0.9166667E+00  0.3600000E+02  0.3600000E+02  0.3600000E+02  0.3600000E+02
   0.1015833E+03  0.9166667E+00  0.3600000E+02  0.3600000E+02  0.3600000E+02  0.3600000E+02
   0.1017500E+03  0.9166667E+00  0.3600000E+02  0.3600000E+02  0.3600000E+02  0.3600000E+02
   0.1019167E+03  0.9166667E+00  0.3600000E+02  0.3600000E+02  0.3600000E+02  0.3600000E+02
 
   0.8333333E-01  0.1083333E+01  0.3600000E+02  0.3600000E+02  0.3600000E+02  0.3600000E+02
   0.2500000E+00  0.1083333E+01  0.3600000E+02  0.3600000E+02  0.3600000E+02  0.3600000E+02
   0.4166667E+00  0.1083333E+01  0.3600000E+02  0.3600000E+02  0.3600000E+02  0.3600000E+02
   0.5833333E+00  0.1083333E+01  0.3600000E+02  0.3600000E+02  0.3600000E+02  0.3600000E+02
   0.7500000E+00  0.1083333E+01  0.3600000E+02  0.3600000E+02  0.3600000E+02  0.3600000E+02
   0.9166667E+00  0.1083333E+01  0.3600000E+02  0.3600000E+02  0.3600000E+02  0.3600000E+02
   0.1083333E+01  0.1083333E+01  0.3600000E+02  0.3600000E+02  0.3600000E+02  0.3600000E+02
   0.1250000E+01  0.1083333E+01  0.3600000E+02  0.3600000E+02  0.3600000E+02  0.3600000E+02
   0.1416667E+01  0.1083333E+01  0.3600000E+02  0.3600000E+02  0.3600000E+02  0.3600000E+02
   0.1583333E+01  0.1083333E+01  0.3600000E+02  0.3600000E+02  0.3600000E+02  0.3600000E+02
   0.1750000E+01  0.1083333E+01  0.3600000E+02  0.3600000E+02  0.3600000E+02  0.3600000E+02
   0.1916667E+01  0.1083333E+01  0.3600000E+02  0.3600000E+02  0.3600000E+02  0.3600000E+02
   0.2083333E+01  0.1083333E+01  0.3600000E+02  0.3600000E+02  0.3600000E+02  0.3600000E+02
   0.2250000E+01  0.1083333E+01  0.3600000E+02  0.3600000E+02  0.3600000E+02  0.3600000E+02
   0.2416667E+01  0.1083333E+01  0.3600000E+02  0.3600000E+02  0.3600000E+02  0.3600000E+02
   0.2583333E+01  0.1083333E+01  0.3600000E+02  0.3600000E+02  0.3600000E+02  0.3600000E+02
   0.2750000E+01  0.1083333E+01  0.3600000E+02  0.3600000E+02  0.3600000E+02  0.3600000E+02
   0.2916667E+01  0.1083333E+01  0.3600000E+02  0.3600000E+02  0.3600000E+02  0.3600000E+02
   0.3083333E+01  0.1083333E+01  0.3600000E+02  0.3600000E+02  0.3600000E+02  0.3600000E+02
   0.3250000E+01  0.1083333E+01  0.3600000E+02  0.3600000E+02  0.3600000E+02  0.3600000E+02
   0.3416667E+01  0.1083333E+01  0.3600000E+02  0.3600000E+02  0.3600000E+02  0.3600000E+02
   0.3583333E+01  0.1083333E+01  0.3600000E+02  0.3600000E+02  0.3600000E+02  0.3600000E+02
   0.3750000E+01  0.1083333E+01  0.3600000E+02  0.3600000E+02  0.3600000E+02  0.3600000E+02
   0.3916667E+01  0.1083333E+01  0.3600000E+02  0.3600000E+02  0.3600000E+02  0.3600000E+02
   0.4083333E+01  0.1083333E+01  0.3600000E+02  0.3600000E+02  0.3600000E+02  0.3600000E+02
   0.4250000E+01  0.1083333E+01  0.3600000E+02  0.3600000E+02  0.3600000E+02  0.3600000E+02
   0.4416667E+01  0.1083333E+01  0.3600000E+02  0.3600000E+02  0.3600000E+02  0.3600000E+02
   0.4583333E+01  0.1083333E+01  0.3600000E+02  0.3600000E+02  0.3600000E+02  0.3600000E+02
   0.4750000E+01  0.1083333E+01  0.3600000E+02  0.3600000E+02  0.3600000E+02  0.3600000E+02
   0.4916667E+01  0.1083333E+01  0.3600000E+02  0.3600000E+02  0.3600000E+02  0.3600000E+02
   0.5083333E+01  0.1083333E+01  0.3600000E+02  0.3600000E+02  0.3600000E+02  0.3600000E+02
   0.5250000E+01  0.1083333E+01  0.3600000E+02  0.3600000E+02  0.3600000E+02  0.3600000E+02
   0.5416667E+01  0.1083333E+01  0.3600000E+02  0.3600000E+02  0.3600000E+02  0.3600000E+02
   0.5583333E+01  0.1083333E+01  0.3600000E+02  0.3600000E+02  0.3600000E+02  0.3600000E+02
   0.5750000E+01  0.1083333E+01  0.3600000E+02  0.3600000E+02  0.3600000E+02  0.3600000E+02
   0.5916667E+01  0.1083333E+01  0.3600000E+02  0.3600000E+02  0.3600000E+02  0.3600000E+02
   0.6083333E+01  0.1083333E+01  0.3600000E+02  0.3600000E+02  0.3600000E+02  0.3600000E+02
   0.6250000E+01  0.1083333E+01  0.3600000E+02  0.3600000E+02  0.3600000E+02  0.3600000E+02
   0.6416667E+01  0.1083333E+01  0.3600000E+02  0.3600000E+02  0.3600000E+02  0.3600000E+02
   0.6583333E+01  0.1083333E+01  0.3600000E+02  0.3600000E+02  0.3600000E+02  0.3600000E+02
   0.6750000E+01  0.1083333E+01  0.3600000E+02  0.3600000E+02  0.3600000E+02  0.3600000E+02
   0.6916667E+01  0.1083333E+01  0.3600000E+02  0.3600000E+02  0.3600000E+02  0.3600000E+02
   0.7083333E+01  0.1083333E+01  0.3600000E+02  0.3600000E+02  0.3600000E+02  0.3600000E+02
   0.7250000E+01  0.1083333E+01  0.3600000E+02  0.3600000E+02  0.3600000E+02  0.3600000E+02
   0.7416667E+01  0.1083333E+01  0.3600000E+02  0.3600000E+02  0.3600000E+02  0.3600000E+02
   0.7583333E+01  0.1083333E+01  0.3600000E+02  0.3600000E+02  0.3600000E+02  0.3600000E+02
   0.7750000E+01  0.1083333E+01  0.3600000E+02  0.3600000E+02  0.3600000E+02  0.3600000E+02
   0.7916667E+01  0.1083333E+01  0.3600000E+02  0.3600000E+02  0.3600000E+02  0.3600000E+02
   0.8083333E+01  0.1083333E+01  0.3600000E+02  0.3600000E+02  0.3600000E+02  0.3600000E+02
   0.8250000E+01  0.1083333E+01  0.3600000E+02  0.3600000E+02  0.3600000E+02  0.3600000E+02
   0.8416667E+01  0.1083333E+01  0.3600000E+02  0.3600000E+02  0.3600000E+02  0.3600000E+02
   0.8583333E+01  0.1083333E+01  0.3600000E+02  0.3600000E+02  0.3600000E+02  0.3600000E+02
   0.8750000E+01  0.1083333E+01  0.3600000E+02  0.3600000E+02  0.3600000E+02  0.3600000E+02
   0.8916667E+01  0.1083333E+01  0.3600000E+02  0.3600000E+02  0.3600000E+02  0.3600000E+02
   0.9083333E+01  0.1083333E+01  0.3600000E+02  0.3600000E+02  0.3600000E+02  0.3600000E+02
   0.9250000E+01  0.1083333E+01  0.3600000E+02  0.3600000E+02  0.3600000E+02  0.3600000E+02
   0.9416667E+01  0.1083333E+01  0.3600000E+02  0.3600000E+02  0.3600000E+02  0.3600000E+02
   0.9583333E+01  0.1083333E+01  0.3600000E+02  0.3600000E+02  0.3600000E+02  0.3600000E+02
   0.9750000E+01  0.1083333E+01  0.3600000E+02  0.3600000E+02  0.3600000E+02  0.3600000E+02
   0.9916667E+01  0.1083333E+01  0.3600000E+02  0.3600000E+02  0.3600000E+02  0.3600000E+02
   0.1008333E+02  0.1083333E+01  0.3600000E+02  0.3600000E+02  0.3600000E+02  0.3600000E+02
   0.1025000E+02  0.1083333E+01  0.3600000E+02  0.3600000E+02  0.3600000E+02  0.3600000E+02
   0.1041667E+02  0.1083333E+01  0.3600000E+02  0.3600000E+02  0.3600000E+02  0.3600000E+02
   0.1058333E+02  0.1083333E+01  0.3600000E+02  0.3600000E+02  0.3600000E+02  0.3600000E+02
   0.1075000E+02  0.1083333E+01  0.3600000E+02  0.3600000E+02  0.3600000E+02  0.3600000E+02
   0.1091667E+02  0.1083333E+01  0.3600000E+02  0.3600000E+02  0.3600000E+02  0.3600000E+02
   0.1108333E+02  0.1083333E+01  0.3600000E+02  0.3600000E+02  0.3600000E+02  0.3600000E+02
   0.1125000E+02  0.1083333E+01  0.3600000E+02  0.3600000E+02  0.3600000E+02  0.3600000E+02
   0.1141667E+02  0.1083333E+01  0.3600000E+02  0.3600000E+02  0.3600000E+02  0.3600000E+02
   0.1158333E+02  0.1083333E+01  0.3600000E+02  0.3600000E+02  0.3600000E+02  0.3600000E+02
   0.1175000E+02  0.1083333E+01  0.3600000E+02  0.3600000E+02  0.3600000E+02  0.3600000E+02
   0.1191667E+02  0.1083333E+01  0.3600000E+02  0.3600000E+02  0.3600000E+02  0.3600000E+02
   0.1208333E+02  0.1083333E+01  0.3600000E+02  0.3600000E+02  0.3600000E+02  0.3600000E+02
   0.1225000E+02  0.1083333E+01  0.3600000E+02  0.3600000E+02  0.3600000E+02  0.3600000E+02
   0.1241667E+02  0.1083333E+01  0.3600000E+02  0.3600000E+02  0.3600000E+02  0.3600000E+02
   0.1258333E+02  0.1083333E+01  0.3600000E+02  0.3600000E+02  0.3600000E+02  0.3600000E+02
   0.1275000E+02  0.1083333E+01  0.3600000E+02  0.3600000E+02  0.3600000E+02  0.3600000E+02
   0.1291667E+02  0.1083333E+01  0.3600000E+02  0.3600000E+02  0.3600000E+02  0.3600000E+02
   0.1308333E+02  0.1083333E+01  0.3600000E+02  0.3600000E+02  0.3600000E+02  0.3600000E+02
   0.1325000E+02  0.1083333E+01  0.3600000E+02  0.3600000E+02  0.3600000E+02  0.3600000E+02
   0.1341667E+02  0.1083333E+01  0.3600000E+02  0.3600000E+02  0.3600000E+02  0.3600000E+02
   0.1358333E+02  0.1083333E+01  0.3600000E+02  0.3600000E+02  0.3600000E+02  0.3600000E+02
   0.1375000E+02  0.1083333E+01  0.3600000E+02  0.3600000E+02  0.3600000E+02  0.3600000E+02
   0.1391667E+02  0.1083333E+01  0.3600000E+02  0.3600000E+02  0.3600000E+02  0.3600000E+02
   0.1408333E+02  0.1083333E+01  0.3600000E+02  0.3600000E+02  0.3600000E+02  0.3600000E+02
   0.1425000E+02  0.1083333E+01  0.3600000E+02  0.3600000E+02  0.3600000E+02  0.3600000E+02
   0.1441667E+02  0.1083333E+01  0.3600000E+02  0.3600000E+02  0.3600000E+02  0.3600000E+02
   0.1458333E+02  0.1083333E+01  0.3600000E+02  0.3600000E+02  0.3600000E+02  0.3600000E+02
   0.1475000E+02  0.1083333E+01  0.3600000E+02  0.3600000E+02  0.3600000E+02  0.3600000E+02
   0.1491667E+02  0.1083333E+01  0.3600000E+02  0.3600000E+02  0.3600000E+02  0.3600000E+02
   0.1508333E+02  0.1083333E+01  0.3600000E+02  0.3600000E+02  0.3600000E+02  0.3600000E+02
   0.1525000E+02  0.1083333E+01  0.3600000E+02  0.3600000E+02  0.3600000E+02  0.3600000E+02
   0.1541667E+02  0.1083333E+01  0.3600000E+02  0.3600000E+02  0.3600000E+02  0.3600000E+02
   0.1558333E+02  0.1083333E+01  0.3600000E+02  0.3600000E+02  0.3600000E+02  0.3600000E+02
   0.1575000E+02  0.1083333E+01  0.3600000E+02  0.3600000E+02  0.3600000E+02  0.3600000E+02
   0.1591667E+02  0.1083333E+01  0.3600000E+02  0.3600000E+02  0.3600000E+02  0.3600000E+02
   0.1608333E+02  0.1083333E+01  0.3600000E+02  0.3600000E+02  0.3600000E+02  0.3600000E+02
   0.1625000E+02  0.1083333E+01  0.3600000E+02  0.3600000E+02  0.3600000E+02  0.3600000E+02
   0.1641667E+02  0.1083333E+01  0.3600000E+02  0.3600000E+02  0.3600000E+02  0.3600000E+02
   0.1658333E+02  0.1083333E+01  0.3600000E+02  0.3600000E+02  0.3600000E+02  0.3600000E+02
   0.1675000E+02  0.1083333E+01  0.3600000E+02  0.3600000E+02  0.3600000E+02  0.3600000E+02
   0.1691667E+02  0.1083333E+01  0.3600000E+02  0.3600000E+02  0.3600000E+02  0.3600000E+02
   0.1708333E+02  0.1083333E+01  0.3600000E+02  0.3600000E+02  0.3600000E+02  0.3600000E+02
   0.1725000E+02  0.1083333E+01  0.3600000E+02  0.3600000E+02  0.3600000E+02  0.3600000E+02
   0.1741667E+02  0.1083333E+01  0.3600000E+02  0.3600000E+02  0.3600000E+02  0.3600000E+02
   0.1758333E+02  0.1083333E+01  0.3600000E+02  0.3600000E+02  0.3600000E+02  0.3600000E+02
   0.1775000E+02  0.1083333E+01  0.3600000E+02  0.3600000E+02  0.3600000E+02  0.3600000E+02
   0.1791667E+02  0.1083333E+01  0.3600000E+02  0.3600000E+02  0.3600000E+02  0.3600000E+02
   0.1808333E+02  0.1083333E+01  0.3600000E+02  0.3600000E+02  0.3600000E+02  0.3600000E+02
   0.1825000E+02  0.1083333E+01  0.3600000E+02  0.3600000E+02  0.3600000E+02  0.3600000E+02
   0.1841667E+02  0.1083333E+01  0.3600000E+02  0.3600000E+02  0.3600000E+02  0.3600000E+02
   0.1858333E+02  0.1083333E+01  0.3600000E+02  0.3600000E+02  0.3600000E+02  0.3600000E+02
   0.1875000E+02  0.1083333E+01  0.3600000E+02  0.3600000E+02  0.3600000E+02  0.3600000E+02
   0.1891667E+02  0.1083333E+01  0.3600000E+02  0.3600000E+02  0.3600000E+02  0.3600000E+02
   0.1908333E+02  0.1083333E+01  0.3600000E+02  0.3600000E+02  0.3600000E+02  0.3600000E+02
   0.1925000E+02  0.1083333E+01  0.3600000E+02  0.3600000E+02  0.3600000E+02  0.3600000E+02
   0.1941667E+02  0.1083333E+01  0.3600000E+02  0.3600000E+02  0.3600000E+02  0.3600000E+02
   0.1958333E+02  0.1083333E+01  0.3600000E+02  0.3600000E+02  0.3600000E+02  0.3600000E+02
   0.1975000E+02  0.1083333E+01  0.3600000E+02  0.3600000E+02  0.3600000E+02  0.3600000E+02
   0.1991667E+02  0.1083333E+01  0.3600000E+02  0.3600000E+02  0.3600000E+02  0.3600000E+02
   0.2008333E+02  0.1083333E+01  0.3600000E+02  0.3600000E+02  0.3600000E+02  0.3600000E+02
   0.2025000E+02  0.1083333E+01  0.3600000E+02  0.3600000E+02  0.3600000E+02  0.3600000E+02
   0.2041667E+02  0.1083333E+01  0.3600000E+02  0.3600000E+02  0.3600000E+02  0.3600000E+02
   0.2058333E+02  0.1083333E+01  0.3600000E+02  0.3600000E+02  0.3600000E+02  0.3600000E+02
   0.2075000E+02  0.1083333E+01  0.3600000E+02  0.3600000E+02  0.3600000E+02  0.3600000E+02
   0.2091667E+02  0.1083333E+01  0.3600000E+02  0.3600000E+02  0.3600000E+02  0.3600000E+02
   0.2108333E+02  0.1083333E+01  0.3600000E+02  0.3600000E+02  0.3600000E+02  0.3600000E+02
   0.2125000E+02  0.1083333E+01  0.3600000E+02  0.3600000E+02  0.3600000E+02  0.3600000E+02
   0.2141667E+02  0.1083333E+01  0.3600000E+02  0.3600000E+02  0.3600000E+02  0.3600000E+02
   0.2158333E+02  0.1083333E+01  0.3600000E+02  0.3600000E+02  0.3600000E+02  0.3600000E+02
   0.2175000E+02  0.1083333E+01  0.3600000E+02  0.3600000E+02  0.3600000E+02  0.3600000E+02
   0.2191667E+02  0.1083333E+01  0.3600000E+02  0.3600000E+02  0.3600000E+02  0.3600000E+02
   0.2208333E+02  0.1083333E+01  0.3600000E+02  0.3600000E+02  0.3600000E+02  0.3600000E+02
   0.2225000E+02  0.1083333E+01  0.3600000E+02  0.3600000E+02  0.3600000E+02  0.3600000E+02
   0.2241667E+02  0.1083333E+01  0.3600000E+02  0.3600000E+02  0.3600000E+02  0.3600000E+02
   0.2258333E+02  0.1083333E+01  0.3600000E+02  0.3600000E+02  0.3600000E+02  0.3600000E+02
   0.2275000E+02  0.1083333E+01  0.3600000E+02  0.3600000E+02  0.3600000E+02  0.3600000E+02
   0.2291667E+02  0.1083333E+01  0.3600000E+02  0.3600000E+02  0.3600000E+02  0.3600000E+02
   0.2308333E+02  0.1083333E+01  0.3600000E+02  0.3600000E+02  0.3600000E+02  0.3600000E+02
   0.2325000E+02  0.1083333E+01  0.3600000E+02  0.3600000E+02  0.3600000E+02  0.3600000E+02
   0.2341667E+02  0.1083333E+01  0.3600000E+02  0.3600000E+02  0.3600000E+02  0.3600000E+02
   0.2358333E+02  0.1083333E+01  0.3600000E+02  0.3600000E+02  0.3600000E+02  0.3600000E+02
   0.2375000E+02  0.1083333E+01  0.3600000E+02  0.3600000E+02  0.3600000E+02  0.3600000E+02
   0.2391667E+02  0.1083333E+01  0.3600000E+02  0.3600000E+02  0.3600000E+02  0.3600000E+02
   0.2408333E+02  0.1083333E+01  0.3600000E+02  0.3600000E+02  0.3600000E+02  0.3600000E+02
   0.2425000E+02  0.1083333E+01  0.3600000E+02  0.3600000E+02  0.3600000E+02  0.3600000E+02
   0.2441667E+02  0.1083333E+01  0.3600000E+02  0.3600000E+02  0.3600000E+02  0.3600000E+02
   0.2458333E+02  0.1083333E+01  0.3600000E+02  0.3600000E+02  0.3600000E+02  0.3600000E+02
   0.2475000E+02  0.1083333E+01  0.3600000E+02  0.3600000E+02  0.3600000E+02  0.3600000E+02
   0.2491667E+02  0.1083333E+01  0.3600000E+02  0.3600000E+02  0.3600000E+02  0.3600000E+02
   0.2508333E+02  0.1083333E+01  0.3600000E+02  0.3600000E+02  0.3600000E+02  0.3600000E+02
   0.2525000E+02  0.1083333E+01  0.3600000E+02  0.3600000E+02  0.3600000E+02  0.3600000E+02
   0.2541667E+02  0.1083333E+01  0.3600000E+02  0.3600000E+02  0.3600000E+02  0.3600000E+02
   0.2558333E+02  0.1083333E+01  0.3600000E+02  0.3600000E+02  0.3600000E+02  0.3600000E+02
   0.2575000E+02  0.1083333E+01  0.3600000E+02  0.3600000E+02  0.3600000E+02  0.3600000E+02
   0.2591667E+02  0.1083333E+01  0.3600000E+02  0.3600000E+02  0.3600000E+02  0.3600000E+02
   0.2608333E+02  0.1083333E+01  0.3600000E+02  0.3600000E+02  0.3600000E+02  0.3600000E+02
   0.2625000E+02  0.1083333E+01  0.3600000E+02  0.3600000E+02  0.3600000E+02  0.3600000E+02
   0.2641667E+02  0.1083333E+01  0.3600000E+02  0.3600000E+02  0.3600000E+02  0.3600000E+02
   0.2658333E+02  0.1083333E+01  0.3600000E+02  0.3600000E+02  0.3600000E+02  0.3600000E+02
   0.2675000E+02  0.1083333E+01  0.3600000E+02  0.3600000E+02  0.3600000E+02  0.3600000E+02
   0.2691667E+02  0.1083333E+01  0.3600000E+02  0.3600000E+02  0.3600000E+02  0.3600000E+02
   0.2708333E+02  0.1083333E+01  0.3600000E+02  0.3600000E+02  0.3600000E+02  0.3600000E+02
   0.2725000E+02  0.1083333E+01  0.3600000E+02  0.3600000E+02  0.3600000E+02  0.3600000E+02
   0.2741667E+02  0.1083333E+01  0.3600000E+02  0.3600000E+02  0.3600000E+02  0.3600000E+02
   0.2758333E+02  0.1083333E+01  0.3600000E+02  0.3600000E+02  0.3600000E+02  0.3600000E+02
   0.2775000E+02  0.1083333E+01  0.3600000E+02  0.3600000E+02  0.3600000E+02  0.3600000E+02
   0.2791667E+02  0.1083333E+01  0.3600000E+02  0.3600000E+02  0.3600000E+02  0.3600000E+02
   0.2808333E+02  0.1083333E+01  0.3600000E+02  0.3600000E+02  0.3600000E+02  0.3600000E+02
   0.2825000E+02  0.1083333E+01  0.3600000E+02  0.3600000E+02  0.3600000E+02  0.3600000E+02
   0.2841667E+02  0.1083333E+01  0.3600000E+02  0.3600000E+02  0.3600000E+02  0.3600000E+02
   0.2858333E+02  0.1083333E+01  0.3600000E+02  0.3600000E+02  0.3600000E+02  0.3600000E+02
   0.2875000E+02  0.1083333E+01  0.3600000E+02  0.3600000E+02  0.3600000E+02  0.3600000E+02
   0.2891667E+02  0.1083333E+01  0.3600000E+02  0.3600000E+02  0.3600000E+02  0.3600000E+02
   0.2908333E+02  0.1083333E+01  0.3600000E+02  0.3600000E+02  0.3600000E+02  0.3600000E+02
   0.2925000E+02  0.1083333E+01  0.3600000E+02  0.3600000E+02  0.3600000E+02  0.3600000E+02
   0.2941667E+02  0.1083333E+01  0.3600000E+02  0.3600000E+02  0.3600000E+02  0.3600000E+02
   0.2958333E+02  0.1083333E+01  0.3600000E+02  0.3600000E+02  0.3600000E+02  0.3600000E+02
   0.2975000E+02  0.1083333E+01  0.3600000E+02  0.3600000E+02  0.3600000E+02  0.3600000E+02
   0.2991667E+02  0.1083333E+01  0.3600000E+02  0.3600000E+02  0.3600000E+02  0.3600000E+02
   0.3008333E+02  0.1083333E+01  0.3600000E+02  0.3600000E+02  0.3600000E+02  0.3600000E+02
   0.3025000E+02  0.1083333E+01  0.3600000E+02  0.3600000E+02  0.3600000E+02  0.3600000E+02
   0.3041667E+02  0.1083333E+01  0.3600000E+02  0.3600000E+02  0.3600000E+02  0.3600000E+02
   0.3058333E+02  0.1083333E+01  0.3600000E+02  0.3600000E+02  0.3600000E+02  0.3600000E+02
   0.3075000E+02  0.1083333E+01  0.3600000E+02  0.3600000E+02  0.3600000E+02  0.3600000E+02
   0.3091667E+02  0.1083333E+01  0.3600000E+02  0.3600000E+02  0.3600000E+02  0.3600000E+02
   0.3108333E+02  0.1083333E+01  0.3600000E+02  0.3600000E+02  0.3600000E+02  0.3600000E+02
   0.3125000E+02  0.1083333E+01  0.3600000E+02  0.3600000E+02  0.3600000E+02  0.3600000E+02
   0.3141667E+02  0.1083333E+01  0.3600000E+02  0.3600000E+02  0.3600000E+02  0.3600000E+02
   0.3158333E+02  0.1083333E+01  0.3600000E+02  0.3600000E+02  0.3600000E+02  0.3600000E+02
   0.3175000E+02  0.1083333E+01  0.3600000E+02  0.3600000E+02  0.3600000E+02  0.3600000E+02
   0.3191667E+02  0.1083333E+01  0.3600000E+02  0.3600000E+02  0.3600000E+02  0.3600000E+02
   0.3208333E+02  0.1083333E+01  0.3600000E+02  0.3600000E+02  0.3600000E+02  0.3600000E+02
   0.3225000E+02  0.1083333E+01  0.3600000E+02  0.3600000E+02  0.3600000E+02  0.3600000E+02
   0.3241667E+02  0.1083333E+01  0.3600000E+02  0.3600000E+02  0.3600000E+02  0.3600000E+02
   0.3258333E+02  0.1083333E+01  0.3600000E+02  0.3600000E+02  0.3600000E+02  0.3600000E+02
   0.3275000E+02  0.1083333E+01  0.3600000E+02  0.3600000E+02  0.3600000E+02  0.3600000E+02
   0.3291667E+02  0.1083333E+01  0.3600000E+02  0.3600000E+02  0.3600000E+02  0.3600000E+02
   0.3308333E+02  0.1083333E+01  0.3600000E+02  0.3600000E+02  0.3600000E+02  0.3600000E+02
   0.3325000E+02  0.1083333E+01  0.3600000E+02  0.3600000E+02  0.3600000E+02  0.3600000E+02
   0.3341667E+02  0.1083333E+01  0.3600000E+02  0.3600000E+02  0.3600000E+02  0.3600000E+02
   0.3358333E+02  0.1083333E+01  0.3600000E+02  0.3600000E+02  0.3600000E+02  0.3600000E+02
   0.3375000E+02  0.1083333E+01  0.3600000E+02  0.3600000E+02  0.3600000E+02  0.3600000E+02
   0.3391667E+02  0.1083333E+01  0.3600000E+02  0.3600000E+02  0.3600000E+02  0.3600000E+02
   0.3408333E+02  0.1083333E+01  0.3600000E+02  0.3600000E+02  0.3600000E+02  0.3600000E+02
   0.3425000E+02  0.1083333E+01  0.3600000E+02  0.3600000E+02  0.3600000E+02  0.3600000E+02
   0.3441667E+02  0.1083333E+01  0.3600000E+02  0.3600000E+02  0.3600000E+02  0.3600000E+02
   0.3458333E+02  0.1083333E+01  0.3600000E+02  0.3600000E+02  0.3600000E+02  0.3600000E+02
   0.3475000E+02  0.1083333E+01  0.3600000E+02  0.3600000E+02  0.3600000E+02  0.3600000E+02
   0.3491667E+02  0.1083333E+01  0.3600000E+02  0.3600000E+02  0.3600000E+02  0.3600000E+02
   0.3508333E+02  0.1083333E+01  0.3600000E+02  0.3600000E+02  0.3600000E+02  0.3600000E+02
   0.3525000E+02  0.1083333E+01  0.3600000E+02  0.3600000E+02  0.3600000E+02  0.3600000E+02
   0.3541667E+02  0.1083333E+01  0.3600000E+02  0.3600000E+02  0.3600000E+02  0.3600000E+02
   0.3558333E+02  0.1083333E+01  0.3600000E+02  0.3600000E+02  0.3600000E+02  0.3600000E+02
   0.3575000E+02  0.1083333E+01  0.3600000E+02  0.3600000E+02  0.3600000E+02  0.3600000E+02
   0.3591667E+02  0.1083333E+01  0.3600000E+02  0.3600000E+02  0.3600000E+02  0.3600000E+02
   0.3608333E+02  0.1083333E+01  0.3600000E+02  0.3600000E+02  0.3600000E+02  0.3600000E+02
   0.3625000E+02  0.1083333E+01  0.3600000E+02  0.3600000E+02  0.3600000E+02  0.3600000E+02
   0.3641667E+02  0.1083333E+01  0.3600000E+02  0.3600000E+02  0.3600000E+02  0.3600000E+02
   0.3658333E+02  0.1083333E+01  0.3600000E+02  0.3600000E+02  0.3600000E+02  0.3600000E+02
   0.3675000E+02  0.1083333E+01  0.3600000E+02  0.3600000E+02  0.3600000E+02  0.3600000E+02
   0.3691667E+02  0.1083333E+01  0.3600000E+02  0.3600000E+02  0.3600000E+02  0.3600000E+02
   0.3708333E+02  0.1083333E+01  0.3600000E+02  0.3600000E+02  0.3600000E+02  0.3600000E+02
   0.3725000E+02  0.1083333E+01  0.3600000E+02  0.3600000E+02  0.3600000E+02  0.3600000E+02
   0.3741667E+02  0.1083333E+01  0.3600000E+02  0.3600000E+02  0.3600000E+02  0.3600000E+02
   0.3758333E+02  0.1083333E+01  0.3600000E+02  0.3600000E+02  0.3600000E+02  0.3600000E+02
   0.3775000E+02  0.1083333E+01  0.3600000E+02  0.3600000E+02  0.3600000E+02  0.3600000E+02
   0.3791667E+02  0.1083333E+01  0.3600000E+02  0.3600000E+02  0.3600000E+02  0.3600000E+02
   0.3808333E+02  0.1083333E+01  0.3600000E+02  0.3600000E+02  0.3600000E+02  0.3600000E+02
   0.3825000E+02  0.1083333E+01  0.3600000E+02  0.3600000E+02  0.3600000E+02  0.3600000E+02
   0.3841667E+02  0.1083333E+01  0.3600000E+02  0.3600000E+02  0.3600000E+02  0.3600000E+02
   0.3858333E+02  0.1083333E+01  0.3600000E+02  0.3600000E+02  0.3600000E+02  0.3600000E+02
   0.3875000E+02  0.1083333E+01  0.3600000E+02  0.3600000E+02  0.3600000E+02  0.3600000E+02
   0.3891667E+02  0.1083333E+01  0.3600000E+02  0.3600000E+02  0.3600000E+02  0.3600000E+02
   0.3908333E+02  0.1083333E+01  0.3600000E+02  0.3600000E+02  0.3600000E+02  0.3600000E+02
   0.3925000E+02  0.1083333E+01  0.3600000E+02  0.3600000E+02  0.3600000E+02  0.3600000E+02
   0.3941667E+02  0.1083333E+01  0.3600000E+02  0.3600000E+02  0.3600000E+02  0.3600000E+02
   0.3958333E+02  0.1083333E+01  0.3600000E+02  0.3600000E+02  0.3600000E+02  0.3600000E+02
   0.3975000E+02  0.1083333E+01  0.3600000E+02  0.3600000E+02  0.3600000E+02  0.3600000E+02
   0.3991667E+02  0.1083333E+01  0.3600000E+02  0.3600000E+02  0.3600000E+02  0.3600000E+02
   0.4008333E+02  0.1083333E+01  0.3600000E+02  0.3600000E+02  0.3600000E+02  0.3600000E+02
   0.4025000E+02  0.1083333E+01  0.3600000E+02  0.3600000E+02  0.3600000E+02  0.3600000E+02
   0.4041667E+02  0.1083333E+01  0.3600000E+02  0.3600000E+02  0.3600000E+02  0.3600000E+02
   0.4058333E+02  0.1083333E+01  0.3600000E+02  0.3600000E+02  0.3600000E+02  0.3600000E+02
   0.4075000E+02  0.1083333E+01  0.3600000E+02  0.3600000E+02  0.3600000E+02  0.3600000E+02
   0.4091667E+02  0.1083333E+01  0.3600000E+02  0.3600000E+02  0.3600000E+02  0.3600000E+02
   0.4108333E+02  0.1083333E+01  0.3600000E+02  0.3600000E+02  0.3600000E+02  0.3600000E+02
   0.4125000E+02  0.1083333E+01  0.3600000E+02  0.3600000E+02  0.3600000E+02  0.3600000E+02
   0.4141667E+02  0.1083333E+01  0.3600000E+02  0.3600000E+02  0.3600000E+02  0.3600000E+02
   0.4158333E+02  0.1083333E+01  0.3600000E+02  0.3600000E+02  0.3600000E+02  0.3600000E+02
   0.4175000E+02  0.1083333E+01  0.3600000E+02  0.3600000E+02  0.3600000E+02  0.3600000E+02
   0.4191667E+02  0.1083333E+01  0.3600000E+02  0.3600000E+02  0.3600000E+02  0.3600000E+02
   0.4208333E+02  0.1083333E+01  0.3600000E+02  0.3600000E+02  0.3600000E+02  0.3600000E+02
   0.4225000E+02  0.1083333E+01  0.3600000E+02  0.3600000E+02  0.3600000E+02  0.3600000E+02
   0.4241667E+02  0.1083333E+01  0.3600000E+02  0.3600000E+02  0.3600000E+02  0.3600000E+02
   0.4258333E+02  0.1083333E+01  0.3600000E+02  0.3600000E+02  0.3600000E+02  0.3600000E+02
   0.4275000E+02  0.1083333E+01  0.3600000E+02  0.3600000E+02  0.3600000E+02  0.3600000E+02
   0.4291667E+02  0.1083333E+01  0.3600000E+02  0.3600000E+02  0.3600000E+02  0.3600000E+02
   0.4308333E+02  0.1083333E+01  0.3600000E+02  0.3600000E+02  0.3600000E+02  0.3600000E+02
   0.4325000E+02  0.1083333E+01  0.3600000E+02  0.3600000E+02  0.3600000E+02  0.3600000E+02
   0.4341667E+02  0.1083333E+01  0.3600000E+02  0.3600000E+02  0.3600000E+02  0.3600000E+02
   0.4358333E+02  0.1083333E+01  0.3600000E+02  0.3600000E+02  0.3600000E+02  0.3600000E+02
   0.4375000E+02  0.1083333E+01  0.3600000E+02  0.3600000E+02  0.3600000E+02  0.3600000E+02
   0.4391667E+02  0.1083333E+01  0.3600000E+02  0.3600000E+02  0.3600000E+02  0.3600000E+02
   0.4408333E+02  0.1083333E+01  0.3600000E+02  0.3600000E+02  0.3600000E+02  0.3600000E+02
   0.4425000E+02  0.1083333E+01  0.3600000E+02  0.3600000E+02  0.3600000E+02  0.3600000E+02
   0.4441667E+02  0.1083333E+01  0.3600000E+02  0.3600000E+02  0.3600000E+02  0.3600000E+02
   0.4458333E+02  0.1083333E+01  0.3600000E+02  0.3600000E+02  0.3600000E+02  0.3600000E+02
   0.4475000E+02  0.1083333E+01  0.3600000E+02  0.3600000E+02  0.3600000E+02  0.3600000E+02
   0.4491667E+02  0.1083333E+01  0.3600000E+02  0.3600000E+02  0.3600000E+02  0.3600000E+02
   0.4508333E+02  0.1083333E+01  0.3600000E+02  0.3600000E+02  0.3600000E+02  0.3600000E+02
   0.4525000E+02  0.1083333E+01  0.3600000E+02  0.3600000E+02  0.3600000E+02  0.3600000E+02
   0.4541667E+02  0.1083333E+01  0.3600000E+02  0.3600000E+02  0.3600000E+02  0.3600000E+02
   0.4558333E+02  0.1083333E+01  0.3600000E+02  0.3600000E+02  0.3600000E+02  0.3600000E+02
   0.4575000E+02  0.1083333E+01  0.3600000E+02  0.3600000E+02  0.3600000E+02  0.3600000E+02
   0.4591667E+02  0.1083333E+01  0.3600000E+02  0.3600000E+02  0.3600000E+02  0.3600000E+02
   0.4608333E+02  0.1083333E+01  0.3600000E+02  0.3600000E+02  0.3600000E+02  0.3600000E+02
   0.4625000E+02  0.1083333E+01  0.3600000E+02  0.3600000E+02  0.3600000E+02  0.3600000E+02
   0.4641667E+02  0.1083333E+01  0.3600000E+02  0.3600000E+02  0.3600000E+02  0.3600000E+02
   0.4658333E+02  0.1083333E+01  0.3600000E+02  0.3600000E+02  0.3600000E+02  0.3600000E+02
   0.4675000E+02  0.1083333E+01  0.3600000E+02  0.3600000E+02  0.3600000E+02  0.3600000E+02
   0.4691667E+02  0.1083333E+01  0.3600000E+02  0.3600000E+02  0.3600000E+02  0.3600000E+02
   0.4708333E+02  0.1083333E+01  0.3600000E+02  0.3600000E+02  0.3600000E+02  0.3600000E+02
   0.4725000E+02  0.1083333E+01  0.3600000E+02  0.3600000E+02  0.3600000E+02  0.3600000E+02
   0.4741667E+02  0.1083333E+01  0.3600000E+02  0.3600000E+02  0.3600000E+02  0.3600000E+02
   0.4758333E+02  0.1083333E+01  0.3600000E+02  0.3600000E+02  0.3600000E+02  0.3600000E+02
   0.4775000E+02  0.1083333E+01  0.3600000E+02  0.3600000E+02  0.3600000E+02  0.3600000E+02
   0.4791667E+02  0.1083333E+01  0.3600000E+02  0.3600000E+02  0.3600000E+02  0.3600000E+02
   0.4808333E+02  0.1083333E+01  0.3600000E+02  0.3600000E+02  0.3600000E+02  0.3600000E+02
   0.4825000E+02  0.1083333E+01  0.3600000E+02  0.3600000E+02  0.3600000E+02  0.3600000E+02
   0.4841667E+02  0.1083333E+01  0.3600000E+02  0.3600000E+02  0.3600000E+02  0.3600000E+02
   0.4858333E+02  0.1083333E+01  0.3600000E+02  0.3600000E+02  0.3600000E+02  0.3600000E+02
   0.4875000E+02  0.1083333E+01  0.3600000E+02  0.3600000E+02  0.3600000E+02  0.3600000E+02
   0.4891667E+02  0.1083333E+01  0.3600000E+02  0.3600000E+02  0.3600000E+02  0.3600000E+02
   0.4908333E+02  0.1083333E+01  0.3600000E+02  0.3600000E+02  0.3600000E+02  0.3600000E+02
   0.4925000E+02  0.1083333E+01  0.3600000E+02  0.3600000E+02  0.3600000E+02  0.3600000E+02
   0.4941667E+02  0.1083333E+01  0.3600000E+02  0.3600000E+02  0.3600000E+02  0.3600000E+02
   0.4958333E+02  0.1083333E+01  0.3600000E+02  0.3600000E+02  0.3600000E+02  0.3600000E+02
   0.4975000E+02  0.1083333E+01  0.3600000E+02  0.3600000E+02  0.3600000E+02  0.3600000E+02
   0.4991667E+02  0.1083333E+01  0.3600000E+02  0.3600000E+02  0.3600000E+02  0.3600000E+02
   0.5008333E+02  0.1083333E+01  0.3600000E+02  0.3600000E+02  0.3600000E+02  0.3600000E+02
   0.5025000E+02  0.1083333E+01  0.3600000E+02  0.3600000E+02  0.3600000E+02  0.3600000E+02
   0.5041667E+02  0.1083333E+01  0.3600000E+02  0.3600000E+02  0.3600000E+02  0.3600000E+02
   0.5058333E+02  0.1083333E+01  0.3600000E+02  0.3600000E+02  0.3600000E+02  0.3600000E+02
   0.5075000E+02  0.1083333E+01  0.3600000E+02  0.3600000E+02  0.3600000E+02  0.3600000E+02
   0.5091667E+02  0.1083333E+01  0.3600000E+02  0.3600000E+02  0.3600000E+02  0.3600000E+02
   0.5108333E+02  0.1083333E+01  0.3600000E+02  0.3600000E+02  0.3600000E+02  0.3600000E+02
   0.5125000E+02  0.1083333E+01  0.3600000E+02  0.3600000E+02  0.3600000E+02  0.3600000E+02
   0.5141667E+02  0.1083333E+01  0.3600000E+02  0.3600000E+02  0.3600000E+02  0.3600000E+02
   0.5158333E+02  0.1083333E+01  0.3600000E+02  0.3600000E+02  0.3600000E+02  0.3600000E+02
   0.5175000E+02  0.1083333E+01  0.3600000E+02  0.3600000E+02  0.3600000E+02  0.3600000E+02
   0.5191667E+02  0.1083333E+01  0.3600000E+02  0.3600000E+02  0.3600000E+02  0.3600000E+02
   0.5208333E+02  0.1083333E+01  0.3600000E+02  0.3600000E+02  0.3600000E+02  0.3600000E+02
   0.5225000E+02  0.1083333E+01  0.3600000E+02  0.3600000E+02  0.3600000E+02  0.3600000E+02
   0.5241667E+02  0.1083333E+01  0.3600000E+02  0.3600000E+02  0.3600000E+02  0.3600000E+02
   0.5258333E+02  0.1083333E+01  0.3600000E+02  0.3600000E+02  0.3600000E+02  0.3600000E+02
   0.5275000E+02  0.1083333E+01  0.3600000E+02  0.3600000E+02  0.3600000E+02  0.3600000E+02
   0.5291667E+02  0.1083333E+01  0.3600000E+02  0.3600000E+02  0.3600000E+02  0.3600000E+02
   0.5308333E+02  0.1083333E+01  0.3600000E+02  0.3600000E+02  0.3600000E+02  0.3600000E+02
   0.5325000E+02  0.1083333E+01  0.3600000E+02  0.3600000E+02  0.3600000E+02  0.3600000E+02
   0.5341667E+02  0.1083333E+01  0.3600000E+02  0.3600000E+02  0.3600000E+02  0.3600000E+02
   0.5358333E+02  0.1083333E+01  0.3600000E+02  0.3600000E+02  0.3600000E+02  0.3600000E+02
   0.5375000E+02  0.1083333E+01  0.3600000E+02  0.3600000E+02  0.3600000E+02  0.3600000E+02
   0.5391667E+02  0.1083333E+01  0.3600000E+02  0.3600000E+02  0.3600000E+02  0.3600000E+02
   0.5408333E+02  0.1083333E+01  0.3600000E+02  0.3600000E+02  0.3600000E+02  0.3600000E+02
   0.5425000E+02  0.1083333E+01  0.3600000E+02  0.3600000E+02  0.3600000E+02  0.3600000E+02
   0.5441667E+02  0.1083333E+01  0.3600000E+02  0.3600000E+02  0.3600000E+02  0.3600000E+02
   0.5458333E+02  0.1083333E+01  0.3600000E+02  0.3600000E+02  0.3600000E+02  0.3600000E+02
   0.5475000E+02  0.1083333E+01  0.3600000E+02  0.3600000E+02  0.3600000E+02  0.3600000E+02
   0.5491667E+02  0.1083333E+01  0.3600000E+02  0.3600000E+02  0.3600000E+02  0.3600000E+02
   0.5508333E+02  0.1083333E+01  0.3600000E+02  0.3600000E+02  0.3600000E+02  0.3600000E+02
   0.5525000E+02  0.1083333E+01  0.3600000E+02  0.3600000E+02  0.3600000E+02  0.3600000E+02
   0.5541667E+02  0.1083333E+01  0.3600000E+02  0.3600000E+02  0.3600000E+02  0.3600000E+02
   0.5558333E+02  0.1083333E+01  0.3600000E+02  0.3600000E+02  0.3600000E+02  0.3600000E+02
   0.5575000E+02  0.1083333E+01  0.3600000E+02  0.3600000E+02  0.3600000E+02  0.3600000E+02
   0.5591667E+02  0.1083333E+01  0.3600000E+02  0.3600000E+02  0.3600000E+02  0.3600000E+02
   0.5608333E+02  0.1083333E+01  0.3600000E+02  0.3600000E+02  0.3600000E+02  0.3600000E+02
   0.5625000E+02  0.1083333E+01  0.3600000E+02  0.3600000E+02  0.3600000E+02  0.3600000E+02
   0.5641667E+02  0.1083333E+01  0.3600000E+02  0.3600000E+02  0.3600000E+02  0.3600000E+02
   0.5658333E+02  0.1083333E+01  0.3600000E+02  0.3600000E+02  0.3600000E+02  0.3600000E+02
   0.5675000E+02  0.1083333E+01  0.3600000E+02  0.3600000E+02  0.3600000E+02  0.3600000E+02
   0.5691667E+02  0.1083333E+01  0.3600000E+02  0.3600000E+02  0.3600000E+02  0.3600000E+02
   0.5708333E+02  0.1083333E+01  0.3600000E+02  0.3600000E+02  0.3600000E+02  0.3600000E+02
   0.5725000E+02  0.1083333E+01  0.3600000E+02  0.3600000E+02  0.3600000E+02  0.3600000E+02
   0.5741667E+02  0.1083333E+01  0.3600000E+02  0.3600000E+02  0.3600000E+02  0.3600000E+02
   0.5758333E+02  0.1083333E+01  0.3600000E+02  0.3600000E+02  0.3600000E+02  0.3600000E+02
   0.5775000E+02  0.1083333E+01  0.3600000E+02  0.3600000E+02  0.3600000E+02  0.3600000E+02
   0.5791667E+02  0.1083333E+01  0.3600000E+02  0.3600000E+02  0.3600000E+02  0.3600000E+02
   0.5808333E+02  0.1083333E+01  0.3600000E+02  0.3600000E+02  0.3600000E+02  0.3600000E+02
   0.5825000E+02  0.1083333E+01  0.3600000E+02  0.3600000E+02  0.3600000E+02  0.3600000E+02
   0.5841667E+02  0.1083333E+01  0.3600000E+02  0.3600000E+02  0.3600000E+02  0.3600000E+02
   0.5858333E+02  0.1083333E+01  0.3600000E+02  0.3600000E+02  0.3600000E+02  0.3600000E+02
   0.5875000E+02  0.1083333E+01  0.3600000E+02  0.3600000E+02  0.3600000E+02  0.3600000E+02
   0.5891667E+02  0.1083333E+01  0.3600000E+02  0.3600000E+02  0.3600000E+02  0.3600000E+02
   0.5908333E+02  0.1083333E+01  0.3600000E+02  0.3600000E+02  0.3600000E+02  0.3600000E+02
   0.5925000E+02  0.1083333E+01  0.3600000E+02  0.3600000E+02  0.3600000E+02  0.3600000E+02
   0.5941667E+02  0.1083333E+01  0.3600000E+02  0.3600000E+02  0.3600000E+02  0.3600000E+02
   0.5958333E+02  0.1083333E+01  0.3600000E+02  0.3600000E+02  0.3600000E+02  0.3600000E+02
   0.5975000E+02  0.1083333E+01  0.3600000E+02  0.3600000E+02  0.3600000E+02  0.3600000E+02
   0.5991667E+02  0.1083333E+01  0.3600000E+02  0.3600000E+02  0.3600000E+02  0.3600000E+02
   0.6008333E+02  0.1083333E+01  0.3600000E+02  0.3600000E+02  0.3600000E+02  0.3600000E+02
   0.6025000E+02  0.1083333E+01  0.3600000E+02  0.3600000E+02  0.3600000E+02  0.3600000E+02
   0.6041667E+02  0.1083333E+01  0.3600000E+02  0.3600000E+02  0.3600000E+02  0.3600000E+02
   0.6058333E+02  0.1083333E+01  0.3600000E+02  0.3600000E+02  0.3600000E+02  0.3600000E+02
   0.6075000E+02  0.1083333E+01  0.3600000E+02  0.3600000E+02  0.3600000E+02  0.3600000E+02
   0.6091667E+02  0.1083333E+01  0.3600000E+02  0.3600000E+02  0.3600000E+02  0.3600000E+02
   0.6108333E+02  0.1083333E+01  0.3600000E+02  0.3600000E+02  0.3600000E+02  0.3600000E+02
   0.6125000E+02  0.1083333E+01  0.3600000E+02  0.3600000E+02  0.3600000E+02  0.3600000E+02
   0.6141667E+02  0.1083333E+01  0.3600000E+02  0.3600000E+02  0.3600000E+02  0.3600000E+02
   0.6158333E+02  0.1083333E+01  0.3600000E+02  0.3600000E+02  0.3600000E+02  0.3600000E+02
   0.6175000E+02  0.1083333E+01  0.3600000E+02  0.3600000E+02  0.3600000E+02  0.3600000E+02
   0.6191667E+02  0.1083333E+01  0.3600000E+02  0.3600000E+02  0.3600000E+02  0.3600000E+02
   0.6208333E+02  0.1083333E+01  0.3600000E+02  0.3600000E+02  0.3600000E+02  0.3600000E+02
   0.6225000E+02  0.1083333E+01  0.3600000E+02  0.3600000E+02  0.3600000E+02  0.3600000E+02
   0.6241667E+02  0.1083333E+01  0.3600000E+02  0.3600000E+02  0.3600000E+02  0.3600000E+02
   0.6258333E+02  0.1083333E+01  0.3600000E+02  0.3600000E+02  0.3600000E+02  0.3600000E+02
   0.6275000E+02  0.1083333E+01  0.3600000E+02  0.3600000E+02  0.3600000E+02  0.3600000E+02
   0.6291667E+02  0.1083333E+01  0.3600000E+02  0.3600000E+02  0.3600000E+02  0.3600000E+02
   0.6308333E+02  0.1083333E+01  0.3600000E+02  0.3600000E+02  0.3600000E+02  0.3600000E+02
   0.6325000E+02  0.1083333E+01  0.3600000E+02  0.3600000E+02  0.3600000E+02  0.3600000E+02
   0.6341667E+02  0.1083333E+01  0.3600000E+02  0.3600000E+02  0.3600000E+02  0.3600000E+02
   0.6358333E+02  0.1083333E+01  0.3600000E+02  0.3600000E+02  0.3600000E+02  0.3600000E+02
   0.6375000E+02  0.1083333E+01  0.3600000E+02  0.3600000E+02  0.3600000E+02  0.3600000E+02
   0.6391667E+02  0.1083333E+01  0.3600000E+02  0.3600000E+02  0.3600000E+02  0.3600000E+02
   0.6408333E+02  0.1083333E+01  0.3600000E+02  0.3600000E+02  0.3600000E+02  0.3600000E+02
   0.6425000E+02  0.1083333E+01  0.3600000E+02  0.3600000E+02  0.3600000E+02  0.3600000E+02
   0.6441667E+02  0.1083333E+01  0.3600000E+02  0.3600000E+02  0.3600000E+02  0.3600000E+02
   0.6458333E+02  0.1083333E+01  0.3600000E+02  0.3600000E+02  0.3600000E+02  0.3600000E+02
   0.6475000E+02  0.1083333E+01  0.3600000E+02  0.3600000E+02  0.3600000E+02  0.3600000E+02
   0.6491667E+02  0.1083333E+01  0.3600000E+02  0.3600000E+02  0.3600000E+02  0.3600000E+02
   0.6508333E+02  0.1083333E+01  0.3600000E+02  0.3600000E+02  0.3600000E+02  0.3600000E+02
   0.6525000E+02  0.1083333E+01  0.3600000E+02  0.3600000E+02  0.3600000E+02  0.3600000E+02
   0.6541667E+02  0.1083333E+01  0.3600000E+02  0.3600000E+02  0.3600000E+02  0.3600000E+02
   0.6558333E+02  0.1083333E+01  0.3600000E+02  0.3600000E+02  0.3600000E+02  0.3600000E+02
   0.6575000E+02  0.1083333E+01  0.3600000E+02  0.3600000E+02  0.3600000E+02  0.3600000E+02
   0.6591667E+02  0.1083333E+01  0.3600000E+02  0.3600000E+02  0.3600000E+02  0.3600000E+02
   0.6608333E+02  0.1083333E+01  0.3600000E+02  0.3600000E+02  0.3600000E+02  0.3600000E+02
   0.6625000E+02  0.1083333E+01  0.3600000E+02  0.3600000E+02  0.3600000E+02  0.3600000E+02
   0.6641667E+02  0.1083333E+01  0.3600000E+02  0.3600000E+02  0.3600000E+02  0.3600000E+02
   0.6658333E+02  0.1083333E+01  0.3600000E+02  0.3600000E+02  0.3600000E+02  0.3600000E+02
   0.6675000E+02  0.1083333E+01  0.3600000E+02  0.3600000E+02  0.3600000E+02  0.3600000E+02
   0.6691667E+02  0.1083333E+01  0.3600000E+02  0.3600000E+02  0.3600000E+02  0.3600000E+02
   0.6708333E+02  0.1083333E+01  0.3600000E+02  0.3600000E+02  0.3600000E+02  0.3600000E+02
   0.6725000E+02  0.1083333E+01  0.3600000E+02  0.3600000E+02  0.3600000E+02  0.3600000E+02
   0.6741667E+02  0.1083333E+01  0.3600000E+02  0.3600000E+02  0.3600000E+02  0.3600000E+02
   0.6758333E+02  0.1083333E+01  0.3600000E+02  0.3600000E+02  0.3600000E+02  0.3600000E+02
   0.6775000E+02  0.1083333E+01  0.3600000E+02  0.3600000E+02  0.3600000E+02  0.3600000E+02
   0.6791667E+02  0.1083333E+01  0.3600000E+02  0.3600000E+02  0.3600000E+02  0.3600000E+02
   0.6808333E+02  0.1083333E+01  0.3600000E+02  0.3600000E+02  0.3600000E+02  0.3600000E+02
   0.6825000E+02  0.1083333E+01  0.3600000E+02  0.3600000E+02  0.3600000E+02  0.3600000E+02
   0.6841667E+02  0.1083333E+01  0.3600000E+02  0.3600000E+02  0.3600000E+02  0.3600000E+02
   0.6858333E+02  0.1083333E+01  0.3600000E+02  0.3600000E+02  0.3600000E+02  0.3600000E+02
   0.6875000E+02  0.1083333E+01  0.3600000E+02  0.3600000E+02  0.3600000E+02  0.3600000E+02
   0.6891667E+02  0.1083333E+01  0.3600000E+02  0.3600000E+02  0.3600000E+02  0.3600000E+02
   0.6908333E+02  0.1083333E+01  0.3600000E+02  0.3600000E+02  0.3600000E+02  0.3600000E+02
   0.6925000E+02  0.1083333E+01  0.3600000E+02  0.3600000E+02  0.3600000E+02  0.3600000E+02
   0.6941667E+02  0.1083333E+01  0.3600000E+02  0.3600000E+02  0.3600000E+02  0.3600000E+02
   0.6958333E+02  0.1083333E+01  0.3600000E+02  0.3600000E+02  0.3600000E+02  0.3600000E+02
   0.6975000E+02  0.1083333E+01  0.3600000E+02  0.3600000E+02  0.3600000E+02  0.3600000E+02
   0.6991667E+02  0.1083333E+01  0.3600000E+02  0.3600000E+02  0.3600000E+02  0.3600000E+02
   0.7008333E+02  0.1083333E+01  0.3600000E+02  0.3600000E+02  0.3600000E+02  0.3600000E+02
   0.7025000E+02  0.1083333E+01  0.3600000E+02  0.3600000E+02  0.3600000E+02  0.3600000E+02
   0.7041667E+02  0.1083333E+01  0.3600000E+02  0.3600000E+02  0.3600000E+02  0.3600000E+02
   0.7058333E+02  0.1083333E+01  0.3600000E+02  0.3600000E+02  0.3600000E+02  0.3600000E+02
   0.7075000E+02  0.1083333E+01  0.3600000E+02  0.3600000E+02  0.3600000E+02  0.3600000E+02
   0.7091667E+02  0.1083333E+01  0.3600000E+02  0.3600000E+02  0.3600000E+02  0.3600000E+02
   0.7108333E+02  0.1083333E+01  0.3600000E+02  0.3600000E+02  0.3600000E+02  0.3600000E+02
   0.7125000E+02  0.1083333E+01  0.3600000E+02  0.3600000E+02  0.3600000E+02  0.3600000E+02
   0.7141667E+02  0.1083333E+01  0.3600000E+02  0.3600000E+02  0.3600000E+02  0.3600000E+02
   0.7158333E+02  0.1083333E+01  0.3600000E+02  0.3600000E+02  0.3600000E+02  0.3600000E+02
   0.7175000E+02  0.1083333E+01  0.3600000E+02  0.3600000E+02  0.3600000E+02  0.3600000E+02
   0.7191667E+02  0.1083333E+01  0.3600000E+02  0.3600000E+02  0.3600000E+02  0.3600000E+02
   0.7208333E+02  0.1083333E+01  0.3600000E+02  0.3600000E+02  0.3600000E+02  0.3600000E+02
   0.7225000E+02  0.1083333E+01  0.3600000E+02  0.3600000E+02  0.3600000E+02  0.3600000E+02
   0.7241667E+02  0.1083333E+01  0.3600000E+02  0.3600000E+02  0.3600000E+02  0.3600000E+02
   0.7258333E+02  0.1083333E+01  0.3600000E+02  0.3600000E+02  0.3600000E+02  0.3600000E+02
   0.7275000E+02  0.1083333E+01  0.3600000E+02  0.3600000E+02  0.3600000E+02  0.3600000E+02
   0.7291667E+02  0.1083333E+01  0.3600000E+02  0.3600000E+02  0.3600000E+02  0.3600000E+02
   0.7308333E+02  0.1083333E+01  0.3600000E+02  0.3600000E+02  0.3600000E+02  0.3600000E+02
   0.7325000E+02  0.1083333E+01  0.3600000E+02  0.3600000E+02  0.3600000E+02  0.3600000E+02
   0.7341667E+02  0.1083333E+01  0.3600000E+02  0.3600000E+02  0.3600000E+02  0.3600000E+02
   0.7358333E+02  0.1083333E+01  0.3600000E+02  0.3600000E+02  0.3600000E+02  0.3600000E+02
   0.7375000E+02  0.1083333E+01  0.3600000E+02  0.3600000E+02  0.3600000E+02  0.3600000E+02
   0.7391667E+02  0.1083333E+01  0.3600000E+02  0.3600000E+02  0.3600000E+02  0.3600000E+02
   0.7408333E+02  0.1083333E+01  0.3600000E+02  0.3600000E+02  0.3600000E+02  0.3600000E+02
   0.7425000E+02  0.1083333E+01  0.3600000E+02  0.3600000E+02  0.3600000E+02  0.3600000E+02
   0.7441667E+02  0.1083333E+01  0.3600000E+02  0.3600000E+02  0.3600000E+02  0.3600000E+02
   0.7458333E+02  0.1083333E+01  0.3600000E+02  0.3600000E+02  0.3600000E+02  0.3600000E+02
   0.7475000E+02  0.1083333E+01  0.3600000E+02  0.3600000E+02  0.3600000E+02  0.3600000E+02
   0.7491667E+02  0.1083333E+01  0.3600000E+02  0.3600000E+02  0.3600000E+02  0.3600000E+02
   0.7508333E+02  0.1083333E+01  0.3600000E+02  0.3600000E+02  0.3600000E+02  0.3600000E+02
   0.7525000E+02  0.1083333E+01  0.3600000E+02  0.3600000E+02  0.3600000E+02  0.3600000E+02
   0.7541667E+02  0.1083333E+01  0.3600000E+02  0.3600000E+02  0.3600000E+02  0.3600000E+02
   0.7558333E+02  0.1083333E+01  0.3600000E+02  0.3600000E+02  0.3600000E+02  0.3600000E+02
   0.7575000E+02  0.1083333E+01  0.3600000E+02  0.3600000E+02  0.3600000E+02  0.3600000E+02
   0.7591667E+02  0.1083333E+01  0.3600000E+02  0.3600000E+02  0.3600000E+02  0.3600000E+02
   0.7608333E+02  0.1083333E+01  0.3600000E+02  0.3600000E+02  0.3600000E+02  0.3600000E+02
   0.7625000E+02  0.1083333E+01  0.3600000E+02  0.3600000E+02  0.3600000E+02  0.3600000E+02
   0.7641667E+02  0.1083333E+01  0.3600000E+02  0.3600000E+02  0.3600000E+02  0.3600000E+02
   0.7658333E+02  0.1083333E+01  0.3600000E+02  0.3600000E+02  0.3600000E+02  0.3600000E+02
   0.7675000E+02  0.1083333E+01  0.3600000E+02  0.3600000E+02  0.3600000E+02  0.3600000E+02
   0.7691667E+02  0.1083333E+01  0.3600000E+02  0.3600000E+02  0.3600000E+02  0.3600000E+02
   0.7708333E+02  0.1083333E+01  0.3600000E+02  0.3600000E+02  0.3600000E+02  0.3600000E+02
   0.7725000E+02  0.1083333E+01  0.3600000E+02  0.3600000E+02  0.3600000E+02  0.3600000E+02
   0.7741667E+02  0.1083333E+01  0.3600000E+02  0.3600000E+02  0.3600000E+02  0.3600000E+02
   0.7758333E+02  0.1083333E+01  0.3600000E+02  0.3600000E+02  0.3600000E+02  0.3600000E+02
   0.7775000E+02  0.1083333E+01  0.3600000E+02  0.3600000E+02  0.3600000E+02  0.3600000E+02
   0.7791667E+02  0.1083333E+01  0.3600000E+02  0.3600000E+02  0.3600000E+02  0.3600000E+02
   0.7808333E+02  0.1083333E+01  0.3600000E+02  0.3600000E+02  0.3600000E+02  0.3600000E+02
   0.7825000E+02  0.1083333E+01  0.3600000E+02  0.3600000E+02  0.3600000E+02  0.3600000E+02
   0.7841667E+02  0.1083333E+01  0.3600000E+02  0.3600000E+02  0.3600000E+02  0.3600000E+02
   0.7858333E+02  0.1083333E+01  0.3600000E+02  0.3600000E+02  0.3600000E+02  0.3600000E+02
   0.7875000E+02  0.1083333E+01  0.3600000E+02  0.3600000E+02  0.3600000E+02  0.3600000E+02
   0.7891667E+02  0.1083333E+01  0.3600000E+02  0.3600000E+02  0.3600000E+02  0.3600000E+02
   0.7908333E+02  0.1083333E+01  0.3600000E+02  0.3600000E+02  0.3600000E+02  0.3600000E+02
   0.7925000E+02  0.1083333E+01  0.3600000E+02  0.3600000E+02  0.3600000E+02  0.3600000E+02
   0.7941667E+02  0.1083333E+01  0.3600000E+02  0.3600000E+02  0.3600000E+02  0.3600000E+02
   0.7958333E+02  0.1083333E+01  0.3600000E+02  0.3600000E+02  0.3600000E+02  0.3600000E+02
   0.7975000E+02  0.1083333E+01  0.3600000E+02  0.3600000E+02  0.3600000E+02  0.3600000E+02
   0.7991667E+02  0.1083333E+01  0.3600000E+02  0.3600000E+02  0.3600000E+02  0.3600000E+02
   0.8008333E+02  0.1083333E+01  0.3600000E+02  0.3600000E+02  0.3600000E+02  0.3600000E+02
   0.8025000E+02  0.1083333E+01  0.3600000E+02  0.3600000E+02  0.3600000E+02  0.3600000E+02
   0.8041667E+02  0.1083333E+01  0.3600000E+02  0.3600000E+02  0.3600000E+02  0.3600000E+02
   0.8058333E+02  0.1083333E+01  0.3600000E+02  0.3600000E+02  0.3600000E+02  0.3600000E+02
   0.8075000E+02  0.1083333E+01  0.3600000E+02  0.3600000E+02  0.3600000E+02  0.3600000E+02
   0.8091667E+02  0.1083333E+01  0.3600000E+02  0.3600000E+02  0.3600000E+02  0.3600000E+02
   0.8108333E+02  0.1083333E+01  0.3600000E+02  0.3600000E+02  0.3600000E+02  0.3600000E+02
   0.8125000E+02  0.1083333E+01  0.3600000E+02  0.3600000E+02  0.3600000E+02  0.3600000E+02
   0.8141667E+02  0.1083333E+01  0.3600000E+02  0.3600000E+02  0.3600000E+02  0.3600000E+02
   0.8158333E+02  0.1083333E+01  0.3600000E+02  0.3600000E+02  0.3600000E+02  0.3600000E+02
   0.8175000E+02  0.1083333E+01  0.3600000E+02  0.3600000E+02  0.3600000E+02  0.3600000E+02
   0.8191667E+02  0.1083333E+01  0.3600000E+02  0.3600000E+02  0.3600000E+02  0.3600000E+02
   0.8208333E+02  0.1083333E+01  0.3600000E+02  0.3600000E+02  0.3600000E+02  0.3600000E+02
   0.8225000E+02  0.1083333E+01  0.3600000E+02  0.3600000E+02  0.3600000E+02  0.3600000E+02
   0.8241667E+02  0.1083333E+01  0.3600000E+02  0.3600000E+02  0.3600000E+02  0.3600000E+02
   0.8258333E+02  0.1083333E+01  0.3600000E+02  0.3600000E+02  0.3600000E+02  0.3600000E+02
   0.8275000E+02  0.1083333E+01  0.3600000E+02  0.3600000E+02  0.3600000E+02  0.3600000E+02
   0.8291667E+02  0.1083333E+01  0.3600000E+02  0.3600000E+02  0.3600000E+02  0.3600000E+02
   0.8308333E+02  0.1083333E+01  0.3600000E+02  0.3600000E+02  0.3600000E+02  0.3600000E+02
   0.8325000E+02  0.1083333E+01  0.3600000E+02  0.3600000E+02  0.3600000E+02  0.3600000E+02
   0.8341667E+02  0.1083333E+01  0.3600000E+02  0.3600000E+02  0.3600000E+02  0.3600000E+02
   0.8358333E+02  0.1083333E+01  0.3600000E+02  0.3600000E+02  0.3600000E+02  0.3600000E+02
   0.8375000E+02  0.1083333E+01  0.3600000E+02  0.3600000E+02  0.3600000E+02  0.3600000E+02
   0.8391667E+02  0.1083333E+01  0.3600000E+02  0.3600000E+02  0.3600000E+02  0.3600000E+02
   0.8408333E+02  0.1083333E+01  0.3600000E+02  0.3600000E+02  0.3600000E+02  0.3600000E+02
   0.8425000E+02  0.1083333E+01  0.3600000E+02  0.3600000E+02  0.3600000E+02  0.3600000E+02
   0.8441667E+02  0.1083333E+01  0.3600000E+02  0.3600000E+02  0.3600000E+02  0.3600000E+02
   0.8458333E+02  0.1083333E+01  0.3600000E+02  0.3600000E+02  0.3600000E+02  0.3600000E+02
   0.8475000E+02  0.1083333E+01  0.3600000E+02  0.3600000E+02  0.3600000E+02  0.3600000E+02
   0.8491667E+02  0.1083333E+01  0.3600000E+02  0.3600000E+02  0.3600000E+02  0.3600000E+02
   0.8508333E+02  0.1083333E+01  0.3600000E+02  0.3600000E+02  0.3600000E+02  0.3600000E+02
   0.8525000E+02  0.1083333E+01  0.3600000E+02  0.3600000E+02  0.3600000E+02  0.3600000E+02
   0.8541667E+02  0.1083333E+01  0.3600000E+02  0.3600000E+02  0.3600000E+02  0.3600000E+02
   0.8558333E+02  0.1083333E+01  0.3600000E+02  0.3600000E+02  0.3600000E+02  0.3600000E+02
   0.8575000E+02  0.1083333E+01  0.3600000E+02  0.3600000E+02  0.3600000E+02  0.3600000E+02
   0.8591667E+02  0.1083333E+01  0.3600000E+02  0.3600000E+02  0.3600000E+02  0.3600000E+02
   0.8608333E+02  0.1083333E+01  0.3600000E+02  0.3600000E+02  0.3600000E+02  0.3600000E+02
   0.8625000E+02  0.1083333E+01  0.3600000E+02  0.3600000E+02  0.3600000E+02  0.3600000E+02
   0.8641667E+02  0.1083333E+01  0.3600000E+02  0.3600000E+02  0.3600000E+02  0.3600000E+02
   0.8658333E+02  0.1083333E+01  0.3600000E+02  0.3600000E+02  0.3600000E+02  0.3600000E+02
   0.8675000E+02  0.1083333E+01  0.3600000E+02  0.3600000E+02  0.3600000E+02  0.3600000E+02
   0.8691667E+02  0.1083333E+01  0.3600000E+02  0.3600000E+02  0.3600000E+02  0.3600000E+02
   0.8708333E+02  0.1083333E+01  0.3600000E+02  0.3600000E+02  0.3600000E+02  0.3600000E+02
   0.8725000E+02  0.1083333E+01  0.3600000E+02  0.3600000E+02  0.3600000E+02  0.3600000E+02
   0.8741667E+02  0.1083333E+01  0.3600000E+02  0.3600000E+02  0.3600000E+02  0.3600000E+02
   0.8758333E+02  0.1083333E+01  0.3600000E+02  0.3600000E+02  0.3600000E+02  0.3600000E+02
   0.8775000E+02  0.1083333E+01  0.3600000E+02  0.3600000E+02  0.3600000E+02  0.3600000E+02
   0.8791667E+02  0.1083333E+01  0.3600000E+02  0.3600000E+02  0.3600000E+02  0.3600000E+02
   0.8808333E+02  0.1083333E+01  0.3600000E+02  0.3600000E+02  0.3600000E+02  0.3600000E+02
   0.8825000E+02  0.1083333E+01  0.3600000E+02  0.3600000E+02  0.3600000E+02  0.3600000E+02
   0.8841667E+02  0.1083333E+01  0.3600000E+02  0.3600000E+02  0.3600000E+02  0.3600000E+02
   0.8858333E+02  0.1083333E+01  0.3600000E+02  0.3600000E+02  0.3600000E+02  0.3600000E+02
   0.8875000E+02  0.1083333E+01  0.3600000E+02  0.3600000E+02  0.3600000E+02  0.3600000E+02
   0.8891667E+02  0.1083333E+01  0.3600000E+02  0.3600000E+02  0.3600000E+02  0.3600000E+02
   0.8908333E+02  0.1083333E+01  0.3600000E+02  0.3600000E+02  0.3600000E+02  0.3600000E+02
   0.8925000E+02  0.1083333E+01  0.3600000E+02  0.3600000E+02  0.3600000E+02  0.3600000E+02
   0.8941667E+02  0.1083333E+01  0.3600000E+02  0.3600000E+02  0.3600000E+02  0.3600000E+02
   0.8958333E+02  0.1083333E+01  0.3600000E+02  0.3600000E+02  0.3600000E+02  0.3600000E+02
   0.8975000E+02  0.1083333E+01  0.3600000E+02  0.3600000E+02  0.3600000E+02  0.3600000E+02
   0.8991667E+02  0.1083333E+01  0.3600000E+02  0.3600000E+02  0.3600000E+02  0.3600000E+02
   0.9008333E+02  0.1083333E+01  0.3600000E+02  0.3600000E+02  0.3600000E+02  0.3600000E+02
   0.9025000E+02  0.1083333E+01  0.3600000E+02  0.3600000E+02  0.3600000E+02  0.3600000E+02
   0.9041667E+02  0.1083333E+01  0.3600000E+02  0.3600000E+02  0.3600000E+02  0.3600000E+02
   0.9058333E+02  0.1083333E+01  0.3600000E+02  0.3600000E+02  0.3600000E+02  0.3600000E+02
   0.9075000E+02  0.1083333E+01  0.3600000E+02  0.3600000E+02  0.3600000E+02  0.3600000E+02
   0.9091667E+02  0.1083333E+01  0.3600000E+02  0.3600000E+02  0.3600000E+02  0.3600000E+02
   0.9108333E+02  0.1083333E+01  0.3600000E+02  0.3600000E+02  0.3600000E+02  0.3600000E+02
   0.9125000E+02  0.1083333E+01  0.3600000E+02  0.3600000E+02  0.3600000E+02  0.3600000E+02
   0.9141667E+02  0.1083333E+01  0.3600000E+02  0.3600000E+02  0.3600000E+02  0.3600000E+02
   0.9158333E+02  0.1083333E+01  0.3600000E+02  0.3600000E+02  0.3600000E+02  0.3600000E+02
   0.9175000E+02  0.1083333E+01  0.3600000E+02  0.3600000E+02  0.3600000E+02  0.3600000E+02
   0.9191667E+02  0.1083333E+01  0.3600000E+02  0.3600000E+02  0.3600000E+02  0.3600000E+02
   0.9208333E+02  0.1083333E+01  0.3600000E+02  0.3600000E+02  0.3600000E+02  0.3600000E+02
   0.9225000E+02  0.1083333E+01  0.3600000E+02  0.3600000E+02  0.3600000E+02  0.3600000E+02
   0.9241667E+02  0.1083333E+01  0.3600000E+02  0.3600000E+02  0.3600000E+02  0.3600000E+02
   0.9258333E+02  0.1083333E+01  0.3600000E+02  0.3600000E+02  0.3600000E+02  0.3600000E+02
   0.9275000E+02  0.1083333E+01  0.3600000E+02  0.3600000E+02  0.3600000E+02  0.3600000E+02
   0.9291667E+02  0.1083333E+01  0.3600000E+02  0.3600000E+02  0.3600000E+02  0.3600000E+02
   0.9308333E+02  0.1083333E+01  0.3600000E+02  0.3600000E+02  0.3600000E+02  0.3600000E+02
   0.9325000E+02  0.1083333E+01  0.3600000E+02  0.3600000E+02  0.3600000E+02  0.3600000E+02
   0.9341667E+02  0.1083333E+01  0.3600000E+02  0.3600000E+02  0.3600000E+02  0.3600000E+02
   0.9358333E+02  0.1083333E+01  0.3600000E+02  0.3600000E+02  0.3600000E+02  0.3600000E+02
   0.9375000E+02  0.1083333E+01  0.3600000E+02  0.3600000E+02  0.3600000E+02  0.3600000E+02
   0.9391667E+02  0.1083333E+01  0.3600000E+02  0.3600000E+02  0.3600000E+02  0.3600000E+02
   0.9408333E+02  0.1083333E+01  0.3600000E+02  0.3600000E+02  0.3600000E+02  0.3600000E+02
   0.9425000E+02  0.1083333E+01  0.3600000E+02  0.3600000E+02  0.3600000E+02  0.3600000E+02
   0.9441667E+02  0.1083333E+01  0.3600000E+02  0.3600000E+02  0.3600000E+02  0.3600000E+02
   0.9458333E+02  0.1083333E+01  0.3600000E+02  0.3600000E+02  0.3600000E+02  0.3600000E+02
   0.9475000E+02  0.1083333E+01  0.3600000E+02  0.3600000E+02  0.3600000E+02  0.3600000E+02
   0.9491667E+02  0.1083333E+01  0.3600000E+02  0.3600000E+02  0.3600000E+02  0.3600000E+02
   0.9508333E+02  0.1083333E+01  0.3600000E+02  0.3600000E+02  0.3600000E+02  0.3600000E+02
   0.9525000E+02  0.1083333E+01  0.3600000E+02  0.3600000E+02  0.3600000E+02  0.3600000E+02
   0.9541667E+02  0.1083333E+01  0.3600000E+02  0.3600000E+02  0.3600000E+02  0.3600000E+02
   0.9558333E+02  0.1083333E+01  0.3600000E+02  0.3600000E+02  0.3600000E+02  0.3600000E+02
   0.9575000E+02  0.1083333E+01  0.3600000E+02  0.3600000E+02  0.3600000E+02  0.3600000E+02
   0.9591667E+02  0.1083333E+01  0.3600000E+02  0.3600000E+02  0.3600000E+02  0.3600000E+02
   0.9608333E+02  0.1083333E+01  0.3600000E+02  0.3600000E+02  0.3600000E+02  0.3600000E+02
   0.9625000E+02  0.1083333E+01  0.3600000E+02  0.3600000E+02  0.3600000E+02  0.3600000E+02
   0.9641667E+02  0.1083333E+01  0.3600000E+02  0.3600000E+02  0.3600000E+02  0.3600000E+02
   0.9658333E+02  0.1083333E+01  0.3600000E+02  0.3600000E+02  0.3600000E+02  0.3600000E+02
   0.9675000E+02  0.1083333E+01  0.3600000E+02  0.3600000E+02  0.3600000E+02  0.3600000E+02
   0.9691667E+02  0.1083333E+01  0.3600000E+02  0.3600000E+02  0.3600000E+02  0.3600000E+02
   0.9708333E+02  0.1083333E+01  0.3600000E+02  0.3600000E+02  0.3600000E+02  0.3600000E+02
   0.9725000E+02  0.1083333E+01  0.3600000E+02  0.3600000E+02  0.3600000E+02  0.3600000E+02
   0.9741667E+02  0.1083333E+01  0.3600000E+02  0.3600000E+02  0.3600000E+02  0.3600000E+02
   0.9758333E+02  0.1083333E+01  0.3600000E+02  0.3600000E+02  0.3600000E+02  0.3600000E+02
   0.9775000E+02  0.1083333E+01  0.3600000E+02  0.3600000E+02  0.3600000E+02  0.3600000E+02
   0.9791667E+02  0.1083333E+01  0.3600000E+02  0.3600000E+02  0.3600000E+02  0.3600000E+02
   0.9808333E+02  0.1083333E+01  0.3600000E+02  0.3600000E+02  0.3600000E+02  0.3600000E+02
   0.9825000E+02  0.1083333E+01  0.3600000E+02  0.3600000E+02  0.3600000E+02  0.3600000E+02
   0.9841667E+02  0.1083333E+01  0.3600000E+02  0.3600000E+02  0.3600000E+02  0.3600000E+02
   0.9858333E+02  0.1083333E+01  0.3600000E+02  0.3600000E+02  0.3600000E+02  0.3600000E+02
   0.9875000E+02  0.1083333E+01  0.3600000E+02  0.3600000E+02  0.3600000E+02  0.3600000E+02
   0.9891667E+02  0.1083333E+01  0.3600000E+02  0.3600000E+02  0.3600000E+02  0.3600000E+02
   0.9908333E+02  0.1083333E+01  0.3600000E+02  0.3600000E+02  0.3600000E+02  0.3600000E+02
   0.9925000E+02  0.1083333E+01  0.3600000E+02  0.3600000E+02  0.3600000E+02  0.3600000E+02
   0.9941667E+02  0.1083333E+01  0.3600000E+02  0.3600000E+02  0.3600000E+02  0.3600000E+02
   0.9958333E+02  0.1083333E+01  0.3600000E+02  0.3600000E+02  0.3600000E+02  0.3600000E+02
   0.9975000E+02  0.1083333E+01  0.3600000E+02  0.3600000E+02  0.3600000E+02  0.3600000E+02
   0.9991667E+02  0.1083333E+01  0.3600000E+02  0.3600000E+02  0.3600000E+02  0.3600000E+02
   0.1000833E+03  0.1083333E+01  0.3600000E+02  0.3600000E+02  0.3600000E+02  0.3600000E+02
   0.1002500E+03  0.1083333E+01  0.3600000E+02  0.3600000E+02  0.3600000E+02  0.3600000E+02
   0.1004167E+03  0.1083333E+01  0.3600000E+02  0.3600000E+02  0.3600000E+02  0.3600000E+02
   0.1005833E+03  0.1083333E+01  0.3600000E+02  0.3600000E+02  0.3600000E+02  0.3600000E+02
   0.1007500E+03  0.1083333E+01  0.3600000E+02  0.3600000E+02  0.3600000E+02  0.3600000E+02
   0.1009167E+03  0.1083333E+01  0.3600000E+02  0.3600000E+02  0.3600000E+02  0.3600000E+02
   0.1010833E+03  0.1083333E+01  0.3600000E+02  0.3600000E+02  0.3600000E+02  0.3600000E+02
   0.1012500E+03  0.1083333E+01  0.3600000E+02  0.3600000E+02  0.3600000E+02  0.3600000E+02
   0.1014167E+03  0.1083333E+01  0.3600000E+02  0.3600000E+02  0.3600000E+02  0.3600000E+02
   0.1015833E+03  0.1083333E+01  0.3600000E+02  0.3600000E+02  0.3600000E+02  0.3600000E+02
   0.1017500E+03  0.1083333E+01  0.3600000E+02  0.3600000E+02  0.3600000E+02  0.3600000E+02
   0.1019167E+03  0.1083333E+01  0.3600000E+02  0.3600000E+02  0.3600000E+02  0.3600000E+02
 
   0.8333333E-01  0.1250000E+01  0.3600000E+02  0.3600000E+02  0.3600000E+02  0.3600000E+02
   0.2500000E+00  0.1250000E+01  0.3600000E+02  0.3600000E+02  0.3600000E+02  0.3600000E+02
   0.4166667E+00  0.1250000E+01  0.3600000E+02  0.3600000E+02  0.3600000E+02  0.3600000E+02
   0.5833333E+00  0.1250000E+01  0.3600000E+02  0.3600000E+02  0.3600000E+02  0.3600000E+02
   0.7500000E+00  0.1250000E+01  0.3600000E+02  0.3600000E+02  0.3600000E+02  0.3600000E+02
   0.9166667E+00  0.1250000E+01  0.3600000E+02  0.3600000E+02  0.3600000E+02  0.3600000E+02
   0.1083333E+01  0.1250000E+01  0.3600000E+02  0.3600000E+02  0.3600000E+02  0.3600000E+02
   0.1250000E+01  0.1250000E+01  0.3600000E+02  0.3600000E+02  0.3600000E+02  0.3600000E+02
   0.1416667E+01  0.1250000E+01  0.3600000E+02  0.3600000E+02  0.3600000E+02  0.3600000E+02
   0.1583333E+01  0.1250000E+01  0.3600000E+02  0.3600000E+02  0.3600000E+02  0.3600000E+02
   0.1750000E+01  0.1250000E+01  0.3600000E+02  0.3600000E+02  0.3600000E+02  0.3600000E+02
   0.1916667E+01  0.1250000E+01  0.3600000E+02  0.3600000E+02  0.3600000E+02  0.3600000E+02
   0.2083333E+01  0.1250000E+01  0.3600000E+02  0.3600000E+02  0.3600000E+02  0.3600000E+02
   0.2250000E+01  0.1250000E+01  0.3600000E+02  0.3600000E+02  0.3600000E+02  0.3600000E+02
   0.2416667E+01  0.1250000E+01  0.3600000E+02  0.3600000E+02  0.3600000E+02  0.3600000E+02
   0.2583333E+01  0.1250000E+01  0.3600000E+02  0.3600000E+02  0.3600000E+02  0.3600000E+02
   0.2750000E+01  0.1250000E+01  0.3600000E+02  0.3600000E+02  0.3600000E+02  0.3600000E+02
   0.2916667E+01  0.1250000E+01  0.3600000E+02  0.3600000E+02  0.3600000E+02  0.3600000E+02
   0.3083333E+01  0.1250000E+01  0.3600000E+02  0.3600000E+02  0.3600000E+02  0.3600000E+02
   0.3250000E+01  0.1250000E+01  0.3600000E+02  0.3600000E+02  0.3600000E+02  0.3600000E+02
   0.3416667E+01  0.1250000E+01  0.3600000E+02  0.3600000E+02  0.3600000E+02  0.3600000E+02
   0.3583333E+01  0.1250000E+01  0.3600000E+02  0.3600000E+02  0.3600000E+02  0.3600000E+02
   0.3750000E+01  0.1250000E+01  0.3600000E+02  0.3600000E+02  0.3600000E+02  0.3600000E+02
   0.3916667E+01  0.1250000E+01  0.3600000E+02  0.3600000E+02  0.3600000E+02  0.3600000E+02
   0.4083333E+01  0.1250000E+01  0.3600000E+02  0.3600000E+02  0.3600000E+02  0.3600000E+02
   0.4250000E+01  0.1250000E+01  0.3600000E+02  0.3600000E+02  0.3600000E+02  0.3600000E+02
   0.4416667E+01  0.1250000E+01  0.3600000E+02  0.3600000E+02  0.3600000E+02  0.3600000E+02
   0.4583333E+01  0.1250000E+01  0.3600000E+02  0.3600000E+02  0.3600000E+02  0.3600000E+02
   0.4750000E+01  0.1250000E+01  0.3600000E+02  0.3600000E+02  0.3600000E+02  0.3600000E+02
   0.4916667E+01  0.1250000E+01  0.3600000E+02  0.3600000E+02  0.3600000E+02  0.3600000E+02
   0.5083333E+01  0.1250000E+01  0.3600000E+02  0.3600000E+02  0.3600000E+02  0.3600000E+02
   0.5250000E+01  0.1250000E+01  0.3600000E+02  0.3600000E+02  0.3600000E+02  0.3600000E+02
   0.5416667E+01  0.1250000E+01  0.3600000E+02  0.3600000E+02  0.3600000E+02  0.3600000E+02
   0.5583333E+01  0.1250000E+01  0.3600000E+02  0.3600000E+02  0.3600000E+02  0.3600000E+02
   0.5750000E+01  0.1250000E+01  0.3600000E+02  0.3600000E+02  0.3600000E+02  0.3600000E+02
   0.5916667E+01  0.1250000E+01  0.3600000E+02  0.3600000E+02  0.3600000E+02  0.3600000E+02
   0.6083333E+01  0.1250000E+01  0.3600000E+02  0.3600000E+02  0.3600000E+02  0.3600000E+02
   0.6250000E+01  0.1250000E+01  0.3600000E+02  0.3600000E+02  0.3600000E+02  0.3600000E+02
   0.6416667E+01  0.1250000E+01  0.3600000E+02  0.3600000E+02  0.3600000E+02  0.3600000E+02
   0.6583333E+01  0.1250000E+01  0.3600000E+02  0.3600000E+02  0.3600000E+02  0.3600000E+02
   0.6750000E+01  0.1250000E+01  0.3600000E+02  0.3600000E+02  0.3600000E+02  0.3600000E+02
   0.6916667E+01  0.1250000E+01  0.3600000E+02  0.3600000E+02  0.3600000E+02  0.3600000E+02
   0.7083333E+01  0.1250000E+01  0.3600000E+02  0.3600000E+02  0.3600000E+02  0.3600000E+02
   0.7250000E+01  0.1250000E+01  0.3600000E+02  0.3600000E+02  0.3600000E+02  0.3600000E+02
   0.7416667E+01  0.1250000E+01  0.3600000E+02  0.3600000E+02  0.3600000E+02  0.3600000E+02
   0.7583333E+01  0.1250000E+01  0.3600000E+02  0.3600000E+02  0.3600000E+02  0.3600000E+02
   0.7750000E+01  0.1250000E+01  0.3600000E+02  0.3600000E+02  0.3600000E+02  0.3600000E+02
   0.7916667E+01  0.1250000E+01  0.3600000E+02  0.3600000E+02  0.3600000E+02  0.3600000E+02
   0.8083333E+01  0.1250000E+01  0.3600000E+02  0.3600000E+02  0.3600000E+02  0.3600000E+02
   0.8250000E+01  0.1250000E+01  0.3600000E+02  0.3600000E+02  0.3600000E+02  0.3600000E+02
   0.8416667E+01  0.1250000E+01  0.3600000E+02  0.3600000E+02  0.3600000E+02  0.3600000E+02
   0.8583333E+01  0.1250000E+01  0.3600000E+02  0.3600000E+02  0.3600000E+02  0.3600000E+02
   0.8750000E+01  0.1250000E+01  0.3600000E+02  0.3600000E+02  0.3600000E+02  0.3600000E+02
   0.8916667E+01  0.1250000E+01  0.3600000E+02  0.3600000E+02  0.3600000E+02  0.3600000E+02
   0.9083333E+01  0.1250000E+01  0.3600000E+02  0.3600000E+02  0.3600000E+02  0.3600000E+02
   0.9250000E+01  0.1250000E+01  0.3600000E+02  0.3600000E+02  0.3600000E+02  0.3600000E+02
   0.9416667E+01  0.1250000E+01  0.3600000E+02  0.3600000E+02  0.3600000E+02  0.3600000E+02
   0.9583333E+01  0.1250000E+01  0.3600000E+02  0.3600000E+02  0.3600000E+02  0.3600000E+02
   0.9750000E+01  0.1250000E+01  0.3600000E+02  0.3600000E+02  0.3600000E+02  0.3600000E+02
   0.9916667E+01  0.1250000E+01  0.3600000E+02  0.3600000E+02  0.3600000E+02  0.3600000E+02
   0.1008333E+02  0.1250000E+01  0.3600000E+02  0.3600000E+02  0.3600000E+02  0.3600000E+02
   0.1025000E+02  0.1250000E+01  0.3600000E+02  0.3600000E+02  0.3600000E+02  0.3600000E+02
   0.1041667E+02  0.1250000E+01  0.3600000E+02  0.3600000E+02  0.3600000E+02  0.3600000E+02
[truncated: 41,829,563 more chars]
