# Supplementary material for: Numerical evaluation reveals the effect of branching morphology on vessel transport properties during angiogenesis
Source: PLoS Comput Biol. 2021 Jun 16;17(6):e1008398. doi: 10.1371/journal.pcbi.1008398 (PMC8238234; doi:10.1371/journal.pcbi.1008398)
Supplement: S1 Data — (GZ) [file pcbi.1008398.s007.gz › Mirzapourshafiyi_etal_2021_SampleCodes/simulation/Makefile]

#   
#	File name			: Makefile
#	Host machine		: 
#	Execution file name	: 
#	Date			: 
#	Version			: 
#	Author			: Yukinori KAMETANI & Koji FUKAGATA
#
USER                    = Yukinori KAMETANI

PROGRAM			= SOPTU

DEST			= .

EXTHDRS			=

HDRS			= 	par.f	\
				common.f 

LIBS			= 
FFTFLG			= -I/usr/local/include -L/usr/local/lib -lfftw3

OMPFLG			= -I/usr/local/include -L/usr/local/lib -qopenmp
FFTLB			= /usr/local/lib
FFTIC			= /usr/local/include 

INPS			=	inp.csv\
                                Makefile\
				cost.plt\
				xy.plt\
				sample3d.dat

COMPILER		= ifort 
# -check all
#-O3 
# -ip -xHost

MAKEFILE		= Makefile

PRINT			= a2ps


SRCS			=	main.f	\
				forward.f     \
				dataout.f     \
				init/grid.f     \
				init/init-nc.f	\
				solver/outlet.f \
				solver/ubc.f	\
				solver/mkf.f	\
				solver/mku.f	\
				solver/mkp.f	\
				solver/mkmpg.f	\
				solver/mkcond.f	\
				solver/corr.f\
				solver/mkfls.f\
				solver/mkev.f\
				matrix/afx.f	\
				matrix/afy.f	\
				matrix/afz.f	\
				matrix/tridiag.f	\
				matrix/coeff.f	\
				matrix/invmat.f	\
				stat/vect1.f	\
				stat/stat3D.f    \
				stat/out3d.f\
				stat/optshapes.f\
				stat/pws.f  \
				stat/makeanim.f  \
				misc/chkcont.f	\
				misc/chkcfl.f	\
				misc/rawout.f	\
				misc/bfchk.f\
				misc/chkconv.f\
				misc/chk2d.f\
				misc/monitor.f\
				misc/stattrace.f\
				fft/fft-fornberg.f	\
				fft/p2s-fornberg.f	\
				fft/p2s_fftw2d.f 

OBJS			= $(SRCS:.f=.o) 	

LIBS			= 	

#-=--------------------------------------------------
# compilation mode (mpi has not been implemented yet)
ifeq "$(omp)" "yes"
	ifeq "$(mpi)" "yes"
		MODE = (MPI & OpenMP)
	elsifeq "$(py)" "yes"
		MODE = (PY & OpenMP)
	else	
		MODE = (OpenMP)
	endif
else
	ifeq "$(mpi)" "yes"
		MODE = (MPI)
	else	
		MODE = (serial)
	endif
endif

#obj = $(OBJS)
#  **********************************************************************
#  **  TARGET  MACHINES                                                **
#  **********************************************************************

# determining target architecture
arch=$(shell uname)


arch=mycom


#  **********************************************************************
#  **  COMPILER  OPTIONS                                               **
#  **********************************************************************

ifeq "$(arch)" "mycom"
# cvecfft has to be compiled with -openmp if multiple threads are used.
	CFLAGS = -fpp -O3 -DLINUX_INTEL -mkl -heap-arrays 0
	ifeq "$(mpi)" "yes"
		FCC = mpif90
		ifeq "$(omp)" "yes"
			FC = $(FCC) $(CFLAGS) -qopenmp -DOPENMP -DMPI
		else	
			FC = $(FCC) $(CFLAGS) -DMPI #-DALLTOALL
		endif
	else	
		FCC = ifort -mcmodel=medium -shared-intel
		ifeq "$(omp)" "yes"
			FC = $(FCC) $(CFLAGS) -qopenmp -DOPENMP
		else
			FC = $(FCC) $(CFLAGS) 
		endif
	endif
	LIBS =
endif

	ALLIBS = $(LIBS) $(ARPACKLIB) $(FFTFLG) $(LPKFLG)


#       Makefile  : End of File
#

.f.o:
	@echo '***************************************'
	@echo "** compiling $(MODE) $*.f on $(arch) with $(FCC)"
	@echo '***************************************'
	@$(FC) -c $*.f -o $*.o -lm

all:			$(PROGRAM)

$(PROGRAM): $(OBJS)
	@echo '***************************************'
	@echo "** linking $(MODE) $@ on $(arch) with $(FCC)"
	@echo '***************************************'
	@rm -f $@
	@$(FC) -o $@ $(OBJS) $(LIBS) $(OMPFLG) $(FFTFLG) $(LPKFLG)
	@echo -n "Loading $(PROGRAM) ... "

clean:
	@echo '***************************************'
	@echo "** clean up directory                **"
	@echo '***************************************'
	@rm -f $(SRCS:.f=.o) $(SRCS:.f=.so)
	@rm -f wisdom*

print:	
	@echo '***************************************'
	@echo "** printing code with $(PRINT)       **"
	@echo '***************************************'
	@cat Makefile $(HDRS) $(SRCS) | a2ps --prologue=color --pretty-print=fortran --header="Printed by $(USER)" --stdin="$(PROGRAM)" -o list.ps 

pkg:	
	@echo '***************************************'
	@echo "** Packaging code with tar           **"
	@echo '***************************************'
	@tar cvf $(PROGRAM).tar $(HDRS) $(SRCS) $(MAKEFILE) $(INPS)
