# Supplementary material for: Numerical evaluation reveals the effect of branching morphology on vessel transport properties during angiogenesis
Source: PLoS Comput Biol. 2021 Jun 16;17(6):e1008398. doi: 10.1371/journal.pcbi.1008398 (PMC8238234; doi:10.1371/journal.pcbi.1008398)
Supplement: S1 Data — (GZ) [file pcbi.1008398.s007.gz › Mirzapourshafiyi_etal_2021_SampleCodes/simulation/inp.csv]

5000 10000 NNN: No. of iteration
10 IIC: step for statistics
1000 IIO: step for 3D field output
1.d-5 1.d-6 DT : initial time step
1.d1 1.3d0 TMAX : Maximum time for one cycle
0.1d0 REB: Reynolds number
1.d0 PRL: Prandtl number
0.d0 RIC: Richardson nuber for buoyancy control
50000 NSTAT: step to make primal statistics data for budget
0 INS : load priveious statistics? 0: no 1: yes
100 MMM: No. of optimizing loop
0 IFLW: 0	STEADY; 1	UNSTEADY
0 IADJOINT: Adjoint analysis? 1:YES	0:NO
0 IDT: DT based on CFL(ADJ)? 1:yes	0:no(const DT)
1 ISOT: ISOTHERMAL SOLID? 1:yes	0:no
0 ISYMY: SYMETRY in Y? 1:yes	0:no
0 ISYMZ: SYMETRY in Z? 1:yes	0:no
0 ISYMX: SYMETRY in X? 1:yes	0:no
0 IAVGX: AVERAGE in X? 1:yes	0:no
0 IAVGZ: AVERAGE in Z? 1:yes	0:no
0 ISHAPE: LOAD previous shape?
0 IHEAT: heat source	0:uniform 1:prop. to u velo.
1 IBULK: bulk base?	0:no	cnst pg 1:yes	const ub
1 ICVOL: Constant Volume fin?	0:no	1:yes
0 IFLD: Read previous field?	0:no	1:yes
0 ITV: Use TVD for heat in x-dir.?	0:no	1:yes
0 IGO: Geometry	0:channel	1: free
0 ISD: spatial dev. in x	0:no	1:yes
0 IPCM: PCM?
0 IUADJOINT: Unsteady adjoint?
0 ILES: LES?
0 IWLF: WALL FUNCTION?
0 ISLP: velo. slip on vpm?
0 IPEN: velo. penetration on vpm?
