# Supplementary material for: Numerical evaluation reveals the effect of branching morphology on vessel transport properties during angiogenesis
Source: PLoS Comput Biol. 2021 Jun 16;17(6):e1008398. doi: 10.1371/journal.pcbi.1008398 (PMC8238234; doi:10.1371/journal.pcbi.1008398)
Supplement: S1 Data — (GZ) [file pcbi.1008398.s007.gz › Mirzapourshafiyi_etal_2021_SampleCodes/simulation/par.f]

c
c par.f
c (C) 2004 K. Fukagata 
c
      IMPLICIT real*8(A-H,O-Z)
c
c Note: NX=2^(NFXX), NZ=2^(NFXZ)
c
      PARAMETER(PI=3.14159265358979312D0,EX=2.718281828459046D0)
c      PARAMETER(NX=256, NY=120, NZ=128, NMAX=256)
c      PARAMETER(NX=64, NY=64, NZ=64,NMAX=64)
      PARAMETER(NX=612, NY=750, NZ=20,NMAX=750)
      PARAMETER(NXDR=100)
      PARAMETER(NYC=80)
      PARAMETER(ANG=PI/6.d0)
      PARAMETER(DIAM=6.d0)
c      PARAMETER(XL=2.d0,YL=2.D0,ZL=2.d0)
c      PARAMETER(XL=DSQRT(3.d0),YL=2.D0,ZL=1.3d0)
c      PARAMETER(XL=4.d0,YL=2.D0,ZL=1.3d0)
c      PARAMETER(XL=0.727d0,YL=2.D0,ZL=1.d0)
      PARAMETER(XL=DBLE(NX)/DIAM,YL=DBLE(NY)/DIAM,ZL=DBLE(NZ)/DIAM)
      PARAMETER(XLD=1.d0)
      PARAMETER(NFXX=6,NFXZ=1)
      PARAMETER(Uinf=1.D0)
      PARAMETER(ALP=4.D0, BW=0.2D0)
      PARAMETER(WN=0.D0,AMP=-0.01D0,CS=0.D0)
      PARAMETER(IREC=85,ICTR=57)
      PARAMETER(MST=35)
      PARAMETER(NBU=70)
      PARAMETER(NPTCL=NZ*3)
      PARAMETER(ALPJ=0.5d0,BETJ=1.d0-ALPJ)
c      PARAMETER(CLM=2.37d2/2.63D-2,RCD=(2.7D3*8.88D2)/(1.17D0*1.01D3))
c      PARAMETER(CLM=1.7d2,RCD=0.22d0)
c      PARAMETER(CLM=7.5d2,RCD=0.43d0)
      PARAMETER(CLM=1.d0,RCD=1.d0)
c      PARAMETER(QWIN=216.d0/2.d0,
c     & T0_P=-0.33d0,STE_P=0.48d0,STE_F=0.36d0)
      PARAMETER(QWIN=4.3d1*0.5d0,T0_P=-0.4d0
     &,STE_P=0.55d0,STE_PL=0.55D0,STE_F=0.42d0)
c      PARAMETER(QWIN=4.3d1*1.d0,T0_P=-0.29d0
c     &,STE_P=0.55d0,STE_PL=0.55D0,STE_F=0.42d0)
