# Supplementary material for: Numerical evaluation reveals the effect of branching morphology on vessel transport properties during angiogenesis
Source: PLoS Comput Biol. 2021 Jun 16;17(6):e1008398. doi: 10.1371/journal.pcbi.1008398 (PMC8238234; doi:10.1371/journal.pcbi.1008398)
Supplement: S1 Data — (GZ) [file pcbi.1008398.s007.gz › Mirzapourshafiyi_etal_2021_SampleCodes/simulation/common.f]

c
c common.f
c (C) 2004-2007 K. Fukagata 
c (c) 2008 Y. Kametani
c
c 0. Numerical parameters
c      
      COMMON /A1/ TID,DT,DTI,TMAX
      COMMON /A2/ NNN,INS,NST,NBST,LST,NSTDRV,IIO,IIC,III,IDSP,NEST
      COMMON /A3/ NSTAT
      COMMON /A4/ MMM,JJJ
      COMMON /A5/IFLW,IDT,IADJ,IIA,ISOT,IPCM
      COMMON /A6/ISYMX,ISYMY,ISYMZ,IAVGX,IAVGZ,ISHAPE,IHEAT,IBULK
     &          ,ICVOL,IFLD,ITV
      COMMON /A7/IGO,ISD,ICAS,ILES,ISLP,IPEN,IWLF
      COMMON /A8/IADJOINT,IUADJOINT,NNF,NNA
       DOUBLE PRECISION TID, DT, DTI, TMAX
       INTEGER NNN, INS, NST, NBST, LST, NSTDRV, IIO, IIC, IDSP, NEST
       INTEGER NSTAT
       INTEGER MMM, JJJ
       INTEGER IFLW,  IDT, IADJ, IIA, ISOT, IFLD,IPCM,ILES,IWLF
       INTEGER ISYMY, ISYMZ, IAVGX, IAVGZ, ISHAPE, IHEAT, IBULK
       INTEGER ISD, IGO,ICAS,ISLP,IPEN
       INTEGER IADJOINT,IUADJOINT
       INTEGER NNF,NNA
c 
c------------------------------------------------------------------------------
c TID: Time counter
c DT : Time step [input]
c NNN: Number of time steps to be computed [input]
c INS: Flag indicating whether the statistics computation is continued [input] 
c      (0: Initialize. 1: Read "stat" and continue)
c NST: Counter for statistics computation
c NSTDRV: Counter for statistics in driver
c IIO: Output field data every IIO step [input]
c IIC: Output "stat" every IIC step [input]
c------------------------------------------------------------------------------
c
c 1. Flow Parameters
c
      COMMON /C11/ REB, PRL, RIC, DTDY,RET,STE
      COMMON /C12/ UXBI, UXBO
       DOUBLE PRECISION REB, PRL, RIC, DSDY, RET,STE
       DOUBLE PRECISION UXBI, UXBO
c
c 2. Coordinate
c
      COMMON /C21/ X, X12, DX
      COMMON /C22/ Y, Y12, DY, DY12
      COMMON /C23/ Z, Z12, DZ
       DOUBLE PRECISION X(0:NX+2), X12(0:NX+2), DX
       DOUBLE PRECISION Y(0:NY+2), Y12(0:NY+2), DY(0:NY+2), DY12(0:NY+2)
       DOUBLE PRECISION Z(0:NZ+2), Z12(0:NZ+2), DZ
c
c 3. Velocity and B.C.
c
      COMMON /C31/ UX, VXI, VXO, UXTMP, UUP, UWL
      COMMON /C32/ UY, VYI, VYO, UYTMP, VUP, VWL
      COMMON /C33/ UZ, VZI, VZO, UZTMP, WUP, WWL
      COMMON /C34/ TT, TTI, TTO, TTTMP, TUP, TWL
      COMMON /C35/ TTIC
      COMMON /C36/ WZTMP
      COMMON /C37/ SPG
       DOUBLE PRECISION UX(0:NX+2,0:NY+2,0:NZ+2), 
     +    VXI(0:NY+2,0:NZ+2), VXO(0:NY+2,0:NZ+2),
     +    UUP(0:NX+2,0:NZ+2),UWL(0:NX+2,0:NZ+2)
       DOUBLE PRECISION UY(0:NX+2,0:NY+2,0:NZ+2), 
     +     VYI(0:NY+2,0:NZ+2), VYO(0:NY+2,0:NZ+2),
     +     VUP(0:NX+2,0:NZ+2),VWL(0:NX+2,0:NZ+2)
       DOUBLE PRECISION UZ(0:NX+2,0:NY+2,0:NZ+2), 
     +     VZI(0:NY+2,0:NZ+2), VZO(0:NY+2,0:NZ+2),
     +     WUP(0:NX+2,0:NZ+2),WWL(0:NX+2,0:NZ+2)
      DOUBLE PRECISION  TT(0:NX+2,0:NY+2,0:NZ+2), 
     +     TTI(0:NY+2,0:NZ+2),TTO(0:NY+2,0:NZ+2),
     +     TUP(0:NX+2,0:NZ+2),TWL(0:NX+2,0:NZ+2),
     +     TTIC(0:NY+2,0:NZ+2)
      DOUBLE PRECISION SPG(0:NX+2)
c
c 4. Advection term
c
      COMMON /C41/ FX, FX1, FX1D
      COMMON /C42/ FY, FY1, FY1D
      COMMON /C43/ FZ, FZ1, FZ1D
      COMMON /C44/ FT, FT1, FT1D
      COMMON /C45/ FEV ! eddy-viscous terms  in explicit solver
       DOUBLE PRECISION, DIMENSION(0:NX+2,0:NY+2,0:NZ+2)::
     &   FX,  FY,  FZ,  FT
     &, FX1, FY1, FZ1, FT1
       DOUBLE PRECISION, DIMENSION(0:NX+2,0:NY+2,0:NZ+2,3)::FEV
c
c 5. Delta U
c
      COMMON /C51/ DUX, DUY, DUZ, DTT
       DOUBLE PRECISION, DIMENSION(0:NX+2,0:NY+2,0:NZ+2)::
     & DUX, DUY, DUZ, DTT
c
c 6. Pressure
c
      COMMON /C61/ P,GXP, GYP, GZP, GPM, GPMQ
      COMMON /C62/PIN,POUT
       DOUBLE PRECISION, DIMENSION(0:NX+2,0:NY+2,0:NZ+2)::
     & P, GXP, GYP, GZP
       DOUBLE PRECISION, DIMENSION(0:NY+2,0:NZ+2)::PIN, POUT
       DOUBLE PRECISION GPM,GPMQ
c
c 7. Statistics
c
      COMMON /C71/ ST,STDRV,BUD,NEI,NEO,NEU,NEB,ESP
c      COMMON /C72/RX,RY,RZ
      COMMON /C73/RFX,RFY,RFZ
      COMMON /C74/RDX,RDY,RDZ
      COMMON /C75/RGPX,RGPY,RGPZ
      COMMON /C76/MUX
      COMMON /C77/ST1,ST2,ST3
       DOUBLE PRECISION ST(0:NX+2,0:NY+2,0:MST)
     &,STDRV(0:NXDR+2,0:NY+2,0:MST)
       DOUBLE PRECISION BUD(0:NX+2,0:NY+2,0:NBU)
       DOUBLE PRECISION, DIMENSION(0:NX+2, 0:NY+2)::
     &RFX,RFY,RFZ,RDX,RDY,RDZ, RGPX,RGPY,RGPZ
       DOUBLE PRECISION NEI,NEO,NEU,NEB,ESP
       DOUBLE PRECISION MUX(0:NX+2,0:NY+2,0:MST)
       DOUBLE PRECISION ST1(0:NY+2,1:MST)
       DOUBLE PRECISION ST2(0:NX+2,0:NY+2,1:MST)
       DOUBLE PRECISION ST3(0:NX+2,0:NY+2,0:NZ+2,1:MST)
c     
c 8. FFT
c
      COMMON /C81/ KX,KZ,KXZ
       DOUBLE PRECISION KX(0:NX/2), KZ(0:NZ), KXZ(0:NX/2,0:NZ)
c       DOUBLE PRECISION KX(0:NX), KZ(0:NZ), KXZ(0:NX,0:NZ)
c
c 9. TDMA
c
      COMMON /C91/ AC, AE
      COMMON /C92/ AX
      COMMON /C93/ AZ
      COMMON /C93/ ACT,ACTX,ACTZ
      COMMON /C94/ AXU,AXV,AXW
      COMMON /C95/ AYU,AYV,AYW
      COMMON /C96/ AZU,AZV,AZW
      COMMON /C97/ EI,ET! conjugate
       DOUBLE PRECISION AC(1:NY,3), AE(1:NY,3)
       DOUBLE PRECISION AX(1:NX,3)
       DOUBLE PRECISION AZ(1:NZ,3)
       DOUBLE PRECISION, DIMENSION(1:NX,1:NY,1:NZ,3)::
     &  ACT, ACTX, ACTZ
     &, AXU, AYU, AZU 
     &, AXV, AYV, AZV
     &, AXW, AYW, AZW
       DOUBLE PRECISION,DIMENSION(0:NX+1,0:NY+1,0:NZ+1,6):: EI, ET 
c
C 10. PERIODIC      
      COMMON /C101/ VXIM,UXRR
       DOUBLE PRECISION VXIM(0:NY+2),UXRR(0:NY+2,0:NZ+2)
C
      COMMON /C102/ VYIM,UYRR
       DOUBLE PRECISION VYIM(0:NY+2),UYRR(0:NY+2,0:NZ+2)
C
      COMMON /C103/ VZIM,UZRR
       DOUBLE PRECISION VZIM(0:NY+2),UZRR(0:NY+2,0:NZ+2)
C
      COMMON /C104/ WXF,RTI,RTO,ERTI,ERTO,RISE
       DOUBLE PRECISION WXF(0:NX+2),RTI,RTO,ERTI,ERTO,RISE(0:NX+2)
c
      COMMON /C105/ TTIM,TTRR
       DOUBLE PRECISION TTIM(0:NY+2),TTRR(0:NY+2,0:NZ+2)
c
C 11. THICKNESS
      COMMON /C111/ MTH,DLT,D99,DLD,THE,MTH0,DLT0,ETH
       DOUBLE PRECISION, DIMENSION(0:NX+2)::
     &  MTH, DLT, ETH, D99, DLD, THE
       DOUBLE PRECISION MTH0,DLT0
c
c 12. CORRELATION
      COMMON /C121/RUUX,RUVX,RUWX
      common /C122/RUUZ,RUVZ,RUWZ
      common /C123/PSDU,PSDV,PSDW,PSDQ,PSDP
       DOUBLE PRECISION, DIMENSION(0:NX+1, 0:NY+1)::RUUX, RUVX, RUWX 
       DOUBLE PRECISION, DIMENSION(0:NX+1, 0:NY+1, 0:NZ+1):: 
     & RUUZ, RUVZ, RUWZ
       DOUBLE PRECISION, DIMENSION(0:NY+1, 0:NZ)::
     & PSDU, PSDV, PSDW, PSDQ, PSDP
c
c 14. particles
c      COMMON/C141/ PPOS
c      REAL*8 PPOS(1:NPTCL,1:3)
c 13 Levelset IBM
      COMMON /C131/FLV,FDS,FLS,FLVI,IFLS,ETA,ETA0,VECN
      COMMON /C132/AL,RC
      COMMON /C133/VOLI,VOL,VOL0,DFMX0
      COMMON /C134/CONV,TPRE,UPRE
      COMMON /C135/UXB,DGR
      COMMON /C136/FLV0,FLV1
      COMMON /C136/SFC,SFC0,SFCW0,SFCW,SFCI,SFCI0,DHD
      COMMON /C137/TXB,AUXB,ATXB,AGPM,ATBB,TXB0,QTOT,AGPM0
      COMMON /C138/ALH,ALA
      COMMON /C139/DFLS,UMD,UMDA,PDFLS
       DOUBLE PRECISION, DIMENSION(0:NX+2,0:NY+2,0:NZ+2)::
     & FLS, DFLS, FDS,  AL, ALA, ALH, RC, TPRE,PDFLS
       INTEGER IFLS(0:NX+1,0:NY+1,0:NZ+1)
       DOUBLE PRECISION, DIMENSION(0:NX+2, 0:NY+2, 0:NZ+2, 4)::
     & FLV, FLV0, FLV1, FLVI
       DOUBLE PRECISION VOLI,VOL,CONV,VOLI0,DFMX0,VOL0
       DOUBLE PRECISION UXB,DGR,TXB,AUXB,ATXB,AGPM,ATBB,TXB0,QTOT,AGPM0
       DOUBLE PRECISION UMD(0:NX+1,0:NY+1,0:NZ+1,3)
       DOUBLE PRECISION UMDA(0:NX+1,0:NY+1,0:NZ+1,3)
       DOUBLE PRECISION UPRE(1:NX,1:NY,1:NZ,4)
       DOUBLE PRECISION VECN(0:NX+1,0:NY+1,0:NZ+1,3)
       DOUBLE PRECISION DHD(0:NX+2)
c 14 adjoint 
      COMMON /C141/ UXA, VXLA, VXUA,UC,US
      COMMON /C142/ UYA, VYLA, VYUA,VC,VS
      COMMON /C143/ UZA, VZLA, VZUA,WC,WS
      COMMON /C144/ TTA, TTLA, TTUA,TC,QS,TT0
      COMMON /C145/ VXMA, VZMA
      COMMON /C146/ PA,GPMA
      COMMON /C147/ VELO
      COMMON /C148/ JADJ
      COMMON /C149/ ANU, AFF,ACF,AST, ANU0,cost
      DOUBLE PRECISION, DIMENSION(0:NX+2, 0:NY+2, 0:NZ+2)::
     &  UXA, UYA, UZA, TTA, PA
     &, UC, VC, WC, TC
     &, US, VS, WS, QS
     &, TT0
      DOUBLE PRECISION, DIMENSION(0:NX+2, 0:NZ+2)::
     &VXLA, VXUA, VYLA, VYUA, VZLA, VZUA, TTLA, TTUA
      DOUBLE PRECISION VELO(0:NX+2,0:NY+2,0:NZ+2,4),AFF,ANU0,ANU,cost
      INTEGER JADJ
c 15 EDDY viscosity
      COMMON /C151/EV,EQ0,VR0,EQ1,VR1
      COMMON /C152/EL
      COMMON /C153/IWF,DSTW,UTG,ANGL
      COMMON /C154/utau
      COMMON /C155/fil,DSGS
      DOUBLE PRECISION EV(0:NX+1,0:NY+1,0:NZ+1,2)
      DOUBLE PRECISION EQ0,VR0,EQ1,VR1
      DOUBLE PRECISION EL(0:NX+1,0:NY+1,0:NZ+1,2)
      INTEGER IWF(0:NX+1,0:NY+1,0:NZ+1)
      DOUBLE PRECISION DSTW(0:NX+1,0:NY+1,0:NZ+1)
      DOUBLE PRECISION ANGL(0:NX+1,0:NY+1,0:NZ+1)
      DOUBLE PRECISION UTG(0:NX+1,0:NY+1,0:NZ+1,4)
      DOUBLE PRECISION utau(0:NX+1,0:NY+1,0:NZ+1)
      complex(kind(0d0)) fil(0:NX/2+1,0:NZ+1)
      DOUBLE PRECISION DSGS 
c 16 TVD scheme
      COMMON /C161/ITVD
      INTEGER ITVD(0:NX+1,0:NY+1,0:NZ+1)
c 17 PCM
      COMMON /C171/TS,CHI,XI,DXI,DRC
       DOUBLE PRECISION, DIMENSION(0:NX+2,0:NY+2,0:NZ+2,4)::
     & CHI
       DOUBLE PRECISION, DIMENSION(0:NX+2,0:NY+2,0:NZ+2,3)::
     & TS
       DOUBLE PRECISION, DIMENSION(0:NX+2,0:NY+2,0:NZ+2):: XI,DXI,DRC
c 18 Vascular
      COMMON /C181/IMID
      COMMON /C182/UCNT
      COMMON /C183/RADS
       INTEGER IMID
       DOUBLE PRECISION UCNT
       DOUBLE PRECISION RADS(0:NX+2,0:NY+2, 0:NZ+2)
c 19 Vector deconposition: normal & tangent
      COMMON /C191/UNO, UTA
       DOUBLE PRECISION, DIMENSION(0:NX+2,0:NY+2,0:NZ+2,3):: UNO,UTA
       
