# Supplementary material for: Numerical evaluation reveals the effect of branching morphology on vessel transport properties during angiogenesis
Source: PLoS Comput Biol. 2021 Jun 16;17(6):e1008398. doi: 10.1371/journal.pcbi.1008398 (PMC8238234; doi:10.1371/journal.pcbi.1008398)
Supplement: S1 Data — (GZ) [file pcbi.1008398.s007.gz › Mirzapourshafiyi_etal_2021_SampleCodes/simulation/dataout.f]

c
c main.f
c (C) 2004 K. Fukagata 
c
      SUBROUTINE DATAOUT(IFLG)
      INCLUDE 'par.f'
      INCLUDE 'common.f'

      CALL CHK2D()
      CALL STATOUT()
      CALL RAWOUT()
c11111 continue!!!!!!!!!!!!!!
      IF(IFLG.EQ.1.and.JJJ.eq.1) CALL OPTSHAPES()      
      IF(IFLG.EQ.1.and.JJJ.eq.2) CALL OPTSHAPES()      
      IF(IFLG.EQ.1.and.MOD(JJJ,5).eq.0) CALL OPTSHAPES()      
      CLOSE(13)

      CALL MONITOR()

      END
