# Supplementary material for: Numerical evaluation reveals the effect of branching morphology on vessel transport properties during angiogenesis
Source: PLoS Comput Biol. 2021 Jun 16;17(6):e1008398. doi: 10.1371/journal.pcbi.1008398 (PMC8238234; doi:10.1371/journal.pcbi.1008398)
Supplement: S1 Data — (GZ) [file pcbi.1008398.s007.gz › Mirzapourshafiyi_etal_2021_SampleCodes/simulation/bsubrun.sh]

#!/bin/bash
#BSUB -J rev_AV
#BSUB -m 'lendl'
#BSUB -o testout
#BSUB -e testerr
#BSUB -n 8
#BSUB -N
export OMP_NUM_THREADS=8
./SOPTU > log  
