# Supplementary material for: Numerical evaluation reveals the effect of branching morphology on vessel transport properties during angiogenesis
Source: PLoS Comput Biol. 2021 Jun 16;17(6):e1008398. doi: 10.1371/journal.pcbi.1008398 (PMC8238234; doi:10.1371/journal.pcbi.1008398)
Supplement: S1 Data — (GZ) [file pcbi.1008398.s007.gz › Mirzapourshafiyi_etal_2021_SampleCodes/simulation/forward.f]

c
c main.f
c (C) 2004 K. Fukagata 
c
      SUBROUTINE FORWARD()
      INCLUDE 'par.f'
      INCLUDE 'common.f'
!$    include 'omp_lib.h'
      COMMON/FWD/IWN
      integer IWN
      double precision CG(3), CZ(3), CA(3)
c Coefficients for RK3/CN scheme
      CG(1)=8.D0/15.D0
      CG(2)=5.D0/12.D0
      CG(3)=3.D0/4.D0
      CZ(1)=0.D0
      CZ(2)=-17.D0/60.D0
      CZ(3)=-5.D0/12.D0
      CA(1)=2.D0*4.D0/15.D0
      CA(2)=2.D0*1.D0/15.D0
      CA(3)=2.D0*1.D0/6.D0
  

c Compute control input
          CALL UBC()
           IF(IPCM.EQ.1) then
           CALL MKPCMT(TT)
           CALL COEFF()!PCM
           CALL MKMPG()
           elseif(ICAS.EQ.32) THEN
            CALL VESSEL_INOUT()
            CALL MKMPG_VASC()
           ELSE
            CALL MKMPG()
c LES
             IF(ILES.EQ.1) then
              IF(III.EQ.1) write(*,*) 'LES:ON'
              CALL MKEL()
              CALL COEFF()
               IF(MOD(III,20).EQ.0.and.IWLF.EQ.1) then
               IF(IWN.EQ.0) write(*,*) 'WALL function:ON'
!               CALL EVWL_TEST3()
               CALL EVWL_TEST4()
c               write(6,*) 'counter for wall function comput. = ',IWN
               IWN=IWN+1
               endif
             ENDIF
           ENDIF
         CALL UBC()
c         CALL VDECOMP()
c         CALL EVWL_TEST2()
c RK3/CN integtaion
c------------------------------------------------------------------------------
         DO 1000 L=1,3
c Provisional velocity
            CALL MKF()
            CALL MKU(CG(L),CZ(L),CA(L))
            CALL UBC()
c Velocity correction
            CALL MKP(CA(L),L)         
            CALL UBC()
 1000    CONTINUE

      return
      END


      SUBROUTINE OUT_FOR(IBRK,IANI)
      INCLUDE 'par.f'
      INCLUDE 'common.f'

         IF(MOD(III,IIO).EQ.0)THEN
            CALL RAWOUT()
            IF(ICAS.EQ.32) CALL VASC_OUT()
            IF(IADJOINT.EQ.0.and.ICAS.ne.32) CALL OPTSHAPES()
         ENDIF

         IF(MOD(III,IIC*10).EQ.0)THEN
             CALL CHK2D()
         ENDIF

         IF(MOD(III,IIC).EQ.0)THEN
           CALL CHKCFL(III)
           IF(IADJOINT.EQ.0.OR.JJJ.EQ.1) THEN 
            TIST=0.d0
           ELSEIF(JJJ.GT.1) THEN
            TIST=TSTAT
           ENDIF
           IF(TID.GT.TIST) THEN
            IF(ICAS.ne.32) CALL STAT3D()
            IF(IFLW.EQ.0) NST=0
             NNN2=III
            IF(IFLW.EQ.1.and.IADJOINT.eq.1) THEN 
              CALL CHKCONVT(III,EE)
              IF(EE.LT.(1.d-2)) IBRK=1
            ELSEIF(IFLW.EQ.0.and.IADJOINT.eq.1) THEN
              CALL CHKCONV(III,EE)
!              write(*,*) 'EE=', EE
              IF(EE.LT.(1.d-6)) IBRK=1
            ENDIF
           ENDIF 
         CALL STATTRACE()
         ENDIF
! Anim data---
c         IF(IANI.EQ.1.and.JJJ.eq.1) then
cc        IF(III.GT.INT(50.d0/DT).AND.III.LE.INT(52.d0/DT)) THEN
c           IF(MOD(III,NNF/100).EQ.0.or.III.EQ.1) CALL MAKEANIM()
cc        ENDIF
c         endif
! -----------

      END
