# Supplementary material for: Numerical evaluation reveals the effect of branching morphology on vessel transport properties during angiogenesis
Source: PLoS Comput Biol. 2021 Jun 16;17(6):e1008398. doi: 10.1371/journal.pcbi.1008398 (PMC8238234; doi:10.1371/journal.pcbi.1008398)
Supplement: S1 Data — (GZ) [file pcbi.1008398.s007.gz › Mirzapourshafiyi_etal_2021_SampleCodes/simulation/matrix/afz.f]

c
c matrix/afz.f
c (C) 2004 K. Fukagata 
c
      SUBROUTINE AFZ(ALPHA,NOX,ETA1)
      INCLUDE '../par.f'
      INCLUDE '../common.f'
!$    include 'omp_lib.h'
      REAL*8 A(NZ,3),BB(NZ),CC(NZ)
      REAL*8 A12(NZ-1,3),BB12(NZ-1)
      integer NOX
      JCN2=1
      BETA=ALPHA*DT/REB/dble(1+JCN2)
c
c DUx
c
*poption parallel,tlocal(BB,A,K,ABOT,ATOP)
!$omp parallel private(BB,A,I,J,K,ABOT,ATOP,CC)
!$omp do schedule(STATIC) collapse(2)
      DO 300 J=1,NY
      DO 300 I=1,NOX
         DO 310 K=1,NZ
         CC(K)=1.d0+ETA1*ALPHA*DT/dble(1+JCN2)*CHI(I,J,K,1)
         A(K,1)=       -BETA*AZU(I,J,K,1)/CC(K)
         A(K,2)=1.D0   -BETA*AZU(I,J,K,2)/CC(K)
         A(K,3)=       -BETA*AZU(I,J,K,3)/CC(K)
 310     CONTINUE
         DO 315 K=1,NZ
            BB(K)=DUX(I,J,K)
 315     CONTINUE
! Periodic ============================== 
         ATOP=A(1,1)
         ABOT=A(NZ,3)
         CALL CYCLIC(A,ABOT,ATOP,BB,NZ) 
! Otheres ===============================
cc Dirichlet B.C. at wall and Neumann at roof
c         A(1, 2)=A(1,2)-A(1,1)
c         A(1, 1)=0.D0        
c         A(NZ,2)=A(NZ,2)-A(NZ,3)
c         A(NZ,3)=0.D0
c Solve matrix
c         CALL TRIDIAG(A,BB,NZ)
! ========================================
         DO 320 K=1,NZ
            DUX(I,J,K)=BB(K)
 320     CONTINUE
 300  CONTINUE
!$omp end do
!$omp end parallel
c
c DUy
c
*poption parallel,tlocal(BB,A,K,ABOT,ATOP)
!$omp parallel private(BB,A,I,J,K,ABOT,ATOP,CC)
!$omp do schedule(STATIC) collapse(2)
      DO 100 J=1,NY
      DO 100 I=1,NOX
         DO 110 K=1,NZ
            CC(K)=1.d0+ETA1*DT*ALPHA/dble(1+JCN2)*CHI(I,J,K,2)
            A(K,1)=    -BETA*AZV(I,J,K,1)/CC(K)
            A(K,2)=1.D0-BETA*AZV(I,J,K,2)/CC(K)
            A(K,3)=    -BETA*AZV(I,J,K,3)/CC(K)
 110     CONTINUE
         DO 115 K=1,NZ
            BB(K)=DUY(I,J,K)
 115     CONTINUE
! Periodic ===============================   
         ATOP=A(1,1)
         ABOT=A(NZ,3)
         CALL CYCLIC(A,ABOT,ATOP,BB,NZ)
! Others =================================
c Dirichlet B.C. at wall and Neumann at roof
c         A(1, 2)=A(1,2)-A(1,1)
c         A(1, 1)=0.D0        
c         A(NZ,2)=A(NZ,2)-A(NZ,3)
c         A(NZ,3)=0.D0
cc Solve matrix
c         CALL TRIDIAG(A,BB,NZ)
! ========================================
         DO 120 K=1,NZ
            DUY(I,J,K)=BB(K)
 120     CONTINUE
 100  CONTINUE
!$omp end do
!$omp end parallel
c
c DUz
c
*poption parallel,tlocal(BB,A,K,ABOT,ATOP)
!$omp parallel private(BB,A,I,J,K,ABOT,ATOP,CC,BB12,A12)
!$omp do schedule(STATIC) collapse(2)
      DO 200 J=1,NY
      DO 200 I=1,NOX
c Periodic =======================================
         DO 210 K=1,NZ
         CC(K)=1.d0+ETA1*DT*ALPHA/dble(1+JCN2)*CHI(I,J,K,3)
         A(K,1)=    -BETA*AZW(I,J,K,1)/CC(K)
         A(K,2)=1.D0-BETA*AZW(I,J,K,2)/CC(K)
         A(K,3)=    -BETA*AZW(I,J,K,3)/CC(K)
 210     CONTINUE
         DO 215 K=1,NZ
            BB(K)=DUZ(I,J,K)
 215     CONTINUE
         ATOP=A(1,1)
         ABOT=A(NZ,3)
         CALL CYCLIC(A,ABOT,ATOP,BB,NZ)
         DO 220 K=1,NZ
            DUZ(I,J,K)=BB(K)
 220     CONTINUE
! Others =========================================
c         DO 210 K=1,NZ-1
c            CC(K)=1.d0+ETA1*DT*ALPHA/2.d0*CHI(I,J,K,3)
c            A12(K,1)=    -BETA*AZW(I,J,K,1)/CC(K)
c            A12(K,2)=1.D0-BETA*AZW(I,J,K,2)/CC(K)
c            A12(K,3)=    -BETA*AZW(I,J,K,3)/CC(K)
c 210     CONTINUE
c         DO 215 K=1,NZ-1
c            BB12(K)=DUZ(I,J,K)
c 215     CONTINUE
cc Dirichlet B.C. (delta Uy is zero)
c         A12(1,   1)=0.D0
c         A12(NZ-1,3)=0.D0
cc Solve matrix
c         CALL TRIDIAG(A12,BB12,NZ-1)
c         DO 220 K=1,NZ-1
c            DUX(I,J,K)=BB12(K)
c 220     CONTINUE
c            DUX(I,J,NZ)=0.D0
 200  CONTINUE
!$omp end do
!$omp end parallel
c
c DTT
c
*poption parallel,tlocal(BB,A,K,ABOT,ATOP)
!$omp parallel private(BB,A,I,J,K,ABOT,ATOP,CC)
!$omp do schedule(STATIC) collapse(2)
      DO 400 J=1,NY
      DO 400 I=1,NOX
         DO 410 K=1,NZ
           CC(K)=1.d0+ETA1*DT*ALPHA/dble(1+JCN2)*CHI(I,J,K,4)*DBLE(ISOT)
           A(K,1)=         -BETA/PRL*ACTZ(I,J,K,1)/CC(K)
           A(K,2)=1.D0     -BETA/PRL*ACTZ(I,J,K,2)/CC(K)
           A(K,3)=         -BETA/PRL*ACTZ(I,J,K,3)/CC(K)
 410     CONTINUE
         DO 415 K=1,NZ
            BB(K)=DTT(I,J,K)
 415     CONTINUE
! Periodic ==============================================
         ATOP=A(1,1)
         ABOT=A(NZ,3)
         CALL CYCLIC(A,ABOT,ATOP,BB,NZ)
! Others ===============================================
c Dirichlet B.C. at wall and Neumann at roof
c         A(1, 2)=A(1,2)+A(1,1)
c         A(1, 1)=0.D0        
c         A(NZ,2)=A(NZ,2)+A(NZ,3)
c         A(NZ,3)=0.D0
c Solve matrix
c         CALL TRIDIAG(A,BB,NZ)
! ========================================
         DO 420 K=1,NZ
            DTT(I,J,K)=BB(K)
 420     CONTINUE
 400  CONTINUE
!$omp end do
!$omp end parallel
      RETURN
      END
