# Supplementary material for: Numerical evaluation reveals the effect of branching morphology on vessel transport properties during angiogenesis
Source: PLoS Comput Biol. 2021 Jun 16;17(6):e1008398. doi: 10.1371/journal.pcbi.1008398 (PMC8238234; doi:10.1371/journal.pcbi.1008398)
Supplement: S1 Data — (GZ) [file pcbi.1008398.s007.gz › Mirzapourshafiyi_etal_2021_SampleCodes/simulation/matrix/afy.f]

c
c matrix/afy.f
c (C) 2004 K. Fukagata 
c
      SUBROUTINE AFY(ALPHA,NOX,ETA1)
      INCLUDE '../par.f'
      INCLUDE '../common.f'
!$    include 'omp_lib.h'
      double precision:: A12(NY-1,3),BB12(NY-1)
      double precision:: A(NY,3),BB(NY),CC(NY)
      double precision:: qiv(0:NOX+1,0:NZ+1)
      integer :: JPCM
      JCN2=1
      BETA=ALPHA*DT/REB/DBLE(1+JCN2)
      JPCM=0

      IF(ICAS.GE.11.and.ICAS.LT.20) JPCM=1
c
c Ux
c
*poption parallel,tlocal(BB,A,J)
!$omp parallel private(A,BB,I,J,K,CC)
!$omp do schedule(STATIC) collapse(2)
      DO 300 K=1,NZ          
      DO 300 I=1,NOX
c Set matrix coefficient
         DO 310 J=1,NY
         CC(J)=1.d0+ETA1*DT*ALPHA/dble(1+JCN2)*CHI(I,J,K,1)
         A(J,1)=    -BETA*AYU(I,J,K,1)/CC(J)
         A(J,2)=1.D0-BETA*AYU(I,J,K,2)/CC(J)
         A(J,3)=    -BETA*AYU(I,J,K,3)/CC(J)
 310     CONTINUE
         DO 315 J=1,NY
            BB(J)=DUX(I,J,K)
 315     CONTINUE
c Dirichlet B.C. at wall and Neumann at roof
         A(1, 2)=A(1,2)-A(1,1)
         A(1, 1)=0.D0        
         A(NY,2)=A(NY,2)-A(NY,3)
         A(NY,3)=0.D0
c Solve matrix
         CALL TRIDIAG(A,BB,NY)
         DO 320 J=1,NY
            DUX(I,J,K)=BB(J)
 320     CONTINUE
 300  CONTINUE
!$omp end do
!$omp end parallel
c
c Uy
c
*poption parallel,tlocal(BB12,A12,J)
!$omp parallel private(A12,BB12,I,J,K,CC)
!$omp do schedule(STATIC) collapse(2)
      DO 100 K=1,NZ 
      DO 100 I=1,NOX
c Set matrix coefficient                    
         DO 110 J=1,NY-1
          CC(J)=1.d0+ETA1*DT*ALPHA/dble(1+JCN2)*CHI(I,J,K,2)
          A12(J,1)=    -BETA*AYV(I,J,K,1)/CC(J)
          A12(J,2)=1.D0-BETA*AYV(I,J,K,2)/CC(J)
          A12(J,3)=    -BETA*AYV(I,J,K,3)/CC(J)
 110     CONTINUE
         DO 115 J=1,NY-1
            BB12(J)=DUY(I,J,K)
 115     CONTINUE
c boundary
         BB12(NY-1)=BB12(NY-1)-VUP(I,K)*A12(NY-1,3)
c Dirichlet B.C. (delta Uy is zero)
         A12(1,   1)=0.D0
         A12(NY-1,3)=0.D0
c Solve matrix
         CALL TRIDIAG(A12,BB12,NY-1)
         DO 120 J=1,NY-1
            DUY(I,J,K)=BB12(J)
 120     CONTINUE
            DUY(I,NY,K)=0.D0
 100  CONTINUE
!$omp end do
!$omp end parallel
c
c Uz
c
*poption parallel,tlocal(BB,A,J)
!$omp parallel private(A,BB,I,J,K,CC)
!$omp do schedule(STATIC) collapse(2)
      DO 200 K=1,NZ 
      DO 200 I=1,NOX
c Set Matrix coefficient                    
         DO 210 J=1,NY
            CC(J)=1.d0+ETA1*DT*ALPHA/dble(1+JCN2)*CHI(I,J,K,3)
            A(J,1)=    -BETA*AYW(I,J,K,1)/CC(J)
            A(J,2)=1.D0-BETA*AYW(I,J,K,2)/CC(J)
            A(J,3)=    -BETA*AYW(I,J,K,3)/CC(J)
 210     CONTINUE
         DO 215 J=1,NY
            BB(J)=DUZ(I,J,K)
 215     CONTINUE
c Dirichret B.C. at wall & roof
         A(1,2)=A(1,2)-A(1,1)
         A(1,1)=0.D0        
         A(NY,2)=A(NY,2)-A(NY,3)
         A(NY,3)=0.D0
c Solve matrix
         CALL TRIDIAG(A,BB,NY)
         DO 220 J=1,NY
            DUZ(I,J,K)=BB(J)
 220     CONTINUE
 200  CONTINUE
!$omp end do
!$omp end parallel
c
c TT
c
c         bnu=2.11510d0
         bnu=1.d0
!         qw0=0.06d0
c         qw0=15.36d0
         qw0=1.d0
         qw1=-1.d0
         bb1=(1.d0-bnu*DY(1)/2.d0)/(1.d0+bnu*DY(1)/2.d0)
c         qin = DY(NY)/AL(I,NY,K)*REB*qw0*RC(I,NY,K)!0.06d0
         IF(JADJ.EQ.0) THEN
          do k=1,NZ
          do i=1,NOX
          if(FLS(I,NY,K).GT.0.d0) then
          qiv(i,k) = DY12(NY)/AL(i,NY,k)*REB*PRL*QWIN*RC(i,NY,k)
          else
          qiv(i,k) = 0.d0
          endif
          enddo
          enddo
         ELSEIF(JADJ.EQ.1) THEN
          IF(IIA.GT.1) qiv=0.d0
          IF(IIA.EQ.1) then 
           do k=1,NZ
           do i=1,NOX
c            qiv(i,k)= DY12(NY)/AL(i,NY,k)*REB*PRL*(1.d0)*RC(i,NY,k)
            qiv(i,k)= DY12(NY)*(1.d0)
           enddo
           enddo
          ENDIF
         ENDIF
c         qot = DY(1) /AL(I,1,K) *REB*PRL*qw1*RC(I, 1,K)!0.06d0
c         qot =bnu*((TT(I,1,K)+TT(I,0,K))*0.5d0-RC(I,1,K)*t0)
c     &        *DY(1)/AL(I,1,K)*RC(I,1,K)*REB*PRL
         qot=bnu*DY(1)/AL(I,1,K)*REB*PRL
     &       /(1.d0+bnu*DY(1)/2.d0/AL(I,1,K)*REB*PRL)
     &     *((1.d0-FLV(I,1,K,4))*(ste_p*(T0_P-0.5d0))
     &     +FLV(I,1,K,4)*(ste_f*T0_P))
         qc=(1.d0-bnu/2.d0*DY(1)/AL(I,1,K)*REB*PRL)
     &      /(1.d0+bnu/2.d0*DY(1)/AL(I,1,K)*REB*PRL)
*poption parallel,tlocal(BB,A,J)
!$omp parallel private(A,BB,I,J,K,CC,G0,G1)
!$omp do schedule(STATIC) collapse(2)
      DO 400 I=1,NOX
      DO 400 K=1,NZ 
c Set Matrix coefficient                    
       DO 410 J=1,NY
       CC(J)=1.d0+ETA1*DT*ALPHA/dble(1+JCN2)*CHI(I,J,K,4)*DBLE(ISOT)
       A(J,1)=    -BETA*ACT(I,J,K,1)/PRL/CC(J)
       A(J,2)=1.D0-BETA*ACT(I,J,K,2)/PRL/CC(J)
       A(J,3)=    -BETA*ACT(I,J,K,3)/PRL/CC(J)
 410   CONTINUE
         DO 415 J=1,NY
            BB(J)=DTT(I,J,K)
 415     CONTINUE
c Dirichlet B.C. on wall, Neumann on roof, or UniHeatflux
         G0=A(1,1)        
         A(1,2)=A(1,2)-A(1,1)!*qc
         A(1,1)=0.D0
         G1=A(NY,3)        
         A(NY,2)=A(NY,2)-A(NY,3)
         A(NY,3)=0.D0
c b vector boundary 
         BB(1)=BB(1)!-qot*G0
         BB(NY)=BB(NY)!-qiv(I,K)*G1
c Solve matrix
         CALL TRIDIAG(A,BB,NY)
         DO 420 J=1,NY
            DTT(I,J,K)=BB(J)
 420     CONTINUE
 400  CONTINUE
!$omp end do
!$omp end parallel
      RETURN
      END
c -------------------
