# Supplementary material for: Numerical evaluation reveals the effect of branching morphology on vessel transport properties during angiogenesis
Source: PLoS Comput Biol. 2021 Jun 16;17(6):e1008398. doi: 10.1371/journal.pcbi.1008398 (PMC8238234; doi:10.1371/journal.pcbi.1008398)
Supplement: S1 Data — (GZ) [file pcbi.1008398.s007.gz › Mirzapourshafiyi_etal_2021_SampleCodes/simulation/matrix/coeff.f]

c
c martix/coeff.f (c) Y. Kametani
c
      subroutine COEFF()
      include '../par.f'
      include '../common.f'
      DOUBLE PRECISION::DC(0:NX+1,0:NY+1,0:NZ+1)
      DOUBLE PRECISION::EVD(0:NX+1,0:NY+1,0:NZ+1,2)
c
!$    include 'omp_lib.h'
      
      IF(JADJ.EQ.0) THEN
!$omp parallel 
!$omp do schedule(static) collapse(2) 
      DO M=1,2
      DO K=0,NZ+1
      DO J=0,NY+1
      DO I=0,NX+1
      EVD(I,J,K,M)=EL(I,J,K,M)
      ENDDO
      ENDDO
      ENDDO
      ENDDO
!$omp end do
!$omp end parallel  
      ELSEIF(JADJ.EQ.1) THEN
!$omp parallel 
!$omp do schedule(static) collapse(2) 
      DO M=1,2
      DO K=0,NZ+1
      DO J=0,NY+1
      DO I=0,NX+1
      EVD(I,J,K,M)=EV(I,J,K,M)
      ENDDO
      ENDDO
      ENDDO
      ENDDO
!$omp end do
!$omp end parallel  

      ENDIF
    

!$omp parallel 
!$omp do schedule(static) collapse(2) 
      DO K=0,NZ+1
      DO J=0,NY+1
      DO I=0,NX+1
      DC(I,J,K)=AL(I,J,K)/RC(I,J,K)
      ENDDO
      ENDDO
      ENDDO
!$omp end do
!$omp end parallel  


!$omp parallel 
!$omp do schedule(static) collapse(2) 
      DO 100 K=1,NZ
      DO 100 J=1,NY
      DO 100 I=1,NX
         ACT(I,J,K,1)=
     +(((
     +DY(J-1)/(DC(I,J-1,K)+EVD(I,J-1,K,2))
     + +DY(J)/(DC(I,J,K)+EVD(I,J,K,2))
     +)/(DY(J-1)+DY(J)))**-1.d0)
     +/DY12(J-1)/DY(J)
         ACT(I,J,K,3)=
     +(((
     + DY(J+1)/(DC(I,J+1,K)+EVD(I,J+1,K,2))
     + +DY(J)/(DC(I,J,K)+EVD(I,J,K,2))
     +)/(DY(J+1)+DY(J)))**-1.d0)
     +/DY12(J  )/DY(J)
         ACT(I,J,K,2)=
     +-(((
     +DY(J-1)/(DC(I,J-1,K)+EVD(I,J-1,K,2))
     + +DY(J)/(DC(I,J,K)+EVD(I,J,K,2))
     +)/(DY(J-1)+DY(J)))**-1.d0)
     +/DY12(J-1)/DY(J)
     +-(((
     + DY(J+1)/(DC(I,J+1,K)+EVD(I,J+1,K,2))
     + +DY(J)/(DC(I,J,K)+EVD(I,J,K,2))
     +)/(DY(J+1)+DY(J)))**-1.d0)
     +/DY12(J  )/DY(J)
c ===================
         ACTX(I,J,K,1)=
     +(((
     + DX/(DC(I-1,J,K)+EVD(I-1,J,K,2))
     + +DX/(DC(I,J,K)+EVD(I,J,K,2))
     +)/(DX+DX))**-1.d0)
     +/DX/DX
         ACTX(I,J,K,3)=
     +(((
     + DX/(DC(I+1,J,K)+EVD(I+1,J,K,2))
     + +DX/(DC(I,J,K)+EVD(I,J,K,2))
     +)/(DX+DX))**-1.d0)
     +/DX/DX
         ACTX(I,J,K,2)=
     +-(((
     + DX/(DC(I-1,J,K)+EVD(I-1,J,K,2))
     + +DX/(DC(I,J,K)+EVD(I,J,K,2))
     +)/(DX+DX))**-1.d0)
     +/DX/DX
     +-(((
     + DX/(DC(I+1,J,K)+EVD(I+1,J,K,2))
     + +DX/(DC(I,J,K)+EVD(I,J,K,2))
     +)/(DX+DX))**-1.d0)
     +/DX/DX
c==========================
         ACTZ(I,J,K,1)=
     +(((
     +DZ/(DC(I,J,K-1)+EVD(I,J,K-1,2))
     + +DZ/(DC(I,J,K)+EVD(I,J,K,2))
     +)/(DZ+DZ))**-1.d0)
     +/DZ/DZ
         ACTZ(I,J,K,3)=
     +(((
     +DZ/(DC(I,J,K+1)+EVD(I,J,K+1,2))
     + +DZ/(DC(I,J,K)+EVD(I,J,K,2))
     +)/(DZ+DZ))**-1.d0)
     +/DZ/DZ
         ACTZ(I,J,K,2)=
     +-(((
     +DZ/(DC(I,J,K-1)+EVD(I,J,K-1,2))
     + +DZ/(DC(I,J,K)+EVD(I,J,K,2))
     +)/(DZ+DZ))**-1.d0)
     +/DZ/DZ
     +-(((
     +DZ/(DC(I,J,K+1)+EVD(I,J,K+1,2))
     + +DZ/(DC(I,J,K)+EVD(I,J,K,2))
     +)/(DZ+DZ))**-1.d0)
     +/DZ/DZ

 100  CONTINUE
!$omp end do
!$omp end parallel  

      scl=1.d0
!$omp parallel 
!$omp do schedule(static) collapse(2)
      DO 1100 K=1,NZ
      DO 1100 J=1,NY
      DO 1100 I=1,NX
         AYU(I,J,K,1)=
     +(((
     + DX*DY(J-1)/(EVD(I,J-1,K,1)+1.d0)
     ++DX*DY(J)  /(EVD(I,J,K,1)+1.d0)
     ++DX*DY(J-1)/(EVD(I+1,J-1,K,1)+1.d0)
     ++DX*DY(J) /(EVD(I+1,J,K,1)+1.d0)
     +)/(DX+DX)/(DY(J)+DY(J-1)))**-1.d0)
     +/DY12(J-1)/DY(J)*scl
         AYU(I,J,K,3)=
     +(((
     + DX*DY(J  )/(EVD(I,J,K,1)+1.d0)
     ++DX*DY(J+1)/(EVD(I,J+1,K,1)+1.d0)
     ++DX*DY(J  )/(EVD(I+1,J,K,1)+1.d0)
     ++DX*DY(J+1)/(EVD(I+1,J+1,K,1)+1.d0)
     +)/(DX+DX)/(DY(J+1)+DY(J)))**-1.d0)
     +/DY12(J)/DY(J)*scl
         AYU(I,J,K,2)=
     +-(((
     + DX*DY(J-1)/(EVD(I,J-1,K,1)+1.d0)
     ++DX*DY(J)  /(EVD(I,J,K,1)+1.d0)
     ++DX*DY(J-1)/(EVD(I+1,J-1,K,1)+1.d0)
     ++DX*DY(J) /(EVD(I+1,J,K,1)+1.d0)
     +)/(DX+DX)/(DY(J)+DY(J-1)))**-1.d0)
     +/DY12(J-1)/DY(J)*scl
     +-(((
     + DX*DY(J  )/(EVD(I,J,K,1)+1.d0)
     ++DX*DY(J+1)/(EVD(I,J+1,K,1)+1.d0)
     ++DX*DY(J  )/(EVD(I+1,J,K,1)+1.d0)
     ++DX*DY(J+1)/(EVD(I+1,J+1,K,1)+1.d0)
     +)/(DX+DX)/(DY(J+1)+DY(J)))**-1.d0)
     +/DY12(J)/DY(J)*scl
c ===================
         AXU(I,J,K,1)=
     +   (((
     +   DX/(EVD(I,J,K,1)+1.d0)+DX/(EVD(I-1,J,K,1)+1.d0)
     +   )/(DX+DX))**-1.d0)
     +   /DX/DX*scl
         AXU(I,J,K,3)=
     +   (((
     +   DX/(EVD(I,J,K,1)+1.d0)+DX/(EVD(I+1,J,K,1)+1.d0)
     +   )/(DX+DX))**-1.d0)
     +   /DX/DX*scl
         AXU(I,J,K,2)=
     +  -(((
     +   DX/(EVD(I,J,K,1)+1.d0)+DX/(EVD(I-1,J,K,1)+1.d0)
     +   )/(DX+DX))**-1.d0)
     +   /DX/DX*scl
     +  -(((
     +   DX/(EVD(I,J,K,1)+1.d0)+DX/(EVD(I+1,J,K,1)+1.d0)
     +   )/(DX+DX))**-1.d0)
     +   /DX/DX*scl
c==========================
         AZU(I,J,K,1)=
     + (((
     +     DZ*DX/(EVD(I,J,K-1,1)+1.d0)
     +    +DZ*DX/(EVD(I,J,K,1)+1.d0)
     +    +DZ*DX/(EVD(I+1,J,K-1,1)+1.d0)
     +    +DZ*DX/(EVD(I+1,J,K,1)+1.d0)
     +  )/(DZ+DZ)/(DX+DX))**-1.d0)
     +    /DZ/DZ*scl
         AZU(I,J,K,3)=
     + (((
     +     DZ*DX/(EVD(I,J,K+1,1)+1.d0)
     +    +DZ*DX/(EVD(I,J,K,1)+1.d0)
     +    +DZ*DX/(EVD(I+1,J,K+1,1)+1.d0)
     +    +DZ*DX/(EVD(I+1,J,K,1)+1.d0)
     +   )/(DZ+DZ)/(DX+DX))**-1.d0)
     +    /DZ/DZ*scl
         AZU(I,J,K,2)=
     +-(((
     +     DZ*DX/(EVD(I,J,K-1,1)+1.d0)
     +    +DZ*DX/(EVD(I,J,K,1)+1.d0)
     +    +DZ*DX/(EVD(I+1,J,K-1,1)+1.d0)
     +    +DZ*DX/(EVD(I+1,J,K,1)+1.d0)
     +  )/(DZ+DZ)/(DX+DX))**-1.d0)
     +    /DZ/DZ*scl
     +-(((
     +     DZ*DX/(EVD(I,J,K+1,1)+1.d0)
     +    +DZ*DX/(EVD(I,J,K,1)+1.d0)
     +    +DZ*DX/(EVD(I+1,J,K+1,1)+1.d0)
     +    +DZ*DX/(EVD(I+1,J,K,1)+1.d0)
     +   )/(DZ+DZ)/(DX+DX))**-1.d0)
     +    /DZ/DZ*scl
 1100  CONTINUE
!$omp end do
!$omp end parallel

!$omp parallel 
!$omp do schedule(static) collapse(2)
      DO 2100 K=1,NZ
      DO 2100 J=1,NY
      DO 2100 I=1,NX
         AYV(I,J,K,1)=
     +(((
     +  DY(J)/(EVD(I,J,K,1)+1.d0)
     + +DY(J-1)/(EVD(I,J-1,K,1)+1.d0)
     + )/(DY(J)+DY(J-1)))**-1.d0)
     +   /DY(J)/DY12(J)
         AYV(I,J,K,3)=
     +(((
     +  DY(J)/(EVD(I,J,K,1)+1.d0)
     + +DY(J+1)/(EVD(I,J+1,K,1)+1.d0)
     + )/(DY(J)+DY(J+1)))**-1.d0)
     +/DY(J+1)/DY12(J)
         AYV(I,J,K,2)=
     +-(((
     +  DY(J)/(EVD(I,J,K,1)+1.d0)
     + +DY(J-1)/(EVD(I,J-1,K,1)+1.d0)
     + )/(DY(J)+DY(J-1)))**-1.d0)
     +   /DY(J)/DY12(J)
     +-(((
     +  DY(J)/(EVD(I,J,K,1)+1.d0)
     + +DY(J+1)/(EVD(I,J+1,K,1)+1.d0)
     + )/(DY(J)+DY(J+1)))**-1.d0)
     +/DY(J+1)/DY12(J)
c ===================
         AXV(I,J,K,1)=
     + (((
     + DX*DY(J)  /(EVD(I-1,J,K,1)+1.d0)
     ++DX*DY(J)  /(EVD(I,  J,K,1)+1.d0)
     ++DX*DY(J+1)/(EVD(I-1,J+1,K,1)+1.d0)
     ++DX*DY(J+1)/(EVD(I,J+1,K,1)+1.d0)
     +)/(DX+DX)/(DY(J)+DY(J+1)))**-1.d0)
     +/DX/DX
         AXV(I,J,K,3)=
     + (((
     + DX*DY(J)/(EVD(I+1,J,K,1)+1.d0)
     ++DX*DY(J)/(EVD(I,J,K,1)+1.d0)
     ++DX*DY(J+1)/(EVD(I+1,J+1,K,1)+1.d0)
     ++DX*DY(J+1)/(EVD(I,J+1,K,1)+1.d0)
     +)/(DX+DX)/(DY(J)+DY(J+1)))**-1.d0)
     +/DX/DX
         AXV(I,J,K,2)=
     +-(((
     + DX*DY(J)  /(EVD(I-1,J,K,1)+1.d0)
     ++DX*DY(J)  /(EVD(I,  J,K,1)+1.d0)
     ++DX*DY(J+1)/(EVD(I-1,J+1,K,1)+1.d0)
     ++DX*DY(J+1)/(EVD(I,J+1,K,1)+1.d0)
     +)/(DX+DX)/(DY(J)+DY(J+1)))**-1.d0)
     +/DX/DX
     +-(((
     + DX*DY(J)/(EVD(I+1,J,K,1)+1.d0)
     ++DX*DY(J)/(EVD(I,J,K,1)+1.d0)
     ++DX*DY(J+1)/(EVD(I+1,J+1,K,1)+1.d0)
     ++DX*DY(J+1)/(EVD(I,J+1,K,1)+1.d0)
     +)/(DX+DX)/(DY(J)+DY(J+1)))**-1.d0)
     +/DX/DX
c==========================
         AZV(I,J,K,1)=
     + (((
     +  DZ*DY(J)/(EVD(I,J,K-1,1)+1.d0)
     + +DZ*DY(J)/(EVD(I,J,K,1)+1.d0)
     + +DZ*DY(J+1)/(EVD(I,J+1,K-1,1)+1.d0)
     + +DZ*DY(J+1)/(EVD(I,J+1,K,1)+1.d0)
     + )/(DZ+DZ)/(DY(J)+DY(J+1)))**-1.d0)
     +/DZ/DZ
         AZV(I,J,K,3)=
     + (((
     +  DZ*DY(J)  /(EVD(I,J,K+1,1)+1.d0)
     + +DZ*DY(J)  /(EVD(I,J,K,1)+1.d0)
     + +DZ*DY(J+1)/(EVD(I,J+1,K+1,1)+1.d0)
     + +DZ*DY(J+1)/(EVD(I,J+1,K,1)+1.d0)
     +  )/(DZ+DZ)/(DY(J)+DY(J+1)))**-1.d0)
     +/DZ/DZ
         AZV(I,J,K,2)=
     +-(((
     +  DZ*DY(J)/(EVD(I,J,K-1,1)+1.d0)
     + +DZ*DY(J)/(EVD(I,J,K,1)+1.d0)
     + +DZ*DY(J+1)/(EVD(I,J+1,K-1,1)+1.d0)
     + +DZ*DY(J+1)/(EVD(I,J+1,K,1)+1.d0)
     + )/(DZ+DZ)/(DY(J)+DY(J+1)))**-1.d0)
     +/DZ/DZ
     +-(((
     +  DZ*DY(J)  /(EVD(I,J,K+1,1)+1.d0)
     + +DZ*DY(J)  /(EVD(I,J,K,1)+1.d0)
     + +DZ*DY(J+1)/(EVD(I,J+1,K+1,1)+1.d0)
     + +DZ*DY(J+1)/(EVD(I,J+1,K,1)+1.d0)
     +  )/(DZ+DZ)/(DY(J)+DY(J+1)))**-1.d0)
     +/DZ/DZ
 2100  CONTINUE
!$omp end do
!$omp end parallel

!$omp parallel
!$omp do schedule(static) collapse(2)
      DO 3100 K=1,NZ
      DO 3100 J=1,NY
      DO 3100 I=1,NX
         AYW(I,J,K,1)=
     + (((
     +  DZ*DY(J-1)/(EVD(I,J-1,K,1)+1.d0)
     + +DZ*DY(J)  /(EVD(I,J,K,1)+1.d0)
     + +DZ*DY(J-1)/(EVD(I,J-1,K+1,1)+1.d0)
     + +DZ*DY(J)  /(EVD(I,J,K+1,1)+1.d0)
     +)/(DZ+DZ)/(DY(J-1)+DY(J)))**-1.d0)
     +/DY12(J-1)/DY(J)
         AYW(I,J,K,3)=
     +  (((
     +  DZ*DY(J+1)/(EVD(I,J+1,K,1)+1.d0)
     + +DZ*DY(J)  /(EVD(I,J,K,1)+1.d0)
     + +DZ*DY(J+1)/(EVD(I,J+1,K+1,1)+1.d0)
     + +DZ*DY(J)  /(EVD(I,J,K+1,1)+1.d0)
     +)/(DZ+DZ)/(DY(J)+DY(J+1)))**-1.d0)
     +/DY12(J)/DY(J)
         AYW(I,J,K,2)=
     +-(((
     +  DZ*DY(J-1)/(EVD(I,J-1,K,1)+1.d0)
     + +DZ*DY(J)  /(EVD(I,J,K,1)+1.d0)
     + +DZ*DY(J-1)/(EVD(I,J-1,K+1,1)+1.d0)
     + +DZ*DY(J)  /(EVD(I,J,K+1,1)+1.d0)
     +)/(DZ+DZ)/(DY(J-1)+DY(J)))**-1.d0)
     +/DY12(J-1)/DY(J)
     +-(((
     +  DZ*DY(J+1)/(EVD(I,J+1,K,1)+1.d0)
     + +DZ*DY(J)  /(EVD(I,J,K,1)+1.d0)
     + +DZ*DY(J+1)/(EVD(I,J+1,K+1,1)+1.d0)
     + +DZ*DY(J)  /(EVD(I,J,K+1,1)+1.d0)
     +)/(DZ+DZ)/(DY(J)+DY(J+1)))**-1.d0)
     +/DY12(J)/DY(J)
c ===================
         AXW(I,J,K,1)=
     + (((
     +   DX*DZ/(EVD(I-1,J,K,1)+1.d0)
     +  +DX*DZ/(EVD(I,J,K,1)+1.d0)
     +  +DX*DZ/(EVD(I-1,J,K+1,1)+1.d0)
     +  +DX*DZ/(EVD(I,J,K+1,1)+1.d0)
     +  )/(DX+DX)/(DZ+DZ))**-1.d0)
     +/DX/DX
         AXW(I,J,K,3)=
     + (((
     +  DX*DZ/(EVD(I+1,J,K,1)+1.d0)
     + +DX*DZ/(EVD(I,J,K,1)+1.d0)
     + +DX*DZ/(EVD(I+1,J,K+1,1)+1.d0)
     + +DX*DZ/(EVD(I,J,K+1,1)+1.d0)
     +  )/(DX+DX)/(DZ+DZ))**-1.d0)
     +/DX/DX
         AXW(I,J,K,2)=
     +-(((
     +   DX*DZ/(EVD(I-1,J,K,1)+1.d0)
     +  +DX*DZ/(EVD(I,J,K,1)+1.d0)
     +  +DX*DZ/(EVD(I-1,J,K+1,1)+1.d0)
     +  +DX*DZ/(EVD(I,J,K+1,1)+1.d0)
     +  )/(DX+DX)/(DZ+DZ))**-1.d0)
     +/DX/DX
     +-(((
     +  DX*DZ/(EVD(I+1,J,K,1)+1.d0)
     + +DX*DZ/(EVD(I,J,K,1)+1.d0)
     + +DX*DZ/(EVD(I+1,J,K+1,1)+1.d0)
     + +DX*DZ/(EVD(I,J,K+1,1)+1.d0)
     +  )/(DX+DX)/(DZ+DZ))**-1.d0)
     +/DX/DX
c==========================
         AZW(I,J,K,1)=
     + (((
     +  DZ/(EVD(I,J,K,1)+1.d0)+DZ/(EVD(I,J,K-1,1)+1.d0)
     +  )/(DZ+DZ))**-1.d0)
     +     /DZ/DZ
         AZW(I,J,K,3)=
     + (((
     +  DZ/(EVD(I,J,K,1)+1.d0)+DZ/(EVD(I,J,K+1,1)+1.d0)
     +  )/(DZ+DZ))**-1.d0)
     +     /DZ/DZ
         AZW(I,J,K,2)=
     +-(((
     +  DZ/(EVD(I,J,K,1)+1.d0)+DZ/(EVD(I,J,K-1,1)+1.d0)
     +  )/(DZ+DZ))**-1.d0)
     +     /DZ/DZ
     +-(((
     +  DZ/(EVD(I,J,K,1)+1.d0)+DZ/(EVD(I,J,K+1,1)+1.d0)
     +  )/(DZ+DZ))**-1.d0)
     +     /DZ/DZ
 3100  CONTINUE
!$omp end do
!$omp end parallel
c
c
      OPEN(2000,FILE='coeffchk')
      K=1
      DO 200 J=1,NY
      DO 210 I=1,NX
         WRITE(2000,600)X(I),Y(J),
     +ACT(I,J,K,1),ACT(I,J,K,3),
     +AC(J,1),AC(J,3)
 210  CONTINUE
      WRITE(2000,*)
 200  CONTINUE
 600  FORMAT(' ',30E15.7)
      CLOSE(2000)
      RETURN
      END

      subroutine COEFFADJ()
      include '../par.f'
      include '../common.f'
c
!$    include 'omp_lib.h'

!$omp parallel 
!$omp do schedule(static) collapse(2) 
      DO 100 K=1,NZ
      DO 100 J=1,NY
      DO 100 I=1,NX
         ACT(I,J,K,1)=
     +(((
     +DY(J-1)/(AL(I,J-1,K)+EV(I,J-1,K,2))
     + +DY(J)/(AL(I,J,K)+EV(I,J,K,2))
     +)/(DY(J-1)+DY(J)))**-1.d0)
     +/DY12(J-1)/DY(J)/RC(I,J-1,K)
         ACT(I,J,K,3)=
     +(((
     + DY(J+1)/(AL(I,J+1,K)+EV(I,J+1,K,2))
     + +DY(J)/(AL(I,J,K)+EV(I,J,K,2))
     +)/(DY(J+1)+DY(J)))**-1.d0)
     +/DY12(J  )/DY(J)/RC(I,J+1,K)
         ACT(I,J,K,2)=
     +-(((
     +DY(J-1)/(AL(I,J-1,K)+EV(I,J-1,K,2))
     + +DY(J)/(AL(I,J,K)+EV(I,J,K,2))
     +)/(DY(J-1)+DY(J)))**-1.d0)
     +/DY12(J-1)/DY(J)/RC(I,J,K)
     +-(((
     + DY(J+1)/(AL(I,J+1,K)+EV(I,J+1,K,2))
     + +DY(J)/(AL(I,J,K)+EV(I,J,K,2))
     +)/(DY(J+1)+DY(J)))**-1.d0)
     +/DY12(J  )/DY(J)/RC(I,J,K)
c ===================
         ACTX(I,J,K,1)=
     +(((
     + DX/(AL(I-1,J,K)+EV(I-1,J,K,2))
     + +DX/(AL(I,J,K)+EV(I,J,K,2))
     +)/(DX+DX))**-1.d0)
     +/DX/DX/RC(I-1,J,K)
         ACTX(I,J,K,3)=
     +(((
     + DX/(AL(I+1,J,K)+EV(I+1,J,K,2))
     + +DX/(AL(I,J,K)+EV(I,J,K,2))
     +)/(DX+DX))**-1.d0)
     +/DX/DX/RC(I+1,J,K)
         ACTX(I,J,K,2)=
     +-(((
     + DX/(AL(I-1,J,K)+EV(I-1,J,K,2))
     + +DX/(AL(I,J,K)+EV(I,J,K,2))
     +)/(DX+DX))**-1.d0)
     +/DX/DX/RC(I,J,K)
     +-(((
     + DX/(AL(I+1,J,K)+EV(I+1,J,K,2))
     + +DX/(AL(I,J,K)+EV(I,J,K,2))
     +)/(DX+DX))**-1.d0)
     +/DX/DX/RC(I,J,K)
c==========================
         ACTZ(I,J,K,1)=
     +(((
     +DZ/(AL(I,J,K-1)+EV(I,J,K-1,2))
     + +DZ/(AL(I,J,K)+EV(I,J,K,2))
     +)/(DZ+DZ))**-1.d0)
     +/DZ/DZ/RC(I,J,K-1)
         ACTZ(I,J,K,3)=
     +(((
     +DZ/(AL(I,J,K+1)+EV(I,J,K+1,2))
     + +DZ/(AL(I,J,K)+EV(I,J,K,2))
     +)/(DZ+DZ))**-1.d0)
     +/DZ/DZ/RC(I,J,K+1)
         ACTZ(I,J,K,2)=
     +-(((
     +DZ/(AL(I,J,K-1)+EV(I,J,K-1,2))
     + +DZ/(AL(I,J,K)+EV(I,J,K,2))
     +)/(DZ+DZ))**-1.d0)
     +/DZ/DZ/RC(I,J,K)
     +-(((
     +DZ/(AL(I,J,K+1)+EV(I,J,K+1,2))
     + +DZ/(AL(I,J,K)+EV(I,J,K,2))
     +)/(DZ+DZ))**-1.d0)
     +/DZ/DZ/RC(I,J,K)

 100  CONTINUE
!$omp end do
!$omp end parallel  

!$omp parallel 
!$omp do schedule(static) collapse(2)
      DO 1100 K=1,NZ
      DO 1100 J=1,NY
      DO 1100 I=1,NX
         AYU(I,J,K,1)=
     +(((
     + DX*DY(J-1)/(EV(I,J-1,K,1)+1.d0)
     ++DX*DY(J)  /(EV(I,J,K,1)+1.d0)
     ++DX*DY(J-1)/(EV(I+1,J-1,K,1)+1.d0)
     ++DX*DY(J) /(EV(I+1,J,K,1)+1.d0)
     +)/(DX+DX)/(DY(J)+DY(J-1)))**-1.d0)
     +/DY12(J-1)/DY(J)
         AYU(I,J,K,3)=
     +(((
     + DX*DY(J  )/(EV(I,J,K,1)+1.d0)
     ++DX*DY(J+1)/(EV(I,J+1,K,1)+1.d0)
     ++DX*DY(J  )/(EV(I+1,J,K,1)+1.d0)
     ++DX*DY(J+1)/(EV(I+1,J+1,K,1)+1.d0)
     +)/(DX+DX)/(DY(J+1)+DY(J)))**-1.d0)
     +/DY12(J)/DY(J)
         AYU(I,J,K,2)=
     +-(((
     + DX*DY(J-1)/(EV(I,J-1,K,1)+1.d0)
     ++DX*DY(J)  /(EV(I,J,K,1)+1.d0)
     ++DX*DY(J-1)/(EV(I+1,J-1,K,1)+1.d0)
     ++DX*DY(J) /(EV(I+1,J,K,1)+1.d0)
     +)/(DX+DX)/(DY(J)+DY(J-1)))**-1.d0)
     +/DY12(J-1)/DY(J)
     +-(((
     + DX*DY(J  )/(EV(I,J,K,1)+1.d0)
     ++DX*DY(J+1)/(EV(I,J+1,K,1)+1.d0)
     ++DX*DY(J  )/(EV(I+1,J,K,1)+1.d0)
     ++DX*DY(J+1)/(EV(I+1,J+1,K,1)+1.d0)
     +)/(DX+DX)/(DY(J+1)+DY(J)))**-1.d0)
     +/DY12(J)/DY(J)
c ===================
         AXU(I,J,K,1)=
     +   (((
     +   DX/(EV(I,J,K,1)+1.d0)+DX/(EV(I-1,J,K,1)+1.d0)
     +   )/(DX+DX))**-1.d0)
     +   /DX/DX*2.d0
         AXU(I,J,K,3)=
     +   (((
     +   DX/(EV(I,J,K,1)+1.d0)+DX/(EV(I+1,J,K,1)+1.d0)
     +   )/(DX+DX))**-1.d0)
     +   /DX/DX*2.d0
         AXU(I,J,K,2)=
     +  -(((
     +   DX/(EV(I,J,K,1)+1.d0)+DX/(EV(I-1,J,K,1)+1.d0)
     +   )/(DX+DX))**-1.d0)
     +   /DX/DX*2.d0
     +  -(((
     +   DX/(EV(I,J,K,1)+1.d0)+DX/(EV(I+1,J,K,1)+1.d0)
     +   )/(DX+DX))**-1.d0)
     +   /DX/DX*2.d0
c==========================
         AZU(I,J,K,1)=
     + (((
     +     DZ*DX/(EV(I,J,K-1,1)+1.d0)
     +    +DZ*DX/(EV(I,J,K,1)+1.d0)
     +    +DZ*DX/(EV(I+1,J,K-1,1)+1.d0)
     +    +DZ*DX/(EV(I+1,J,K,1)+1.d0)
     +  )/(DZ+DZ)/(DX+DX))**-1.d0)
     +    /DZ/DZ
         AZU(I,J,K,3)=
     + (((
     +     DZ*DX/(EV(I,J,K+1,1)+1.d0)
     +    +DZ*DX/(EV(I,J,K,1)+1.d0)
     +    +DZ*DX/(EV(I+1,J,K+1,1)+1.d0)
     +    +DZ*DX/(EV(I+1,J,K,1)+1.d0)
     +   )/(DZ+DZ)/(DX+DX))**-1.d0)
     +    /DZ/DZ
         AZU(I,J,K,2)=
     +-(((
     +     DZ*DX/(EV(I,J,K-1,1)+1.d0)
     +    +DZ*DX/(EV(I,J,K,1)+1.d0)
     +    +DZ*DX/(EV(I+1,J,K-1,1)+1.d0)
     +    +DZ*DX/(EV(I+1,J,K,1)+1.d0)
     +  )/(DZ+DZ)/(DX+DX))**-1.d0)
     +    /DZ/DZ
     +-(((
     +     DZ*DX/(EV(I,J,K+1,1)+1.d0)
     +    +DZ*DX/(EV(I,J,K,1)+1.d0)
     +    +DZ*DX/(EV(I+1,J,K+1,1)+1.d0)
     +    +DZ*DX/(EV(I+1,J,K,1)+1.d0)
     +   )/(DZ+DZ)/(DX+DX))**-1.d0)
     +    /DZ/DZ
 1100  CONTINUE
!$omp end do
!$omp end parallel

!$omp parallel 
!$omp do schedule(static) collapse(2)
      DO 2100 K=1,NZ
      DO 2100 J=1,NY
      DO 2100 I=1,NX
         AYV(I,J,K,1)=
     +(((
     +  DY(J)/(EV(I,J,K,1)+1.d0)
     + +DY(J-1)/(EV(I,J-1,K,1)+1.d0)
     + )/(DY(J)+DY(J-1)))**-1.d0)
     +   /DY(J)/DY12(J)*2.d0
         AYV(I,J,K,3)=
     +(((
     +  DY(J)/(EV(I,J,K,1)+1.d0)
     + +DY(J+1)/(EV(I,J+1,K,1)+1.d0)
     + )/(DY(J)+DY(J+1)))**-1.d0)
     +/DY(J+1)/DY12(J)*2.d0
         AYV(I,J,K,2)=
     +-(((
     +  DY(J)/(EV(I,J,K,1)+1.d0)
     + +DY(J-1)/(EV(I,J-1,K,1)+1.d0)
     + )/(DY(J)+DY(J-1)))**-1.d0)
     +   /DY(J)/DY12(J)*2.d0
     +-(((
     +  DY(J)/(EV(I,J,K,1)+1.d0)
     + +DY(J+1)/(EV(I,J+1,K,1)+1.d0)
     + )/(DY(J)+DY(J+1)))**-1.d0)
     +/DY(J+1)/DY12(J)*2.d0
c ===================
         AXV(I,J,K,1)=
     + (((
     + DX*DY(J)  /(EV(I-1,J,K,1)+1.d0)
     ++DX*DY(J)  /(EV(I,  J,K,1)+1.d0)
     ++DX*DY(J+1)/(EV(I-1,J+1,K,1)+1.d0)
     ++DX*DY(J+1)/(EV(I,J+1,K,1)+1.d0)
     +)/(DX+DX)/(DY(J)+DY(J+1)))**-1.d0)
     +/DX/DX
         AXV(I,J,K,3)=
     + (((
     + DX*DY(J)/(EV(I+1,J,K,1)+1.d0)
     ++DX*DY(J)/(EV(I,J,K,1)+1.d0)
     ++DX*DY(J+1)/(EV(I+1,J+1,K,1)+1.d0)
     ++DX*DY(J+1)/(EV(I,J+1,K,1)+1.d0)
     +)/(DX+DX)/(DY(J)+DY(J+1)))**-1.d0)
     +/DX/DX
         AXV(I,J,K,2)=
     +-(((
     + DX*DY(J)  /(EV(I-1,J,K,1)+1.d0)
     ++DX*DY(J)  /(EV(I,  J,K,1)+1.d0)
     ++DX*DY(J+1)/(EV(I-1,J+1,K,1)+1.d0)
     ++DX*DY(J+1)/(EV(I,J+1,K,1)+1.d0)
     +)/(DX+DX)/(DY(J)+DY(J+1)))**-1.d0)
     +/DX/DX
     +-(((
     + DX*DY(J)/(EV(I+1,J,K,1)+1.d0)
     ++DX*DY(J)/(EV(I,J,K,1)+1.d0)
     ++DX*DY(J+1)/(EV(I+1,J+1,K,1)+1.d0)
     ++DX*DY(J+1)/(EV(I,J+1,K,1)+1.d0)
     +)/(DX+DX)/(DY(J)+DY(J+1)))**-1.d0)
     +/DX/DX
c==========================
         AZV(I,J,K,1)=
     + (((
     +  DZ*DY(J)/(EV(I,J,K-1,1)+1.d0)
     + +DZ*DY(J)/(EV(I,J,K,1)+1.d0)
     + +DZ*DY(J+1)/(EV(I,J+1,K-1,1)+1.d0)
     + +DZ*DY(J+1)/(EV(I,J+1,K,1)+1.d0)
     + )/(DZ+DZ)/(DY(J)+DY(J+1)))**-1.d0)
     +/DZ/DZ
         AZV(I,J,K,3)=
     + (((
     +  DZ*DY(J)  /(EV(I,J,K+1,1)+1.d0)
     + +DZ*DY(J)  /(EV(I,J,K,1)+1.d0)
     + +DZ*DY(J+1)/(EV(I,J+1,K+1,1)+1.d0)
     + +DZ*DY(J+1)/(EV(I,J+1,K,1)+1.d0)
     +  )/(DZ+DZ)/(DY(J)+DY(J+1)))**-1.d0)
     +/DZ/DZ
         AZV(I,J,K,2)=
     +-(((
     +  DZ*DY(J)/(EV(I,J,K-1,1)+1.d0)
     + +DZ*DY(J)/(EV(I,J,K,1)+1.d0)
     + +DZ*DY(J+1)/(EV(I,J+1,K-1,1)+1.d0)
     + +DZ*DY(J+1)/(EV(I,J+1,K,1)+1.d0)
     + )/(DZ+DZ)/(DY(J)+DY(J+1)))**-1.d0)
     +/DZ/DZ
     +-(((
     +  DZ*DY(J)  /(EV(I,J,K+1,1)+1.d0)
     + +DZ*DY(J)  /(EV(I,J,K,1)+1.d0)
     + +DZ*DY(J+1)/(EV(I,J+1,K+1,1)+1.d0)
     + +DZ*DY(J+1)/(EV(I,J+1,K,1)+1.d0)
     +  )/(DZ+DZ)/(DY(J)+DY(J+1)))**-1.d0)
     +/DZ/DZ
 2100  CONTINUE
!$omp end do
!$omp end parallel

!$omp parallel
!$omp do schedule(static) collapse(2)
      DO 3100 K=1,NZ
      DO 3100 J=1,NY
      DO 3100 I=1,NX
         AYW(I,J,K,1)=
     + (((
     +  DZ*DY(J-1)/(EV(I,J-1,K,1)+1.d0)
     + +DZ*DY(J)  /(EV(I,J,K,1)+1.d0)
     + +DZ*DY(J-1)/(EV(I,J-1,K+1,1)+1.d0)
     + +DZ*DY(J)  /(EV(I,J,K+1,1)+1.d0)
     +)/(DZ+DZ)/(DY(J-1)+DY(J)))**-1.d0)
     +/DY12(J-1)/DY(J)
         AYW(I,J,K,3)=
     +  (((
     +  DZ*DY(J+1)/(EV(I,J+1,K,1)+1.d0)
     + +DZ*DY(J)  /(EV(I,J,K,1)+1.d0)
     + +DZ*DY(J+1)/(EV(I,J+1,K+1,1)+1.d0)
     + +DZ*DY(J)  /(EV(I,J,K+1,1)+1.d0)
     +)/(DZ+DZ)/(DY(J)+DY(J+1)))**-1.d0)
     +/DY12(J)/DY(J)
         AYW(I,J,K,2)=
     +-(((
     +  DZ*DY(J-1)/(EV(I,J-1,K,1)+1.d0)
     + +DZ*DY(J)  /(EV(I,J,K,1)+1.d0)
     + +DZ*DY(J-1)/(EV(I,J-1,K+1,1)+1.d0)
     + +DZ*DY(J)  /(EV(I,J,K+1,1)+1.d0)
     +)/(DZ+DZ)/(DY(J-1)+DY(J)))**-1.d0)
     +/DY12(J-1)/DY(J)
     +-(((
     +  DZ*DY(J+1)/(EV(I,J+1,K,1)+1.d0)
     + +DZ*DY(J)  /(EV(I,J,K,1)+1.d0)
     + +DZ*DY(J+1)/(EV(I,J+1,K+1,1)+1.d0)
     + +DZ*DY(J)  /(EV(I,J,K+1,1)+1.d0)
     +)/(DZ+DZ)/(DY(J)+DY(J+1)))**-1.d0)
     +/DY12(J)/DY(J)
c ===================
         AXW(I,J,K,1)=
     + (((
     +   DX*DZ/(EV(I-1,J,K,1)+1.d0)
     +  +DX*DZ/(EV(I,J,K,1)+1.d0)
     +  +DX*DZ/(EV(I-1,J,K+1,1)+1.d0)
     +  +DX*DZ/(EV(I,J,K+1,1)+1.d0)
     +  )/(DX+DX)/(DZ+DZ))**-1.d0)
     +/DX/DX
         AXW(I,J,K,3)=
     + (((
     +  DX*DZ/(EV(I+1,J,K,1)+1.d0)
     + +DX*DZ/(EV(I,J,K,1)+1.d0)
     + +DX*DZ/(EV(I+1,J,K+1,1)+1.d0)
     + +DX*DZ/(EV(I,J,K+1,1)+1.d0)
     +  )/(DX+DX)/(DZ+DZ))**-1.d0)
     +/DX/DX
         AXW(I,J,K,2)=
     +-(((
     +   DX*DZ/(EV(I-1,J,K,1)+1.d0)
     +  +DX*DZ/(EV(I,J,K,1)+1.d0)
     +  +DX*DZ/(EV(I-1,J,K+1,1)+1.d0)
     +  +DX*DZ/(EV(I,J,K+1,1)+1.d0)
     +  )/(DX+DX)/(DZ+DZ))**-1.d0)
     +/DX/DX
     +-(((
     +  DX*DZ/(EV(I+1,J,K,1)+1.d0)
     + +DX*DZ/(EV(I,J,K,1)+1.d0)
     + +DX*DZ/(EV(I+1,J,K+1,1)+1.d0)
     + +DX*DZ/(EV(I,J,K+1,1)+1.d0)
     +  )/(DX+DX)/(DZ+DZ))**-1.d0)
     +/DX/DX
c==========================
         AZW(I,J,K,1)=
     + (((
     +  DZ/(EV(I,J,K,1)+1.d0)+DZ/(EV(I,J,K-1,1)+1.d0)
     +  )/(DZ+DZ))**-1.d0)
     +     /DZ/DZ*2.d0
         AZW(I,J,K,3)=
     + (((
     +  DZ/(EV(I,J,K,1)+1.d0)+DZ/(EV(I,J,K+1,1)+1.d0)
     +  )/(DZ+DZ))**-1.d0)
     +     /DZ/DZ*2.d0
         AZW(I,J,K,2)=
     +-(((
     +  DZ/(EV(I,J,K,1)+1.d0)+DZ/(EV(I,J,K-1,1)+1.d0)
     +  )/(DZ+DZ))**-1.d0)
     +     /DZ/DZ*2.d0
     +-(((
     +  DZ/(EV(I,J,K,1)+1.d0)+DZ/(EV(I,J,K+1,1)+1.d0)
     +  )/(DZ+DZ))**-1.d0)
     +     /DZ/DZ*2.d0
 3100  CONTINUE
!$omp end do
!$omp end parallel
c
c
      OPEN(2000,FILE='coeffadjchk')
      K=1
      DO 200 J=1,NY
      DO 210 I=1,NX
         WRITE(2000,600)X(I),Y(J),
     +ACT(I,J,K,1),ACT(I,J,K,3),
     +AC(J,1),AC(J,3)
 210  CONTINUE
      WRITE(2000,*)
 200  CONTINUE
 600  FORMAT(' ',30E15.7)
      CLOSE(2000)
      RETURN
      END

      subroutine COEFFA()
      include '../par.f'
      include '../common.f'
c
!$    include 'omp_lib.h'

C      CALL MKNORM()
!$omp parallel 
!$omp do schedule(static) collapse(2) 
      DO 100 K=1,NZ
      DO 100 J=1,NY
      DO 100 I=1,NX
         ACT(I,J,K,1)=
     +(((
     +DY(J-1)/(AL(I,J-1,K)+EV(I,J-1,K,2))
     + +DY(J)/(AL(I,J,K)+EV(I,J,K,2))
     +)/(DY(J-1)+DY(J)))**-1.d0)
     +/DY12(J-1)/DY(J)/RC(I,J,K)
         ACT(I,J,K,3)=
     +(((
     + DY(J+1)/(AL(I,J+1,K)+EV(I,J+1,K,2))
     + +DY(J)/(AL(I,J,K)+EV(I,J,K,2))
     +)/(DY(J+1)+DY(J)))**-1.d0)
     +/DY12(J  )/DY(J)/RC(I,J,K)
         ACT(I,J,K,2)=
     +-(((
     +DY(J-1)/(AL(I,J-1,K)+EV(I,J-1,K,2))
     + +DY(J)/(AL(I,J,K)+EV(I,J,K,2))
     +)/(DY(J-1)+DY(J)))**-1.d0)
     +/DY12(J-1)/DY(J)/RC(I,J,K)
     +-(((
     + DY(J+1)/(AL(I,J+1,K)+EV(I,J+1,K,2))
     + +DY(J)/(AL(I,J,K)+EV(I,J,K,2))
     +)/(DY(J+1)+DY(J)))**-1.d0)
     +/DY12(J  )/DY(J)/RC(I,J,K)
c ===================
         ACTX(I,J,K,1)=
     +(((
     + DX/(AL(I-1,J,K)+EV(I-1,J,K,2))
     + +DX/(AL(I,J,K)+EV(I,J,K,2))
     +)/(DX+DX))**-1.d0)
     +/DX/DX/RC(I,J,K)
         ACTX(I,J,K,3)=
     +(((
     + DX/(AL(I+1,J,K)+EV(I+1,J,K,2))
     + +DX/(AL(I,J,K)+EV(I,J,K,2))
     +)/(DX+DX))**-1.d0)
     +/DX/DX/RC(I,J,K)
         ACTX(I,J,K,2)=
     +-(((
     + DX/(AL(I-1,J,K)+EV(I-1,J,K,2))
     + +DX/(AL(I,J,K)+EV(I,J,K,2))
     +)/(DX+DX))**-1.d0)
     +/DX/DX/RC(I,J,K)
     +-(((
     + DX/(AL(I+1,J,K)+EV(I+1,J,K,2))
     + +DX/(AL(I,J,K)+EV(I,J,K,2))
     +)/(DX+DX))**-1.d0)
     +/DX/DX/RC(I,J,K)
c==========================
         ACTZ(I,J,K,1)=
     +(((
     +DZ/(AL(I,J,K-1)+EV(I,J,K-1,2))
     + +DZ/(AL(I,J,K)+EV(I,J,K,2))
     +)/(DZ+DZ))**-1.d0)
     +/DZ/DZ/RC(I,J,K)
         ACTZ(I,J,K,3)=
     +(((
     +DZ/(AL(I,J,K+1)+EV(I,J,K+1,2))
     + +DZ/(AL(I,J,K)+EV(I,J,K,2))
     +)/(DZ+DZ))**-1.d0)
     +/DZ/DZ/RC(I,J,K)
         ACTZ(I,J,K,2)=
     +-(((
     +DZ/(AL(I,J,K-1)+EV(I,J,K-1,2))
     + +DZ/(AL(I,J,K)+EV(I,J,K,2))
     +)/(DZ+DZ))**-1.d0)
     +/DZ/DZ/RC(I,J,K)
     +-(((
     +DZ/(AL(I,J,K+1)+EV(I,J,K+1,2))
     + +DZ/(AL(I,J,K)+EV(I,J,K,2))
     +)/(DZ+DZ))**-1.d0)
     +/DZ/DZ/RC(I,J,K)
c ===================
         AXU(I,J,K,1)=
     +   (((
     +   DX/(EV(I,J,K,1)+1.d0)+DX/(EV(I-1,J,K,1)+1.d0)
     +   )/(DX+DX))**-1.d0)
     +   /DX/DX*2.d0
         AXU(I,J,K,3)=
     +   (((
     +   DX/(EV(I,J,K,1)+1.d0)+DX/(EV(I+1,J,K,1)+1.d0)
     +   )/(DX+DX))**-1.d0)
     +   /DX/DX*2.d0
         AXU(I,J,K,2)=
     +  -(((
     +   DX/(EV(I,J,K,1)+1.d0)+DX/(EV(I-1,J,K,1)+1.d0)
     +   )/(DX+DX))**-1.d0)
     +   /DX/DX*2.d0
     +  -(((
     +   DX/(EV(I,J,K,1)+1.d0)+DX/(EV(I+1,J,K,1)+1.d0)
     +   )/(DX+DX))**-1.d0)
     +   /DX/DX*2.d0
c==========================
c
         AYV(I,J,K,1)=
     +(((
     +  DY(J)/(EV(I,J,K,1)+1.d0)
     + +DY(J-1)/(EV(I,J-1,K,1)+1.d0)
     + )/(DY(J)+DY(J-1)))**-1.d0)
     +   /DY(J)/DY12(J)*2.d0
         AYV(I,J,K,3)=
     +(((
     +  DY(J)/(EV(I,J,K,1)+1.d0)
     + +DY(J+1)/(EV(I,J+1,K,1)+1.d0)
     + )/(DY(J)+DY(J+1)))**-1.d0)
     +/DY(J+1)/DY12(J)*2.d0
         AYV(I,J,K,2)=
     +-(((
     +  DY(J)/(EV(I,J,K,1)+1.d0)
     + +DY(J-1)/(EV(I,J-1,K,1)+1.d0)
     + )/(DY(J)+DY(J-1)))**-1.d0)
     +   /DY(J)/DY12(J)*2.d0
     +-(((
     +  DY(J)/(EV(I,J,K,1)+1.d0)
     + +DY(J+1)/(EV(I,J+1,K,1)+1.d0)
     + )/(DY(J)+DY(J+1)))**-1.d0)
     +/DY(J+1)/DY12(J)*2.d0
c
         AZW(I,J,K,1)=
     + (((
     +  DZ/(EV(I,J,K,1)+1.d0)+DZ/(EV(I,J,K-1,1)+1.d0)
     +  )/(DZ+DZ))**-1.d0)
     +     /DZ/DZ*2.d0
         AZW(I,J,K,3)=
     + (((
     +  DZ/(EV(I,J,K,1)+1.d0)+DZ/(EV(I,J,K+1,1)+1.d0)
     +  )/(DZ+DZ))**-1.d0)
     +     /DZ/DZ*2.d0
         AZW(I,J,K,2)=
     +-(((
     +  DZ/(EV(I,J,K,1)+1.d0)+DZ/(EV(I,J,K-1,1)+1.d0)
     +  )/(DZ+DZ))**-1.d0)
     +     /DZ/DZ*2.d0
     +-(((
     +  DZ/(EV(I,J,K,1)+1.d0)+DZ/(EV(I,J,K+1,1)+1.d0)
     +  )/(DZ+DZ))**-1.d0)
     +     /DZ/DZ*2.d0
 100  CONTINUE
!$omp end do
!$omp end parallel  
c      CALL COEFFADD()
c adding tangential component


      RETURN
      END

c
      subroutine MKNORM()
      include '../par.f'
      include '../common.f'
      real*8 EA(1:NX,1:NY,1:NZ)
      real*8 EN(1:NX,1:NY,1:NZ,3)
c make normal vector
      DO K=1,NZ
      DO J=1,NY
      DO I=1,NX
      EN(I,J,K,1)=-1.d0*
     +(FLV(I+1,J,K,4)-FLV(I-1,J,K,4))/2.d0/DX
      EN(I,J,K,2)=-1.d0*
     +(FLV(I,J+1,K,4)-FLV(I,J-1,K,4))/2.d0/DY(J)
      EN(I,J,K,3)=-1.d0*
     +(FLV(I,J,K+1,4)-FLV(I,J,K-1,4))/2.d0/DZ
      ENDDO
      ENDDO
      ENDDO

      DO K=1,NZ
      DO J=1,NY
      DO I=1,NX
      EA(I,J,K)=DSQRT(EN(I,J,K,1)**2+EN(I,J,K,2)**2+EN(I,J,K,3)**2)
      ENDDO
      ENDDO
      ENDDO

      DO K=1,NZ
      DO J=1,NY
      DO I=1,NX
      EI(I,J,K,1)=EN(I,J,K,1)*EN(I,J,K,1)/EA(I,J,K)/EA(I,J,K)
      EI(I,J,K,2)=EN(I,J,K,2)*EN(I,J,K,2)/EA(I,J,K)/EA(I,J,K)
      EI(I,J,K,3)=EN(I,J,K,3)*EN(I,J,K,3)/EA(I,J,K)/EA(I,J,K)
      EI(I,J,K,4)=EN(I,J,K,1)*EN(I,J,K,2)/EA(I,J,K)/EA(I,J,K)
      EI(I,J,K,5)=EN(I,J,K,2)*EN(I,J,K,3)/EA(I,J,K)/EA(I,J,K)
      EI(I,J,K,6)=EN(I,J,K,3)*EN(I,J,K,1)/EA(I,J,K)/EA(I,J,K)
      ENDDO
      ENDDO
      ENDDO

c make tangential tensor
      DO K=1,NZ
      DO J=1,NY
      DO I=1,NX
      ET(I,J,K,1)=1.d0-EI(I,J,K,1)
      ET(I,J,K,2)=1.d0-EI(I,J,K,2)
      ET(I,J,K,3)=1.d0-EI(I,J,K,3)
      ET(I,J,K,4)=-1.d0*EI(I,J,K,4)
      ET(I,J,K,5)=-1.d0*EI(I,J,K,5)
      ET(I,J,K,6)=-1.d0*EI(I,J,K,6)
      ENDDO
      ENDDO
      ENDDO

c make effective heat cnductivity at interface.
      DO K=1,NZ
      DO J=1,NY
      DO I=1,NX
      ALA(I,J,K)=(1.d0-FLV(I,J,K,4))+FLV(I,J,K,4)*CLM
      ALH(I,J,K)=1.d0/((1.d0-FLV(I,J,K,4))+FLV(I,J,K,4)/CLM)
      ENDDO
      ENDDO
      ENDDO
c
c Boundary condition      
      DO K=1,NZ
      DO I=1,NX
      ALA(I,0,K)=ALA(I,1,K)
      ALA(I,NY+1,K)=ALA(I,NY,K)
      ALH(I,0,K)=ALH(I,1,K)
      ALH(I,NY+1,K)=ALH(I,NY,K)
      ENDDO
      ENDDO

      DO K=1,NZ
      DO J=0,NY+1
      ALA(0,J,K)=ALA(NX,J,K)
      ALA(NX+1,J,K)=ALA(1,J,K)
      ALH(0,J,K)=ALH(NX,J,K)
      ALH(NX+1,J,K)=ALH(1,J,K)
      ENDDO
      ENDDO

      DO J=0,NY+1
      DO I=0,NX+1
      ALA(I,J,0)=ALA(I,J,NZ)
      ALA(I,J,NZ+1)=ALA(I,J,1)
      ALH(I,J,0)=ALH(I,J,NZ)
      ALH(I,J,NZ+1)=ALH(I,J,1)
      ENDDO
      ENDDO

c Boundary condition 
      DO MM=1,6
    
      DO K=1,NZ
      DO I=1,NX
      EI(I,0,K,MM)=EI(I,1,K,MM)
      EI(I,NY+1,K,MM)=EI(I,NY,K,MM)
      ET(I,0,K,MM)=ET(I,1,K,MM)
      ET(I,NY+1,K,MM)=ET(I,NY,K,MM)
      ENDDO
      ENDDO

      DO K=1,NZ
      DO J=0,NY+1
      EI(0,J,K,MM)=EI(NX,J,K,MM)
      EI(NX+1,J,K,MM)=EI(1,J,K,MM)
      ET(0,J,K,MM)=ET(NX,J,K,MM)
      ET(NX+1,J,K,MM)=ET(1,J,K,MM)
      ENDDO
      ENDDO

      DO J=0,NY+1
      DO I=0,NX+1
      EI(I,J,0,MM)=EI(I,J,NZ,MM)
      EI(I,J,NZ+1,MM)=EI(I,J,1,MM)
      ET(I,J,0,MM)=ET(I,J,NZ,MM)
      ET(I,J,NZ+1,MM)=ET(I,J,1,MM)
      ENDDO
      ENDDO
      
      ENDDO
      RETURN
      END

      
      subroutine COEFFADD()
      include '../par.f'
      include '../common.f'

      CALL MKNORM()
!$omp parallel 
!$omp do schedule(static) collapse(2) 
      DO K=1,NZ
      DO J=1,NY
      DO I=1,NX
      IF(DABS(FLS(I,J,K)).LE.DGR/2.d0) THEN
         ACT(I,J,K,1)=
     +(((
     +DY(J-1)/(AL(I,J-1,K)+EV(I,J-1,K,2))
     + +DY(J)/(AL(I,J,K)+EV(I,J,K,2))
     +)/(DY(J-1)+DY(J)))**-1.d0)
     +/DY12(J-1)/DY(J)
     +*(EI(I,J,K,2)+EI(I,J-1,K,2))/2.d0!*-1.d0
     ++(
     + (AL(I,J-1,K)+EV(I,J-1,K,2))
     ++(AL(I,J,K)+EV(I,J,K,2))
     +)/2.d0
     +/DY12(J-1)/DY(J)
     +*(ET(I,J,K,2)+ET(I,J-1,K,2))/2.d0!*-1.d0

         ACT(I,J,K,3)=
     +(((
     + DY(J+1)/(AL(I,J+1,K)+EV(I,J+1,K,2))
     + +DY(J)/(AL(I,J,K)+EV(I,J,K,2))
     +)/(DY(J+1)+DY(J)))**-1.d0)
     +/DY12(J  )/DY(J)
     +*(EI(I,J,K,2)+EI(I,J+1,K,2))/2.d0!*-1.d0
     ++(
     + (AL(I,J+1,K)+EV(I,J+1,K,2))
     ++(AL(I,J,K)+EV(I,J,K,2))
     +)/2.d0
     +/DY12(J  )/DY(J)
     +*(ET(I,J,K,2)+ET(I,J+1,K,2))/2.d0!*-1.d0

         ACT(I,J,K,2)=
     +-(((
     +DY(J-1)/(AL(I,J-1,K)+EV(I,J-1,K,2))
     + +DY(J)/(AL(I,J,K)+EV(I,J,K,2))
     +)/(DY(J-1)+DY(J)))**-1.d0)
     +/DY12(J-1)/DY(J)
     +*(EI(I,J,K,2)+EI(I,J-1,K,2))/2.d0!*-1.d0
     +-(((
     + DY(J+1)/(AL(I,J+1,K)+EV(I,J+1,K,2))
     + +DY(J)/(AL(I,J,K)+EV(I,J,K,2))
     +)/(DY(J+1)+DY(J)))**-1.d0)
     +/DY12(J  )/DY(J)
     +*(EI(I,J,K,2)+EI(I,J+1,K,2))/2.d0!*-1.d0
     +-(
     + (AL(I,J-1,K)+EV(I,J-1,K,2))
     ++(AL(I,J,K)+EV(I,J,K,2))
     +)/2.d0
     +/DY12(J-1)/DY(J)
     +*(ET(I,J,K,2)+ET(I,J-1,K,2))/2.d0!*-1.d0
     +-(
     + (AL(I,J+1,K)+EV(I,J+1,K,2))
     ++(AL(I,J,K)+EV(I,J,K,2))
     +)/2.d0
     +/DY12(J  )/DY(J)
     +*(ET(I,J,K,2)+ET(I,J+1,K,2))/2.d0!*-1.d0
c ===================
         ACTX(I,J,K,1)=
     +(((
     + DX/(AL(I-1,J,K)+EV(I-1,J,K,2))
     + +DX/(AL(I,J,K)+EV(I,J,K,2))
     +)/(DX+DX))**-1.d0)
     +/DX/DX
     +*(EI(I,J,K,1)+EI(I-1,J,K,1))/2.d0!*-1.d0
     ++(
     +(AL(I-1,J,K)+EV(I-1,J,K,2))
     + +(AL(I,J,K)+EV(I,J,K,2))
     +)/2.d0
     +/DX/DX
     +*(ET(I,J,K,1)+ET(I-1,J,K,1))/2.d0!*-1.d0
c
         ACTX(I,J,K,3)=
     +(((
     + DX/(AL(I+1,J,K)+EV(I+1,J,K,2))
     + +DX/(AL(I,J,K)+EV(I,J,K,2))
     +)/(DX+DX))**-1.d0)
     +/DX/DX
     +*(EI(I,J,K,1)+EI(I+1,J,K,1))/2.d0!*-1.d0
     ++(
     +(AL(I+1,J,K)+EV(I+1,J,K,2))
     + +(AL(I,J,K)+EV(I,J,K,2))
     +)/2.d0
     +/DX/DX
     +*(ET(I,J,K,1)+ET(I+1,J,K,1))/2.d0!*-1.d0

         ACTX(I,J,K,2)=
     +-(((
     + DX/(AL(I-1,J,K)+EV(I-1,J,K,2))
     + +DX/(AL(I,J,K)+EV(I,J,K,2))
     +)/(DX+DX))**-1.d0)
     +/DX/DX
     +*(EI(I,J,K,1)+EI(I-1,J,K,1))/2.d0!*-1.d0
     +-(((
     + DX/(AL(I+1,J,K)+EV(I+1,J,K,2))
     + +DX/(AL(I,J,K)+EV(I,J,K,2))
     +)/(DX+DX))**-1.d0)
     +/DX/DX
     +*(EI(I,J,K,1)+EI(I+1,J,K,1))/2.d0!*-1.d0
     +-(
     +(AL(I-1,J,K)+EV(I-1,J,K,2))
     + +(AL(I,J,K)+EV(I,J,K,2))
     +)/2.d0
     +/DX/DX
     +*(ET(I,J,K,1)+ET(I-1,J,K,1))/2.d0!*-1.d0
     +-(
     +(AL(I+1,J,K)+EV(I+1,J,K,2))
     + +(AL(I,J,K)+EV(I,J,K,2))
     +)/2.d0
     +/DX/DX
     +*(ET(I,J,K,1)+ET(I+1,J,K,1))/2.d0!*-1.d0
c==========================
         ACTZ(I,J,K,1)=
     +(((
     +DZ/(AL(I,J,K-1)+EV(I,J,K-1,2))
     + +DZ/(AL(I,J,K)+EV(I,J,K,2))
     +)/(DZ+DZ))**-1.d0)
     +/DZ/DZ
     +*(EI(I,J,K,3)+EI(I,J,K-1,3))/2.d0!*-1.d0
     ++(
     +(AL(I,J,K-1)+EV(I,J,K-1,2))
     + +(AL(I,J,K)+EV(I,J,K,2))
     +)/2.d0
     +/DZ/DZ
     +*(ET(I,J,K,3)+ET(I,J,K-1,3))/2.d0!*-1.d0

         ACTZ(I,J,K,3)=
     +(((
     +DZ/(AL(I,J,K+1)+EV(I,J,K+1,2))
     + +DZ/(AL(I,J,K)+EV(I,J,K,2))
     +)/(DZ+DZ))**-1.d0)
     +/DZ/DZ
     +*(EI(I,J,K,3)+EI(I,J,K+1,3))/2.d0!*-1.d0
     ++(
     +(AL(I,J,K+1)+EV(I,J,K+1,2))
     + +(AL(I,J,K)+EV(I,J,K,2))
     +)/2.d0
     +/DZ/DZ
     +*(ET(I,J,K,3)+ET(I,J,K+1,3))/2.d0!*-1.d0

         ACTZ(I,J,K,2)=
     +-(((
     +DZ/(AL(I,J,K-1)+EV(I,J,K-1,2))
     + +DZ/(AL(I,J,K)+EV(I,J,K,2))
     +)/(DZ+DZ))**-1.d0)
     +/DZ/DZ
     +*(EI(I,J,K,3)+EI(I,J,K-1,3))/2.d0!*-1.d0
     +-(((
     +DZ/(AL(I,J,K+1)+EV(I,J,K+1,2))
     + +DZ/(AL(I,J,K)+EV(I,J,K,2))
     +)/(DZ+DZ))**-1.d0)
     +/DZ/DZ
     +*(EI(I,J,K,3)+EI(I,J,K+1,3))/2.d0!*-1.d0
     +-(
     +(AL(I,J,K-1)+EV(I,J,K-1,2))
     + +(AL(I,J,K)+EV(I,J,K,2))
     +)/2.d0
     +/DZ/DZ
     +*(ET(I,J,K,3)+ET(I,J,K-1,3))/2.d0!*-1.d0
     +-(
     +(AL(I,J,K+1)+EV(I,J,K+1,2))
     + +(AL(I,J,K)+EV(I,J,K,2))
     +)/2.d0
     +/DZ/DZ
     +*(ET(I,J,K,3)+ET(I,J,K+1,3))/2.d0!*-1.d0
      ENDIF
  
      ENDDO
      ENDDO
      ENDDO
!$omp end do
!$omp end parallel  

      RETURN
      END
