# Supplementary material for: Numerical evaluation reveals the effect of branching morphology on vessel transport properties during angiogenesis
Source: PLoS Comput Biol. 2021 Jun 16;17(6):e1008398. doi: 10.1371/journal.pcbi.1008398 (PMC8238234; doi:10.1371/journal.pcbi.1008398)
Supplement: S1 Data — (GZ) [file pcbi.1008398.s007.gz › Mirzapourshafiyi_etal_2021_SampleCodes/simulation/matrix/afx.f]

c
c matrix/afz.f
c (C) 2004 K. Fukagata 
c
      SUBROUTINE AFX(ALPHA,NOX,ETA1)
      INCLUDE '../par.f'
      INCLUDE '../common.f'
!$    include 'omp_lib.h'
      REAL*8 A(NOX,3),BB(NOX),CC(NOX)
      REAL*8 A12(NOX-1,3),BB12(NOX-1)
      integer NOX
      JCN2=1
      BETA=ALPHA*DT/REB/dble(1+JCN2)
c
c DUx
c 
      IFLGX=1
      IF(IADJ.EQ.1.and.IBULK.eq.1) IFLGX=0 
*poption parallel,tlocal(BB,A,K,ABOT,ATOP)
!$omp parallel private(BB,A,I,J,K,ABOT,ATOP,CC,A12,BB12)
!$omp do schedule(STATIC) collapse(2)
      DO 300 K=1,NZ
      DO 300 J=1,NY
!Periodic ================================
         DO 310 I=1,NOX
            CC(I)=1.d0+ETA1*DT*ALPHA/dble(1+JCN2)*CHI(I,J,K,1)
            A(I,1)=    -BETA*AXU(I,J,K,1)/CC(I)
            A(I,2)=1.D0-BETA*AXU(I,J,K,2)/CC(I)
            A(I,3)=    -BETA*AXU(I,J,K,3)/CC(I)
 310     CONTINUE
         DO 315 I=1,NOX
            BB(I)=DUX(I,J,K)
 315     CONTINUE
         ATOP=A(1,1)
         ABOT=A(NOX,3)
         CALL CYCLIC(A,ABOT,ATOP,BB,NOX)
         DO 320 I=1,NOX
            DUX(I,J,K)=BB(I)
 320     CONTINUE
!Others   ================================
c          DO 310 I=1,NOX-1
c            CC(I)=1.d0+ETA1*DT*ALPHA/2.d0*CHI(I,J,K,1)
c            A12(I,1)=    -BETA*AXU(I,J,K,1)/CC(I)
c            A12(I,2)=1.D0-BETA*AXU(I,J,K,2)/CC(I)
c            A12(I,3)=    -BETA*AXU(I,J,K,3)/CC(I)
c 310     CONTINUE
c         DO 315 I=1,NOX-1
c            BB12(I)=DUX(I,J,K)
c 315     CONTINUE
cc Dirichlet B.C. (delta Uy is zero)
c         A12(1,   1)=0.D0
c         A12(NOX-1,3)=0.D0
c! Solve matrix
c         CALL TRIDIAG(A12,BB12,NOX-1)
c         DO 320 I=1,NOX-1
c            DUX(I,J,K)=BB12(I)
c 320     CONTINUE
c            DUX(NOX,J,K)=0.D0
!=========================================
 300  CONTINUE
!$omp end do 
!$omp end parallel 
c
c DUy
c
*poption parallel,tlocal(BB,A,K,ABOT,ATOP)
!$omp parallel private(BB,A,I,J,K,ABOT,ATOP,CC)
!$omp do schedule(STATIC) collapse(2)
      DO 100 K=1,NZ
      DO 100 J=1,NY
         DO 110 I=1,NOX
            CC(I)=1.d0+ETA1*DT*ALPHA/dble(1+JCN2)*CHI(I,J,K,2)
            A(I,1)=    -BETA*AXV(I,J,K,1)/CC(I)
            A(I,2)=1.D0-BETA*AXV(I,J,K,2)/CC(I)
            A(I,3)=    -BETA*AXV(I,J,K,3)/CC(I)
 110     CONTINUE
         DO 115 I=1,NOX
            BB(I)=DUY(I,J,K)
 115     CONTINUE
!Periodic ================================
         ATOP=A(1,1)
         ABOT=A(NOX,3)
         CALL CYCLIC(A,ABOT,ATOP,BB,NOX)
!Others   ================================
c Dirichlet B.C. at wall and Neumann at roof
c         A(1, 2)=A(1,2)-A(1,1)
c         A(1, 1)=0.D0        
c         A(NOX,2)=A(NOX,2)-A(NOX,3)
c         A(NOX,3)=0.D0
cc Solve matrix
c         CALL TRIDIAG(A,BB,NOX)
! ========================================
         DO 120 I=1,NOX
            DUY(I,J,K)=BB(I)
 120     CONTINUE
 100  CONTINUE
!$omp end do 
!$omp end parallel 
c
c DUz
c
*poption parallel,tlocal(BB,A,K,ABOT,ATOP)
!$omp parallel private(BB,A,I,J,K,ABOT,ATOP,CC)
!$omp do schedule(STATIC) collapse(2)
      DO 200 K=1,NZ
      DO 200 J=1,NY
         DO 210 I=1,NOX
            CC(I)=1.d0+ETA1*DT*ALPHA/dble(1+JCN2)*CHI(I,J,K,3)
            A(I,1)=    -BETA*AXW(I,J,K,1)/CC(I)
            A(I,2)=1.D0-BETA*AXW(I,J,K,2)/CC(I)
            A(I,3)=    -BETA*AXW(I,J,K,3)/CC(I)
 210     CONTINUE
         DO 215 I=1,NOX
            BB(I)=DUZ(I,J,K)
 215     CONTINUE
!Periodic ================================
         ATOP=A(1,1)
         ABOT=A(NOX,3)
         CALL CYCLIC(A,ABOT,ATOP,BB,NOX)
!Others   ================================
c Dirichlet B.C. at wall and Neumann at roof
c         A(1, 2)=A(1,2)-A(1,1)
c         A(1, 1)=0.D0        
c         A(NOX,2)=A(NOX,2)-A(NOX,3)
c         A(NOX,3)=0.D0
c Solve matrix
c         CALL TRIDIAG(A,BB,NOX)
! ========================================
         DO 220 I=1,NOX
            DUZ(I,J,K)=BB(I)
 220     CONTINUE
 200  CONTINUE
!$omp end do 
!$omp end parallel 
c
c DTT
c
*poption parallel,tlocal(BB,A,K,ABOT,ATOP)
!$omp parallel private(BB,A,I,J,K,ABOT,ATOP,CC)
!$omp do schedule(STATIC) collapse(2)
      DO 400 K=1,NZ
      DO 400 J=1,NY
         DO 410 I=1,NOX
           CC(I)=1.d0+ETA1*ALPHA*DT/dble(1+JCN2)*CHI(I,J,K,4)*DBLE(ISOT)
           A(I,1)=         -BETA/PRL*ACTX(I,J,K,1)/CC(I)
           A(I,2)=1.D0     -BETA/PRL*ACTX(I,J,K,2)/CC(I)
           A(I,3)=         -BETA/PRL*ACTX(I,J,K,3)/CC(I)
 410     CONTINUE
         DO 415 I=1,NOX
            BB(I)=DTT(I,J,K)
 415     CONTINUE
!-----------------
c Periodic ================================
         ATOP=A(1,1)
         ABOT=A(NOX,3)
         CALL CYCLIC(A,ABOT,ATOP,BB,NOX)
! Others ==================================
c Dirichlet B.C. at wall and Neumann at roof
c         A(1, 2)=A(1,2)+A(1,1)
c         A(1, 1)=0.D0        
c         A(NOX,2)=A(NOX,2)+A(NOX,3)
c         A(NOX,3)=0.D0
ccc Solve matrix
c         CALL TRIDIAG(A,BB,NOX)
c! ========================================
         DO 420 I=1,NOX
            DTT(I,J,K)=BB(I)
 420     CONTINUE
 400  CONTINUE
!$omp end do 
!$omp end parallel 
      RETURN
      END
