# Supplementary material for: Numerical evaluation reveals the effect of branching morphology on vessel transport properties during angiogenesis
Source: PLoS Comput Biol. 2021 Jun 16;17(6):e1008398. doi: 10.1371/journal.pcbi.1008398 (PMC8238234; doi:10.1371/journal.pcbi.1008398)
Supplement: S1 Data — (GZ) [file pcbi.1008398.s007.gz › Mirzapourshafiyi_etal_2021_SampleCodes/simulation/matrix/invmat.f]

c
c matrix/invmat.f
c (C) 2004 K. Fukagata 
c
c      SUBROUTINE INVMAT(A,B,NN)
c      IMPLICIT REAL*8(A-H,O-Z)
c      REAL*8 A(NN,NN), B(NN,NN)

!  A(1,1:3)=(/(2d0,0d0),(3d0,0d0),(0d0,0d0)/)
!  A(2,1:3)=(/(2d0,0d0),(9d0,0d0),(1d0,3d0)/)
!  A(3,1:3)=(/(3d0,4d0),(5d0,0d0),(3d0,1d0)/)
c
c      B=A
c  
c
c      call  invmat(size(A,1),A)
c  
c      A=matmul(B,A)
c  
c      RETURN
c      END


      subroutine invmat(N,A)
      implicit none
      integer,intent(in)::N
      double precision,intent(inout)::A(1:N)

      integer::info,lwork,ipiv(1:N)
      double precision::tw(1:1) 
      double precision,allocatable::work(:) 
  
      info=0
      call dgetrf(N,N,A,N,ipiv,info)
      if(info.ne.0)then
      write(6,*)"Error at inverse matrix ?getrf, info",info
      stop
      endif
  
!size query
      call dgetri(N,A,N,ipiv,tw,-1,info)
      lwork=nint(tw(1))
      allocate(work(1:lwork+1))
      work=0.d0
  
      call dgetri(N,A,N,ipiv,work,lwork,info)
      if(info.ne.0)then
      write(6,*)"Error at inverse matrix ?dgetri, info",info
      stop
      endif
  
      return
      end subroutine invmat
