# Supplementary material for: Numerical evaluation reveals the effect of branching morphology on vessel transport properties during angiogenesis
Source: PLoS Comput Biol. 2021 Jun 16;17(6):e1008398. doi: 10.1371/journal.pcbi.1008398 (PMC8238234; doi:10.1371/journal.pcbi.1008398)
Supplement: S1 Data — (GZ) [file pcbi.1008398.s007.gz › Mirzapourshafiyi_etal_2021_SampleCodes/simulation/stat/vect1.f]

c
c stat/vect1.f
c (C) 2007 K. Fukagata 
c
      SUBROUTINE VECT1()
      INCLUDE '../par.f'
      INCLUDE '../common.f'
      CHARACTER*6 EXT
c
      CALL UBC()
c
c Set file name
c     
      WRITE(EXT,720)III
 720  FORMAT(I6)
      DO 13 I=1,6
         IF(EXT(I:I).EQ.' ')EXT(I:I)='0'
 13   CONTINUE
      OPEN(30,FILE='Anim/vect.'//EXT)
c      OPEN(30,FILE='TTCHK')
c
c Instanteneous vector field and spanwise vorticity in a x-y plane
c   
c animation
      K=1
      DO 200 J=0,NY
      DO 210 I=0,NX
         UXTMP=(DY(J+1)*UX(I,J+1,K)+DY(J)*UX(I,J,K))/(DY12(J)*2.D0)
         UYTMP=(UY(I+1,J,K)+UY(I,J,K))*0.5D0
         WZTMP=(UY(I+1,J,K)-UY(I,J,K))/DX
     +        -(UX(I,J+1,K)-UX(I,J,K))/DY12(J)
         PTMP=P(I,J,K)
         TTMP=TT(I,J,K)
         WRITE(30,710) X12(I),Y12(J),UXTMP,UYTMP,WZTMP,PTMP,TTMP
 210  CONTINUE
      WRITE(30,*)
 200  CONTINUE
 710  FORMAT(' ',7E15.7)

c
c plot check
c      K=1
c      DO 200 I=0,NX
c      DO 210 J=0,NY
c         UXTMP=(DY(J+1)*UX(I,J+1,K)+DY(J)*UX(I,J,K))/(DY12(J)*2.D0)
c         UYTMP=(UY(I+1,J,K)+UY(I,J,K))*0.5D0
c         WZTMP=(UY(I+1,J,K)-UY(I,J,K))/DX
c     +        -(UX(I,J+1,K)-UX(I,J,K))/DY12(J)
c         PTMP=P(I,J,K)
c         TTMP=TT(I,J,K)
cc
c         WRITE(30,710) X12(I),Y12(J),UXTMP,UYTMP,WZTMP,PTMP,TTMP
c 210  CONTINUE
c      WRITE(30,*)
c      WRITE(30,*)
c 200  CONTINUE
c 710  FORMAT(' ',7E15.7)
c
c
cc 3D
c        WRITE(10)
c     +   (((UX(I,J,K),I=0,NX+1),J=0,NY+1),K=0,NZ+1),
c     +   (((UY(I,J,K),I=0,NX+1),J=0,NY+1),K=0,NZ+1), 
c     +   (((UZ(I,J,K),I=0,NX+1),J=0,NY+1),K=0,NZ+1),
c     +   ((( P(I,J,K),I=1,NX),J=1,NY),K=1,NZ) 
c     +                 DEL(I), MTH(I)
c
c      DO 100 K=0,NZ+1
c      DO 100 J=0,NY+1
c      DO 100 I=0,NX+1
c         WRITE(10) UX(I,J,K),UY(I,J,K),UZ(I,J,K),P(I,J,K)
c 100  CONTINUE
      CLOSE(30)
      RETURN
      END
