# Supplementary material for: Numerical evaluation reveals the effect of branching morphology on vessel transport properties during angiogenesis
Source: PLoS Comput Biol. 2021 Jun 16;17(6):e1008398. doi: 10.1371/journal.pcbi.1008398 (PMC8238234; doi:10.1371/journal.pcbi.1008398)
Supplement: S1 Data — (GZ) [file pcbi.1008398.s007.gz › Mirzapourshafiyi_etal_2021_SampleCodes/simulation/stat/optshapes.f]

c
c out3d.f
c --- Output for 3D visual data
c
      SUBROUTINE OPTSHAPES()
      INCLUDE '../par.f'
      INCLUDE '../common.f'
      COMMON/COMPONENT/CMP
      real*8 CMP(1:NX,1:NY,1:NZ,6)
      CHARACTER*6 EXT
C
C
      WRITE(EXT,620)JJJ
      DO 10 I=1,6
         IF(EXT(I:I).EQ.' ')EXT(I:I)='0'
 10   CONTINUE
 620  FORMAT(I6)
C
C
C
      OPEN(10,FILE='DATA/xyz',FORM='UNFORMATTED')
      WRITE(10) NX, NY, NZ
      WRITE(10)(REAL(X(I)),I=0,NX+1)
      WRITE(10)(REAL(Y(J)),J=0,NY+1)
      WRITE(10)(REAL(Z(K)),K=0,NZ+1)
      CLOSE(10)

      OPEN(10,FILE='DATA/opt.'//EXT,FORM='UNFORMATTED')
      WRITE(10)REAL(DFMX0) 
      WRITE(10)REAL(SFC0),REAL(SFCW0)
      WRITE(10)REAL(DT),REAL(ETA)
      DO 400 K=0,NZ+1
      DO 400 J=0,NY+1
      DO 400 I=0,NX+1
      WRITE(10) 
     +REAL(FLS(I,J,K)),REAL(FLV(I,J,K,4)),REAL(DFLS(I,J,K))
     +,REAL(UX(I,J,K)),REAL(UY(I,J,K)),REAL(UZ(I,J,K)),REAL(P(I,J,K))
     +,REAL(TT(I,J,K))
     +,REAL(UXA(I,J,K)),REAL(UYA(I,J,K)),REAL(UZA(I,J,K))
     +,REAL(PA(I,J,K)),REAL(TTA(I,J,K))
 400  CONTINUE
      CLOSE(10)

      OPEN(10,FILE='Out/ctr.out',STATUS='UNKNOWN')
      WRITE(10,*)NST
      CLOSE(10)
      OPEN(10,FILE='DATA/stat3.'//EXT,FORM='UNFORMATTED')
      DO 401 K=0,NZ+1
      DO 401 J=0,NY+1
      DO 401 I=0,NX+1
      WRITE(10) 
     +(REAL(ST3(I,J,K,IS)),IS=1,22)
     +,REAL(EV (I,J,K,1) ),REAL(EV (I,J,K,2) )
 401  CONTINUE
      CLOSE(10)


      OPEN(10,FILE='DATA/cmp.'//EXT,FORM='UNFORMATTED')
      DO 500 K=1,NZ
      DO 500 J=1,NY
      DO 500 I=1,NX
      WRITE(10) 
     +REAL(CMP(I,J,K,1)),REAL(CMP(I,J,K,2)),REAL(CMP(I,J,K,3))
     +,REAL(CMP(I,J,K,4)),REAL(CMP(I,J,K,5)),REAL(CMP(I,J,K,6))
 500  CONTINUE
      CLOSE(10)

      RETURN
      END
