# Supplementary material for: Numerical evaluation reveals the effect of branching morphology on vessel transport properties during angiogenesis
Source: PLoS Comput Biol. 2021 Jun 16;17(6):e1008398. doi: 10.1371/journal.pcbi.1008398 (PMC8238234; doi:10.1371/journal.pcbi.1008398)
Supplement: S1 Data — (GZ) [file pcbi.1008398.s007.gz › Mirzapourshafiyi_etal_2021_SampleCodes/simulation/stat/stat3D.f]

c stat/stat2.f
c
c
      SUBROUTINE STAT3D()
      INCLUDE '../par.f'
      INCLUDE '../common.f'
!$    include 'omp_lib.h'
c
      NST=NST+1
      IF(MOD(III,IDSP).EQ.0) THEN
      write(*,*) 'STAT:',NST
      ENDIF
c
! single statistics
      AGPM=(AGPM*DBLE(NST-1)+GPM)/DBLE(NST)
      

!$omp parallel 
!$omp do schedule(STATIC) collapse(2)
      DO IS=1,8
      DO K =0,NZ
      DO J =0,NY
      DO I =0,NX
         ST3(I,J,K,IS)=ST3(I,J,K,IS)*DBLE(NST-1)
      ENDDO
      ENDDO
      ENDDO
      ENDDO
!$omp end do 

c 1st order moments
c
c 1: <ux> i+1/2, j, k
c 2: <uy> i, j+1/2, k
c 3: <uz> i, j, k+1/2
c 4: <p>  i, j, k
c 5: <wx> i, j+1/2, k+1/2
c 6: <wy> i+1/2, j, k+1/2
c 7: <wz> i+1/2, j+1/2, k
c 8: <T> i, j, k

!$omp do schedule(STATIC) collapse(2)
      DO 1000 K=0,NZ
      DO 1000 J=0,NY
      DO 1000 I=0,NX
          ST3(I,J,K,1)=ST3(I,J,K,1)+UX(I,J,K)
          ST3(I,J,K,2)=ST3(I,J,K,2)+UY(I,J,K)
          ST3(I,J,K,3)=ST3(I,J,K,3)+UZ(I,J,K)
          ST3(I,J,K,4)=ST3(I,J,K,4)+P (I,J,K)
          ST3(I,J,K,5)=ST3(I,J,K,5)
     +              +(UZ(I,J+1,K)-UZ(I,J,K))/DY12(J)
     +              -(UY(I,J,K+1)-UY(I,J,K))/DZ
          ST3(I,J,K,6)=ST3(I,J,K,6)
     +              +(UX(I,J,K+1)-UX(I,J,K))/DZ
     +              -(UZ(I+1,J,K)-UZ(I,J,K))/DX
          ST3(I,J,K,7)=ST3(I,J,K,7)
     +              +(UY(I+1,J,K)-UY(I,J,K))/DX
     +              -(UX(I,J+1,K)-UX(I,J,K))/DY(J)
          ST3(I,J,K,8)=ST3(I,J,K,8)+TT(I,J,K)
 1000  CONTINUE
!$omp end do
      
!$omp do schedule(STATIC) collapse(2)
      DO IS=1,8
      DO K =0,NZ
      DO J =0,NY
      DO I =0,NX
         ST3(I,J,K,IS)=ST3(I,J,K,IS)/DBLE(NST)
      ENDDO
      ENDDO
      ENDDO
      ENDDO
!$omp end do
!$omp end parallel
c
      CALL STATBC()
      IF(ISYMZ.EQ.1) CALL SYM1ZA()
      IF(ISYMZ.EQ.2) CALL SYM1ZB()
      IF(ISYMZ.EQ.3) CALL SYM1ZC()
      IF(ISYMY.EQ.1) CALL SYM1Y()
      IF(IAVGX.EQ.1) CALL AVG1X()
      IF(IAVGZ.EQ.1) CALL AVG1Z()
      CALL STATBC()

c higer order moments
!$omp parallel 
!$omp do schedule(STATIC) collapse(2)
      DO IS=9,MST
      DO K =0,NZ
      DO J =0,NY
      DO I =0,NX
         ST3(I,J,K,IS)=ST3(I,J,K,IS)*DBLE(NST-1)
      ENDDO
      ENDDO
      ENDDO
      ENDDO
!$omp end do
!$omp end parallel
c
!$omp parallel private(UXR,UYR,UZR,PR,WXR,WYR,WZR,TR)
!$omp do schedule(STATIC) collapse(2)
      DO 2000 K=1,NZ
      DO 2000 J=1,NY
      DO 2000 I=1,NX
c u'
            UXR=UX(I,J,K)-ST3(I,J,K,1)
            UYR=UY(I,J,K)-ST3(I,J,K,2)
            UZR=UZ(I,J,K)-ST3(I,J,K,3)
            PR =P (I,J,K)-ST3(I,J,K,4)
            WXR=(UZ(I,J+1,K)-UZ(I,J,K))/DY12(J)
     +           -(UY(I,J,K+1)-UY(I,J,K))/DZ
     +           -ST3(I,J,K,5)
            WYR=(UX(I,J,K+1)-UX(I,J,K))/DZ
     +           -(UZ(I+1,J,K)-UZ(I,J,K))/DX
     +           -ST3(I,J,K,6)
            WZR=(UY(I+1,J,K)-UY(I,J,K))/DX
     +           -(UX(I,J+1,K)-UX(I,J,K))/DY(J)
     +           -ST3(I,J,K,7)
            TR=TT(I,J,K)-ST3(I,J,K,8)
c
c 2nd order moments
c
c 9: <ux'^2>
c 10: <uy'^2>
c 11: <uz'^2>
c 12: <p'^2>
c 13: <wx'^2>
c 14: <wy'^2>
c 15: <wz'^2>
c 16: <ux uy> i+1/2, j+1/2, k
c 17: <uy uz> i, j+1/2, k+1/2
c 18: <uz ux> i+1/2, j, k+1/2
c 19: <T'^2>
c 20: <ux'T'> i+1/2, j, k
c 21: <uy'T'> i, j+1/2, k
c 22: <uz'T'> i, j, k+1/2
            ST3(I,J,K,9)=ST3(I,J,K,9)+UXR**2
            ST3(I,J,K,10)=ST3(I,J,K,10)+UYR**2
            ST3(I,J,K,11)=ST3(I,J,K,11)+UZR**2
            ST3(I,J,K,12)=ST3(I,J,K,12)+PR**2
            ST3(I,J,K,13)=ST3(I,J,K,13)+WXR**2
            ST3(I,J,K,14)=ST3(I,J,K,14)+WYR**2
            ST3(I,J,K,15)=ST3(I,J,K,15)+WZR**2
            ST3(I,J,K,16)=ST3(I,J,K,16)
     +     +((UX(I,J,K)-ST3(I,J,K,1)+UX(I,J+1,K)-ST3(I,J+1,K,1))/2.D0)
     +     *((UY(I,J,K)-ST3(I,J,K,2)+UY(I+1,J,K)-ST3(I+1,J,K,2))/2.D0)
            ST3(I,J,K,17)=ST3(I,J,K,17)
     +      +((UY(I,J,K)-ST3(I,J,K,2)+UY(I,J,K+1)-ST3(I,J,K+1,2))/2.d0)
     +     *((UZ(I,J,K)-ST3(I,J,K,3)+UZ(I,J+1,K)-ST3(I,J+1,K,3))/2.D0)
            ST3(I,J,K,18)=ST3(I,J,K,18)
     +      +((UX(I,J,K)-ST3(I,J,K,1)+UX(I,J,K+1)-ST3(I,J,K+1,1))/2.d0)
     +     *((UZ(I,J,K)-ST3(I,J,K,3)+UZ(I+1,J,K)-ST3(I+1,J,K,3))/2.D0)
            ST3(I,J,K,19)=ST3(I,J,K,19)+TR**2
            ST3(I,J,K,20)=ST3(I,J,K,20)
     +      +(TT(I,J,K)-ST3(I,J,K,8)+TT(I+1,J,K)-ST3(I+1,J,K,8))/2.D0
     +             *(UX(I,J,K)-ST3(I,J,K,1))
            ST3(I,J,K,21)=ST3(I,J,K,21)
     +      +(TT(I,J,K)-ST3(I,J,K,8)+TT(I,J+1,K)-ST3(I,J+1,K,8))/2.D0
     +              *(UY(I,J,K)-ST3(I,J,K,2))
            ST3(I,J,K,22)=ST3(I,J,K,22)
     +      +(TT(I,J,K)-ST3(I,J,K,8)+TT(I,J,K+1)-ST3(I,J,K+1,8))/2.D0
     +             *(UZ(I,J,K)-ST3(I,J,K,3))
c 23: (dui/dxj)^2
            ST3(I,J,K,23)=ST3(I,J,K,23)
     +      +(
     +        ((UX(I,J,K)-ST3(I,J,K,1))
     +         -(UX(I-1,J,K)-ST3(I-1,J,K,1)))/DX)**2
     +      +(
     +        ((UY(I,J,K)-ST3(I,J,K,2))
     +         -(UY(I,J-1,K)-ST3(I,J-1,K,2)))/DY(J))**2
     +      +(
     +        ((UZ(I,J,K)-ST3(I,J,K,3))
     +         -(UZ(I,J,K-1)-ST3(I,J,K-1,3)))/DZ)**2
     +      +((
     +        ((UX(I,J+1,K)-ST3(I,J+1,K,1))
     +         -(UX(I,J-1,K)-ST3(I,J-1,K,1)))/DY(J)/2.d0
     +       + ((UX(I-1,J+1,K)-ST3(I-1,J+1,K,1))
     +         -(UX(I-1,J-1,K)-ST3(I-1,J-1,K,1)))/DY(J)/2.d0)*0.5d0)**2
     +      +((
     +        ((UX(I,J,K+1)-ST3(I,J,K+1,1))
     +         -(UX(I,J,K-1)-ST3(I,J,K-1,1)))/DZ/2.d0
     +       + ((UX(I-1,J,K+1)-ST3(I-1,J,K+1,1))
     +         -(UX(I-1,J,K-1)-ST3(I-1,J,K-1,1)))/DZ/2.d0)*0.5d0)**2
     +      +((
     +        ((UY(I+1,J,K)-ST3(I+1,J,K,2))
     +         -(UY(I-1,J,K)-ST3(I-1,J,K,2)))/DX/2.d0
     +       + ((UY(I+1,J-1,K)-ST3(I+1,J-1,K,2))
     +         -(UY(I-1,J-1,K)-ST3(I-1,J-1,K,2)))/DX/2.d0)*0.5d0)**2
     +      +((
     +        ((UY(I,J,K+1)-ST3(I,J,K+1,2))
     +         -(UY(I,J,K-1)-ST3(I,J,K-1,2)))/DZ/2.d0
     +       + ((UY(I,J-1,K+1)-ST3(I,J-1,K+1,2))
     +         -(UY(I,J-1,K-1)-ST3(I,J-1,K-1,2)))/DZ/2.d0)*0.5d0)**2
     +      +((
     +        ((UZ(I+1,J,K)-ST3(I+1,J,K,3))
     +         -(UZ(I-1,J,K)-ST3(I-1,J,K,3)))/DX/2.d0
     +       + ((UZ(I+1,J,K-1)-ST3(I+1,J,K-1,3))
     +         -(UZ(I-1,J,K-1)-ST3(I-1,J,K-1,3)))/DX/2.d0)*0.5d0)**2
     +      +((
     +        ((UZ(I,J+1,K)-ST3(I,J+1,K,3))
     +         -(UZ(I,J-1,K)-ST3(I,J-1,K,3)))/DY(J)/2.d0
     +       + ((UZ(I,J+1,K-1)-ST3(I,J+1,K-1,3))
     +         -(UZ(I,J-1,K-1)-ST3(I,J-1,K-1,3)))/DY(J)/2.d0)*0.5d0)**2
c 24: (dT/dxj)^2
             ST3(I,J,K,24)=ST3(I,J,K,24)
     +      +(
     +        ((TT(I+1,J,K)-ST3(I+1,J,K,8))
     +         -(TT(I-1,J,K)-ST3(I-1,J,K,8)))/DX/2.d0)**2
     +      +(
     +        ((TT(I,J+1,K)-ST3(I,J+1,K,8))
     +         -(TT(I,J-1,K)-ST3(I,J-1,K,8)))/DY(J)/2.d0)**2
     +      +(
     +        ((TT(I,J,K+1)-ST3(I,J,K+1,8))
     +         -(TT(I,J,K-1)-ST3(I,J,K-1,8)))/DZ/2.d0)**2
c 25: (sgs mom 11)
             ST3(I,J,K,25)=ST3(I,J,K,25)
     +      +(2.d0*(EL(I+1,J,K,1)+EL(I,J,K,1))/2.d0
     +      *(UX(I+1,J,K)-UX(I-1,J,K))/DX/2.d0)/REB
c 26: (sgs mom 22)
             ST3(I,J,K,26)=ST3(I,J,K,26)
     +      +(2.d0*(EL(I,J+1,K,1)+EL(I,J-1,K,1))/2.d0
     +      *(UY(I,J+1,K)-UY(I,J-1,K))/DY12(J)/2.d0)/REB
c 27: (sgs mom 33)
             ST3(I,J,K,27)=ST3(I,J,K,27)
     +      +(2.d0*(EL(I,J,K+1,1)+EL(I,J,K,1))/2.d0
     +      *(UZ(I,J,K+1)-UZ(I,J,K-1))/DZ/2.d0)/REB
c 28: (sgs mom 12)
             ST3(I,J,K,28)=ST3(I,J,K,28)
     +      +((EL(I+1,J,K,1)+EL(I,J,K,1)+EL(I,J+1,K,1)+EL(I+1,J+1,K,1))
     +        /4.d0
     +      *( (UX(I,J+1,K)-UX(I,J,K))/DY12(J)
     +         +(UY(I+1,J,K)-UY(I,J,K))/DX ))/REB
c 29: (sgs mom 23)
             ST3(I,J,K,29)=ST3(I,J,K,29)
     +      +((EL(I,J,K+1,1)+EL(I,J,K,1)+EL(I,J+1,K,1)+EL(I,J+1,K+1,1))
     +        /4.d0
     +      *( (UY(I,J,K+1)-UY(I,J,K))/DZ
     +         +(UZ(I,J+1,K)-UZ(I,J,K))/DY12(J) ))/REB
c 30: (sgs mom 31)
             ST3(I,J,K,30)=ST3(I,J,K,30)
     +      +((EL(I,J,K+1,1)+EL(I,J,K,1)+EL(I+1,J,K,1)+EL(I+1,J,K+1,1))
     +        /4.d0
     +      *( (UX(I,J,K+1)-UX(I,J,K))/DZ
     +         +(UZ(I+1,J,K)-UZ(I,J,K))/DX ))/REB
c 31: (al_sgs 1)
             ST3(I,J,K,31)=ST3(I,J,K,31)
     +      +EL(I,J,K,2)
     +        *(TT(I+1,J,K)/RC(I+1,J,K)-TT(I-1,J,K)/RC(I-1,J,K))/2.d0/DX
     +         /REB/PRL
c 32: (al_sgs 2)
             ST3(I,J,K,32)=ST3(I,J,K,32)
     +      +EL(I,J,K,2)
     +      *(TT(I,J+1,K)/RC(I,J+1,K)-TT(I,J-1,K)/RC(I,J-1,K))/2.d0
     +      /DY(J)/REB/PRL
c 33: (al_sgs 3)
             ST3(I,J,K,33)=ST3(I,J,K,33)
     +      +EL(I,J,K,2)
     +      *(TT(I,J,K+1)/RC(I,J,K+1)-TT(I,J,K-1)/RC(I,J,K-1))/2.d0
     +      /DZ/REB/PRL

 2000 CONTINUE
!$omp end do
!$omp end parallel
 
!$omp parallel  
!$omp do schedule(STATIC) collapse(2)
      DO IS=9,MST
      DO K =0,NZ
      DO J =0,NY
      DO I =0,NX
         ST3(I,J,K,IS)=ST3(I,J,K,IS)/DBLE(NST)
      ENDDO
      ENDDO
      ENDDO
      ENDDO
!$omp end do
!$omp end parallel 
      CALL STATBC()

      IF(ISYMZ.eq.1) CALL SYM2ZA()
      IF(ISYMZ.eq.2) CALL SYM2ZB()
      IF(ISYMZ.eq.3) CALL SYM2ZC()
      IF(ISYMY.eq.1) CALL SYM2Y()
      IF(IAVGX.eq.1) CALL AVG2X()
c      write(*,*) '2'
      IF(IAVGZ.eq.1) CALL AVG2Z()

      CALL STATBC() 
      CALL MKEV() 

c------------------------------------
!$omp parallel 
!$omp do schedule(STATIC) collapse(2)
      DO IS=1,MST
      DO J=0,NY
      DO I=0,NX
      ST2(I,J,IS)=0.d0
      ENDDO
      ENDDO
      ENDDO      
!$omp end do 

!$omp do schedule(STATIC) collapse(2)
      DO 2300 IS=1,MST
      DO 2300 J=0,NY+1
      DO 2300 I=0,NX
       DO 2301 K=1,NZ
       ST2(I,J,IS)=ST2(I,J,IS)+ST3(I,J,K,IS)
 2301  CONTINUE
       ST2(I,J,IS)=ST2(I,J,IS)/DBLE(NZ)     
 2300 CONTINUE
!$omp end do 
      
!$omp do schedule(STATIC) collapse(2)
      DO IS=1,MST
      DO J=0,NY+1
      ST1(J,IS)=0.d0
      ENDDO
      ENDDO      
!$omp end do 
!$omp end parallel 

      DO 2500 IS=1,MST
      DO 2500 K=1,NZ
      DO 2500 J=0,NY+1
      DO 2500 I=1,NX
       ST1(J,IS)=ST1(J,IS)+ST3(I,J,K,IS)/DBLE(NX*NZ)
 2500  CONTINUE
       
 
      OPEN(10,FILE='Out/stat1.out',STATUS='UNKNOWN')
      DO 9100 J=0,NY+1
         WRITE(10,601)Y(J),Y12(J), (ST1(J,IS),IS=1,MST)
 9100 CONTINUE
 601     FORMAT('',77E15.7)
      CLOSE(10)
cc Output for refstat
c      IF(III.EQ.NSTAT)THEN
c      OPEN(10,FILE='refstat.out',STATUS='UNKNOWN')
c      DO 9300 I=0,NX
c      DO 9400 J=0,NY
c         WRITE(10,800)X(I), X12(I), Y(J),Y12(J), (ST(I,J,IS),IS=1,MST)
c 800     FORMAT('',40E15.7)
c 9400 CONTINUE
c      WRITE(10,*)
c      WRITE(10,*)
c 9300 CONTINUE
c      CLOSE(10)
c      ENDIF
c
c
      RETURN
      END


      SUBROUTINE SYM1ZA()
      include '../par.f'
      include '../common.f'
!$    include 'omp_lib.h'
c Taking Symmetry ----------

c in z
!$omp parallel
!$omp do schedule(STATIC) collapse(2)
      DO 200 K=0,NZ/2
      DO 200 J=1,NY
      DO 200 I=1,NX/2
       ST3(I,J,K,1)=(ST3(I,J,K,1)+ST3(I+NX/2,J,NZ+1-K,1))*0.5d0
       ST3(I,J,K,2)=(ST3(I,J,K,2)+ST3(I+NX/2,J,NZ+1-K,2))*0.5d0
       ST3(I,J,K,3)=(ST3(I,J,K,3)-ST3(I+NX/2,J,NZ  -K,3))*0.5d0
       ST3(I,J,K,4)=(ST3(I,J,K,4)+ST3(I+NX/2,J,NZ+1-K,4))*0.5d0
       ST3(I,J,K,5)=(ST3(I,J,K,5)+ST3(I+NX/2,J,NZ+1-K,5))*0.5d0
       ST3(I,J,K,6)=(ST3(I,J,K,6)+ST3(I+NX/2,J,NZ+1-K,6))*0.5d0
       ST3(I,J,K,7)=(ST3(I,J,K,7)+ST3(I+NX/2,J,NZ+1-K,7))*0.5d0
       ST3(I,J,K,8)=(ST3(I,J,K,8)+ST3(I+NX/2,J,NZ+1-K,8))*0.5d0
 200  CONTINUE
!$omp end do

!$omp do schedule(STATIC) collapse(2)
      DO 210 K=0,NZ/2
      DO 210 J=1,NY
      DO 210 I=NX/2+1,NX
       ST3(I,J,K,1)=(ST3(I,J,K,1)+ST3(I-NX/2,J,NZ+1-K,1))*0.5d0
       ST3(I,J,K,2)=(ST3(I,J,K,2)+ST3(I-NX/2,J,NZ+1-K,2))*0.5d0
       ST3(I,J,K,3)=(ST3(I,J,K,3)-ST3(I-NX/2,J,NZ  -K,3))*0.5d0
       ST3(I,J,K,4)=(ST3(I,J,K,4)+ST3(I-NX/2,J,NZ+1-K,4))*0.5d0
       ST3(I,J,K,5)=(ST3(I,J,K,5)+ST3(I-NX/2,J,NZ+1-K,5))*0.5d0
       ST3(I,J,K,6)=(ST3(I,J,K,6)+ST3(I-NX/2,J,NZ+1-K,6))*0.5d0
       ST3(I,J,K,7)=(ST3(I,J,K,7)+ST3(I-NX/2,J,NZ+1-K,7))*0.5d0
       ST3(I,J,K,8)=(ST3(I,J,K,8)+ST3(I-NX/2,J,NZ+1-K,8))*0.5d0
 210  CONTINUE
!$omp end do

!$omp do schedule(STATIC) collapse(2)
      DO 300 J=1,NY
      DO 300 I=1,NX/2
      DO 300 K=0,NZ/2
       ST3(I,J,NZ+1-K,1)= ST3(I+NX/2,J,K,1)
       ST3(I,J,NZ+1-K,2)= ST3(I+NX/2,J,K,2)
       ST3(I,J,NZ  -K,3)=-ST3(I+NX/2,J,K,3)
       ST3(I,J,NZ+1-K,4)= ST3(I+NX/2,J,K,4)
       ST3(I,J,NZ+1-K,5)= ST3(I+NX/2,J,K,5)
       ST3(I,J,NZ+1-K,6)= ST3(I+NX/2,J,K,6)
       ST3(I,J,NZ+1-K,7)= ST3(I+NX/2,J,K,7)
       ST3(I,J,NZ+1-K,8)= ST3(I+NX/2,J,K,8)
 300  CONTINUE
!$omp end do
!$omp do schedule(STATIC) collapse(2)
      DO 310 J=1,NY
      DO 310 I=NX/2+1,NX
      DO 310 K=0,NZ/2
       ST3(I,J,NZ+1-K,1)= ST3(I-NX/2,J,K,1)
       ST3(I,J,NZ+1-K,2)= ST3(I-NX/2,J,K,2)
       ST3(I,J,NZ  -K,3)=-ST3(I-NX/2,J,K,3)
       ST3(I,J,NZ+1-K,4)= ST3(I-NX/2,J,K,4)
       ST3(I,J,NZ+1-K,5)= ST3(I-NX/2,J,K,5)
       ST3(I,J,NZ+1-K,6)= ST3(I-NX/2,J,K,6)
       ST3(I,J,NZ+1-K,7)= ST3(I-NX/2,J,K,7)
       ST3(I,J,NZ+1-K,8)= ST3(I-NX/2,J,K,8)
 310  CONTINUE
!$omp end do

c! kaeta
c!$omp do schedule(STATIC) collapse(2)
c      DO J=1,NY
c      DO I=1,NX
cc       ST3(I,J,NZ/2,3)=(ST3(I,J,NZ/2-1,3)+ST3(I,J,NZ/2+1,3))/2.d0
c       ST3(I,J,NZ+1,3)=ST3(I,J,1,3)
c      ENDDO
c      ENDDO
c!$omp end do

!$omp end parallel
      CALL STATBC()

ci
      RETURN
      END

      SUBROUTINE SYM1ZB()
      include '../par.f'
      include '../common.f'
!$    include 'omp_lib.h'
c Taking Symmetry ----------

c in z
!$omp parallel
!$omp do schedule(STATIC) collapse(2)
      DO 200 K=0,NZ/2
      DO 200 J=1,NY
      DO 200 I=1,NX
       ST3(I,J,K,1)=(ST3(I,J,K,1)+ST3(I,J,NZ+1-K,1))*0.5d0
       ST3(I,J,K,2)=(ST3(I,J,K,2)+ST3(I,J,NZ+1-K,2))*0.5d0
       ST3(I,J,K,3)=(ST3(I,J,K,3)-ST3(I,J,NZ  -K,3))*0.5d0
       ST3(I,J,K,4)=(ST3(I,J,K,4)+ST3(I,J,NZ+1-K,4))*0.5d0
       ST3(I,J,K,5)=(ST3(I,J,K,5)+ST3(I,J,NZ+1-K,5))*0.5d0
       ST3(I,J,K,6)=(ST3(I,J,K,6)+ST3(I,J,NZ+1-K,6))*0.5d0
       ST3(I,J,K,7)=(ST3(I,J,K,7)+ST3(I,J,NZ+1-K,7))*0.5d0
       ST3(I,J,K,8)=(ST3(I,J,K,8)+ST3(I,J,NZ+1-K,8))*0.5d0
 200  CONTINUE
!$omp end do

!$omp do schedule(STATIC) collapse(2)
      DO 201 K=0,NZ/2
      DO 201 J=1,NY
      DO 201 I=1,NX/2
       ST3(I,J,K,1)=(ST3(I,J,K,1)+ST3(I+NX/2,J,NZ/2+1-K,1))*0.5d0
       ST3(I,J,K,2)=(ST3(I,J,K,2)+ST3(I+NX/2,J,NZ/2+1-K,2))*0.5d0
       ST3(I,J,K,3)=(ST3(I,J,K,3)-ST3(I+NX/2,J,NZ/2  -K,3))*0.5d0
       ST3(I,J,K,4)=(ST3(I,J,K,4)+ST3(I+NX/2,J,NZ/2+1-K,4))*0.5d0
       ST3(I,J,K,5)=(ST3(I,J,K,5)+ST3(I+NX/2,J,NZ/2+1-K,5))*0.5d0
       ST3(I,J,K,6)=(ST3(I,J,K,6)+ST3(I+NX/2,J,NZ/2+1-K,6))*0.5d0
       ST3(I,J,K,7)=(ST3(I,J,K,7)+ST3(I+NX/2,J,NZ/2+1-K,7))*0.5d0
       ST3(I,J,K,8)=(ST3(I,J,K,8)+ST3(I+NX/2,J,NZ/2+1-K,8))*0.5d0
 201  CONTINUE
!$omp end do

!$omp do schedule(STATIC) collapse(2)
      DO 202 K=0,NZ/2
      DO 202 J=1,NY
      DO 202 I=1,NX/2
       ST3(I+NX/2,J,K,1)= ST3(I,J,NZ/2+1-K,1)
       ST3(I+NX/2,J,K,2)= ST3(I,J,NZ/2+1-K,2)
       ST3(I+NX/2,J,K,3)=-ST3(I,J,NZ/2  -K,3)
       ST3(I+NX/2,J,K,4)= ST3(I,J,NZ/2+1-K,4)
       ST3(I+NX/2,J,K,5)= ST3(I,J,NZ/2+1-K,5)
       ST3(I+NX/2,J,K,6)= ST3(I,J,NZ/2+1-K,6)
       ST3(I+NX/2,J,K,7)= ST3(I,J,NZ/2+1-K,7)
       ST3(I+NX/2,J,K,8)= ST3(I,J,NZ/2+1-K,8)
 202  CONTINUE
!$omp end do

c!$omp do schedule(STATIC) collapse(2)
c      DO J=1,NY
c      DO I=1,NX
c       ST3(I,J,NZ/2,3)=0.d0
c      ENDDO
c      ENDDO
c!$omp end do

!$omp do schedule(STATIC) collapse(2)
      DO 300 K=1,NZ/2
      DO 300 J=1,NY
      DO 300 I=1,NX
       ST3(I,J,NZ+1-K,1)= ST3(I,J,K,1)
       ST3(I,J,NZ+1-K,2)= ST3(I,J,K,2)
       ST3(I,J,NZ  -K,3)=-ST3(I,J,K,3)
       ST3(I,J,NZ+1-K,4)= ST3(I,J,K,4)
       ST3(I,J,NZ+1-K,5)= ST3(I,J,K,5)
       ST3(I,J,NZ+1-K,6)= ST3(I,J,K,6)
       ST3(I,J,NZ+1-K,7)= ST3(I,J,K,7)
       ST3(I,J,NZ+1-K,8)= ST3(I,J,K,8)
 300  CONTINUE
!$omp end do
c!$omp do schedule(STATIC) collapse(2)
c      DO J=1,NY
c      DO I=1,NX
c       ST3(I,J,NZ,3)=(ST3(I,J,1,3)+ST3(I,J,NZ-1,3))/2.d0
c      ENDDO
c      ENDDO
c!$omp end do

!$omp end parallel
      CALL STATBC()

ci
      RETURN
      END

      SUBROUTINE SYM1ZC()
      include '../par.f'
      include '../common.f'
!$    include 'omp_lib.h'
c Taking Symmetry ----------

c in z
!$omp parallel
!$omp do schedule(STATIC) collapse(2)
      DO 200 K=0,NZ/2
      DO 200 J=1,NY
      DO 200 I=1,NX
       ST3(I,J,K,1)=(ST3(I,J,K,1)+ST3(I,J,NZ+1-K,1))*0.5d0
       ST3(I,J,K,2)=(ST3(I,J,K,2)+ST3(I,J,NZ+1-K,2))*0.5d0
       ST3(I,J,K,3)=(ST3(I,J,K,3)-ST3(I,J,NZ  -K,3))*0.5d0
       ST3(I,J,K,4)=(ST3(I,J,K,4)+ST3(I,J,NZ+1-K,4))*0.5d0
       ST3(I,J,K,5)=(ST3(I,J,K,5)+ST3(I,J,NZ+1-K,5))*0.5d0
       ST3(I,J,K,6)=(ST3(I,J,K,6)+ST3(I,J,NZ+1-K,6))*0.5d0
       ST3(I,J,K,7)=(ST3(I,J,K,7)+ST3(I,J,NZ+1-K,7))*0.5d0
       ST3(I,J,K,8)=(ST3(I,J,K,8)+ST3(I,J,NZ+1-K,8))*0.5d0
 200  CONTINUE
!$omp end do

!$omp do schedule(STATIC) collapse(2)
      DO 300 J=1,NY
      DO 300 I=1,NX
      DO 300 K=0,NZ/2
       ST3(I,J,NZ+1-K,1)= ST3(I,J,K,1)
       ST3(I,J,NZ+1-K,2)= ST3(I,J,K,2)
       ST3(I,J,NZ  -K,3)=-ST3(I,J,K,3)
       ST3(I,J,NZ+1-K,4)= ST3(I,J,K,4)
       ST3(I,J,NZ+1-K,5)= ST3(I,J,K,5)
       ST3(I,J,NZ+1-K,6)= ST3(I,J,K,6)
       ST3(I,J,NZ+1-K,7)= ST3(I,J,K,7)
       ST3(I,J,NZ+1-K,8)= ST3(I,J,K,8)
 300  CONTINUE
!$omp end do
c!$omp do schedule(STATIC) collapse(2)
c      DO J=1,NY
c      DO I=1,NX
c       ST3(I,J,NZ,3)=(ST3(I,J,1,3)+ST3(I,J,NZ-1,3))/2.d0
c      ENDDO
c      ENDDO
c!$omp end do
!$omp end parallel
      CALL STATBC()

      RETURN
      END

      SUBROUTINE SYM1Y()
      include '../par.f'
      include '../common.f'
!$    include 'omp_lib.h'
c Taking Symmetry ----------

c in y
!$omp parallel 
!$omp do schedule(STATIC) collapse(2)
      DO 205 K=1,NZ
      DO 205 J=1,NY/2
      DO 205 I=1,NX
       ST3(I,J,K,1)=(ST3(I,J,K,1)+ST3(I,NY+1-J,K,1))*0.5d0
       ST3(I,J,K,2)=(ST3(I,J,K,2)-ST3(I,NY  -J,K,2))*0.5d0
       ST3(I,J,K,3)=(ST3(I,J,K,3)+ST3(I,NY+1-J,K,3))*0.5d0
       ST3(I,J,K,4)=(ST3(I,J,K,4)+ST3(I,NY+1-J,K,4))*0.5d0
       ST3(I,J,K,5)=(ST3(I,J,K,5)+ST3(I,NY+1-J,K,5))*0.5d0
       ST3(I,J,K,6)=(ST3(I,J,K,6)+ST3(I,NY+1-J,K,6))*0.5d0
       ST3(I,J,K,7)=(ST3(I,J,K,7)+ST3(I,NY+1-J,K,7))*0.5d0
       ST3(I,J,K,8)=(ST3(I,J,K,8)+ST3(I,NY+1-J,K,8))*0.5d0
 205  CONTINUE
!$omp end do

!$omp do schedule(STATIC) collapse(2)
      DO 305 K=1,NZ
      DO 305 J=1,NY/2
      DO 305 I=1,NX
       ST3(I,NY+1-J,K,1)= ST3(I,J,K,1)
       ST3(I,NY  -J,K,2)=-ST3(I,J,K,2)
       ST3(I,NY+1-J,K,3)= ST3(I,J,K,3)
       ST3(I,NY+1-J,K,4)= ST3(I,J,K,4)
       ST3(I,NY+1-J,K,5)= ST3(I,J,K,5)
       ST3(I,NY+1-J,K,6)= ST3(I,J,K,6)
       ST3(I,NY+1-J,K,7)= ST3(I,J,K,7)
       ST3(I,NY+1-J,K,8)= ST3(I,J,K,8)
 305  CONTINUE
!$omp end do
!$omp end parallel
      CALL STATBC()

ci
      RETURN
      END
c====
      SUBROUTINE AVG1X()
      include '../par.f'
      include '../common.f'
      double precision tmp(1:NY,1:NZ,1:8)
!$    include 'omp_lib.h'
c average in x ----------

!$omp parallel 
!$omp do schedule(STATIC) collapse(2)
      do MM=1,8
      do K=1,NZ
      do J=1,NY
      tmp(J,K,MM)=0.d0
      enddo
      enddo
      enddo
!$omp end do
!$omp end parallel
   
c in x
c!$OMP PARALLEL DO REDUCTION(+:tmp)      
      DO 205 MM=1,8
      DO 205 K=1,NZ
      DO 205 J=1,NY
      DO 205 I=1,NX
       tmp(J,K,MM)=tmp(J,K,MM)+ST3(I,J,K,MM)
 205  CONTINUE

!$omp parallel 
!$omp do schedule(STATIC) collapse(2)
      DO 305 MM=1,8
      DO 305 K=1,NZ
      DO 305 J=1,NY
      DO 305 I=1,NX
       ST3(I,J,K,MM)= tmp(J,K,MM)/DBLE(NX)
 305  CONTINUE
!$omp end do
!$omp end parallel
      CALL STATBC()
      RETURN
      END
c====
      SUBROUTINE AVG1Z()
      include '../par.f'
      include '../common.f'
      double precision tmp(1:NX,1:NY,1:8)
!$    include 'omp_lib.h'
c average in z ----------

!$omp parallel 
!$omp do schedule(STATIC) collapse(2)
      do MM=1,8
      do J=1,NY
      do I=1,NX
      tmp(I,J,MM)=0.d0
      enddo
      enddo
      enddo
!$omp end do
!$omp end parallel
   
c in x
c!$OMP PARALLEL DO REDUCTION(+:tmp)      
      DO 205 MM=1,8
      DO 205 K=1,NZ
      DO 205 J=1,NY
      DO 205 I=1,NX
       tmp(I,J,MM)=tmp(I,J,MM)+ST3(I,J,K,MM)
 205  CONTINUE

!$omp parallel 
!$omp do schedule(STATIC) collapse(2)
      DO 305 MM=1,8
      DO 305 K=1,NZ
      DO 305 J=1,NY
      DO 305 I=1,NX
       ST3(I,J,K,MM)= tmp(I,J,MM)/DBLE(NZ)
 305  CONTINUE
!$omp end do
!$omp end parallel
      CALL STATBC()
      RETURN
      END
c====

      SUBROUTINE SYM2ZA()
      include '../par.f'
      include '../common.f'
!$    include 'omp_lib.h'

c Taking Symmetry ----------
cc Z-direction
!$omp parallel 
!$omp do schedule(STATIC) collapse(2)
      DO 201 K=0,NZ/2
      DO 201 J=1,NY
      DO 201 I=1,NX/2
      ST3(I,J,K, 9)=(ST3(I,J,K, 9)+ST3(I+NX/2,J,NZ+1-K, 9))*0.5d0!uu
      ST3(I,J,K,10)=(ST3(I,J,K,10)+ST3(I+NX/2,J,NZ+1-K,10))*0.5d0!vv
      ST3(I,J,K,11)=(ST3(I,J,K,11)+ST3(I+NX/2,J,NZ  -K,11))*0.5d0!ww
      ST3(I,J,K,12)=(ST3(I,J,K,12)+ST3(I+NX/2,J,NZ+1-K,12))*0.5d0!pp
      ST3(I,J,K,13)=(ST3(I,J,K,13)+ST3(I+NX/2,J,NZ  -K,13))*0.5d0!oxox
      ST3(I,J,K,14)=(ST3(I,J,K,14)+ST3(I+NX/2,J,NZ  -K,14))*0.5d0!oyoy
      ST3(I,J,K,15)=(ST3(I,J,K,15)+ST3(I+NX/2,J,NZ+1-K,15))*0.5d0!ozoz
      ST3(I,J,K,16)=(ST3(I,J,K,16)+ST3(I+NX/2,J,NZ+1-K,16))*0.5d0!uv
      ST3(I,J,K,17)=(ST3(I,J,K,17)-ST3(I+NX/2,J,NZ  -K,17))*0.5d0!vw
      ST3(I,J,K,18)=(ST3(I,J,K,18)-ST3(I+NX/2,J,NZ  -K,18))*0.5d0!wu
      ST3(I,J,K,19)=(ST3(I,J,K,19)+ST3(I+NX/2,J,NZ+1-K,19))*0.5d0!tt
      ST3(I,J,K,20)=(ST3(I,J,K,20)+ST3(I+NX/2,J,NZ+1-K,20))*0.5d0!ut
      ST3(I,J,K,21)=(ST3(I,J,K,21)+ST3(I+NX/2,J,NZ+1-K,21))*0.5d0!vt
      ST3(I,J,K,22)=(ST3(I,J,K,22)-ST3(I+NX/2,J,NZ  -K,22))*0.5d0!wt
      ST3(I,J,K,23)=(ST3(I,J,K,23)+ST3(I+NX/2,J,NZ+1-K,23))*0.5d0
      ST3(I,J,K,24)=(ST3(I,J,K,24)+ST3(I+NX/2,J,NZ+1-K,24))*0.5d0
      ST3(I,J,K,25)=(ST3(I,J,K,25)+ST3(I+NX/2,J,NZ+1-K,25))*0.5d0!sg11
      ST3(I,J,K,26)=(ST3(I,J,K,26)+ST3(I+NX/2,J,NZ+1-K,26))*0.5d0!sg22
      ST3(I,J,K,27)=(ST3(I,J,K,27)+ST3(I+NX/2,J,NZ  -K,27))*0.5d0!sg33
      ST3(I,J,K,28)=(ST3(I,J,K,28)+ST3(I+NX/2,J,NZ+1-K,28))*0.5d0!sg12
      ST3(I,J,K,29)=(ST3(I,J,K,29)-ST3(I+NX/2,J,NZ  -K,29))*0.5d0!sg23
      ST3(I,J,K,30)=(ST3(I,J,K,30)-ST3(I+NX/2,J,NZ  -K,30))*0.5d0!sg31
      ST3(I,J,K,31)=(ST3(I,J,K,31)+ST3(I+NX/2,J,NZ+1-K,31))*0.5d0!sgt1
      ST3(I,J,K,32)=(ST3(I,J,K,32)-ST3(I+NX/2,J,NZ  -K,32))*0.5d0!sgt2
      ST3(I,J,K,33)=(ST3(I,J,K,33)-ST3(I+NX/2,J,NZ  -K,33))*0.5d0!sgt3
 201  CONTINUE
!$omp end do
!$omp do schedule(STATIC) collapse(2)
      DO 211 K=0,NZ/2
      DO 211 J=1,NY
      DO 211 I=NX/2+1,NX
      ST3(I,J,K, 9)=(ST3(I,J,K, 9)+ST3(I-NX/2,J,NZ+1-K, 9))*0.5d0!uu
      ST3(I,J,K,10)=(ST3(I,J,K,10)+ST3(I-NX/2,J,NZ+1-K,10))*0.5d0!vv
      ST3(I,J,K,11)=(ST3(I,J,K,11)+ST3(I-NX/2,J,NZ  -K,11))*0.5d0!ww
      ST3(I,J,K,12)=(ST3(I,J,K,12)+ST3(I-NX/2,J,NZ+1-K,12))*0.5d0!pp
      ST3(I,J,K,13)=(ST3(I,J,K,13)+ST3(I-NX/2,J,NZ  -K,13))*0.5d0!oxox
      ST3(I,J,K,14)=(ST3(I,J,K,14)+ST3(I-NX/2,J,NZ  -K,14))*0.5d0!oyoy
      ST3(I,J,K,15)=(ST3(I,J,K,15)+ST3(I-NX/2,J,NZ+1-K,15))*0.5d0!ozoz
      ST3(I,J,K,16)=(ST3(I,J,K,16)+ST3(I-NX/2,J,NZ+1-K,16))*0.5d0!uv
      ST3(I,J,K,17)=(ST3(I,J,K,17)-ST3(I-NX/2,J,NZ  -K,17))*0.5d0!vw
      ST3(I,J,K,18)=(ST3(I,J,K,18)-ST3(I-NX/2,J,NZ  -K,18))*0.5d0!wu
      ST3(I,J,K,19)=(ST3(I,J,K,19)+ST3(I-NX/2,J,NZ+1-K,19))*0.5d0!tt
      ST3(I,J,K,20)=(ST3(I,J,K,20)+ST3(I-NX/2,J,NZ+1-K,20))*0.5d0!ut
      ST3(I,J,K,21)=(ST3(I,J,K,21)+ST3(I-NX/2,J,NZ+1-K,21))*0.5d0!vt
      ST3(I,J,K,22)=(ST3(I,J,K,22)-ST3(I-NX/2,J,NZ  -K,22))*0.5d0!wt
      ST3(I,J,K,23)=(ST3(I,J,K,23)+ST3(I-NX/2,J,NZ+1-K,23))*0.5d0
      ST3(I,J,K,24)=(ST3(I,J,K,24)+ST3(I-NX/2,J,NZ+1-K,24))*0.5d0
      ST3(I,J,K,25)=(ST3(I,J,K,25)+ST3(I-NX/2,J,NZ+1-K,25))*0.5d0!sg11
      ST3(I,J,K,26)=(ST3(I,J,K,26)+ST3(I-NX/2,J,NZ+1-K,26))*0.5d0!sg22
      ST3(I,J,K,27)=(ST3(I,J,K,27)+ST3(I-NX/2,J,NZ  -K,27))*0.5d0!sg33
      ST3(I,J,K,28)=(ST3(I,J,K,28)+ST3(I-NX/2,J,NZ+1-K,28))*0.5d0!sg12
      ST3(I,J,K,29)=(ST3(I,J,K,29)-ST3(I-NX/2,J,NZ  -K,29))*0.5d0!sg23
      ST3(I,J,K,30)=(ST3(I,J,K,30)-ST3(I-NX/2,J,NZ  -K,30))*0.5d0!sg31
      ST3(I,J,K,31)=(ST3(I,J,K,31)+ST3(I-NX/2,J,NZ+1-K,31))*0.5d0!sgt1
      ST3(I,J,K,32)=(ST3(I,J,K,32)+ST3(I-NX/2,J,NZ+1-K,32))*0.5d0!sgt2
      ST3(I,J,K,33)=(ST3(I,J,K,33)-ST3(I-NX/2,J,NZ  -K,33))*0.5d0!sgt3
 211  CONTINUE
!$omp end do
c
!$omp do schedule(STATIC) collapse(2)
      DO 301 K=0,NZ/2
      DO 301 J=1,NY
      DO 301 I=1,NX/2
         ST3(I,J,NZ+1-K, 9)=+ST3(I+NX/2,J,K, 9)
         ST3(I,J,NZ+1-K,10)=+ST3(I+NX/2,J,K,10)
         ST3(I,J,NZ  -K,11)=+ST3(I+NX/2,J,K,11)
         ST3(I,J,NZ+1-K,12)=+ST3(I+NX/2,J,K,12)
         ST3(I,J,NZ  -K,13)=+ST3(I+NX/2,J,K,13)
         ST3(I,J,NZ  -K,14)=+ST3(I+NX/2,J,K,14)
         ST3(I,J,NZ+1-K,15)=+ST3(I+NX/2,J,K,15)
         ST3(I,J,NZ+1-K,16)=+ST3(I+NX/2,J,K,16)
         ST3(I,J,NZ  -K,17)=-ST3(I+NX/2,J,K,17)
         ST3(I,J,NZ  -K,18)=-ST3(I+NX/2,J,K,18)
         ST3(I,J,NZ+1-K,19)=+ST3(I+NX/2,J,K,19)
         ST3(I,J,NZ+1-K,20)=+ST3(I+NX/2,J,K,20)
         ST3(I,J,NZ+1-K,21)=+ST3(I+NX/2,J,K,21)
         ST3(I,J,NZ  -K,22)=-ST3(I+NX/2,J,K,22)!
         ST3(I,J,NZ+1-K,23)=+ST3(I+NX/2,J,K,23)
         ST3(I,J,NZ+1-K,24)=+ST3(I+NX/2,J,K,24)
         ST3(I,J,NZ+1-K,25)=+ST3(I+NX/2,J,K,25)
         ST3(I,J,NZ+1-K,26)=+ST3(I+NX/2,J,K,26)
         ST3(I,J,NZ  -K,27)=+ST3(I+NX/2,J,K,27)
         ST3(I,J,NZ+1-K,28)=+ST3(I+NX/2,J,K,28)
         ST3(I,J,NZ  -K,29)=-ST3(I+NX/2,J,K,29)
         ST3(I,J,NZ  -K,30)=-ST3(I+NX/2,J,K,30)
         ST3(I,J,NZ+1-K,31)=+ST3(I+NX/2,J,K,31)
         ST3(I,J,NZ+1-K,32)=+ST3(I+NX/2,J,K,32)
         ST3(I,J,NZ  -K,33)=-ST3(I+NX/2,J,K,33)!
 301  CONTINUE
!$omp end do
!$omp do schedule(STATIC) collapse(2)
      DO 311 K=0,NZ/2
      DO 311 J=1,NY
      DO 311 I=NX/2+1,NX
         ST3(I,J,NZ+1-K, 9)=+ST3(I-NX/2,J,K, 9)
         ST3(I,J,NZ+1-K,10)=+ST3(I-NX/2,J,K,10)
         ST3(I,J,NZ  -K,11)=+ST3(I-NX/2,J,K,11)
         ST3(I,J,NZ+1-K,12)=+ST3(I-NX/2,J,K,12)
         ST3(I,J,NZ  -K,13)=+ST3(I-NX/2,J,K,13)
         ST3(I,J,NZ  -K,14)=+ST3(I-NX/2,J,K,14)
         ST3(I,J,NZ+1-K,15)=+ST3(I-NX/2,J,K,15)
         ST3(I,J,NZ+1-K,16)=+ST3(I-NX/2,J,K,16)
         ST3(I,J,NZ  -K,17)=-ST3(I-NX/2,J,K,17)
         ST3(I,J,NZ  -K,18)=-ST3(I-NX/2,J,K,18)
         ST3(I,J,NZ+1-K,19)=+ST3(I-NX/2,J,K,19)
         ST3(I,J,NZ+1-K,20)=+ST3(I-NX/2,J,K,20)
         ST3(I,J,NZ+1-K,21)=+ST3(I-NX/2,J,K,21)
         ST3(I,J,NZ  -K,22)=-ST3(I-NX/2,J,K,22)!
         ST3(I,J,NZ+1-K,23)=+ST3(I-NX/2,J,K,23)
         ST3(I,J,NZ+1-K,24)=+ST3(I-NX/2,J,K,24)
         ST3(I,J,NZ+1-K,25)=+ST3(I-NX/2,J,K,25)
         ST3(I,J,NZ+1-K,26)=+ST3(I-NX/2,J,K,26)
         ST3(I,J,NZ  -K,27)=+ST3(I-NX/2,J,K,27)
         ST3(I,J,NZ+1-K,28)=+ST3(I-NX/2,J,K,28)
         ST3(I,J,NZ  -K,29)=-ST3(I-NX/2,J,K,29)
         ST3(I,J,NZ  -K,30)=-ST3(I-NX/2,J,K,30)
         ST3(I,J,NZ+1-K,31)=+ST3(I-NX/2,J,K,31)
         ST3(I,J,NZ+1-K,32)=+ST3(I-NX/2,J,K,32)
         ST3(I,J,NZ  -K,33)=-ST3(I-NX/2,J,K,33)!
 311  CONTINUE
!$omp end do

c!$omp do schedule(STATIC) collapse(2)
c      DO J=1,NY
c      DO I=1,NX
c       ST3(I,J,NZ/2,11)=(ST3(I,J,NZ/2-1,11)+ST3(I,J,NZ/2+1,11))/2.d0
c       ST3(I,J,NZ/2,13)=(ST3(I,J,NZ/2-1,13)+ST3(I,J,NZ/2+1,13))/2.d0
c       ST3(I,J,NZ/2,14)=(ST3(I,J,NZ/2-1,14)+ST3(I,J,NZ/2+1,14))/2.d0
c       ST3(I,J,NZ/2,17)=(ST3(I,J,NZ/2-1,17)+ST3(I,J,NZ/2+1,17))/2.d0
c       ST3(I,J,NZ/2,18)=(ST3(I,J,NZ/2-1,18)+ST3(I,J,NZ/2+1,18))/2.d0
c       ST3(I,J,NZ/2,22)=(ST3(I,J,NZ/2-1,22)+ST3(I,J,NZ/2+1,22))/2.d0
c       ST3(I,J,NZ/2,27)=(ST3(I,J,NZ/2-1,27)+ST3(I,J,NZ/2+1,27))/2.d0
c       ST3(I,J,NZ/2,29)=(ST3(I,J,NZ/2-1,29)+ST3(I,J,NZ/2+1,29))/2.d0
c       ST3(I,J,NZ/2,30)=(ST3(I,J,NZ/2-1,30)+ST3(I,J,NZ/2+1,30))/2.d0
c       ST3(I,J,NZ/2,33)=(ST3(I,J,NZ/2-1,33)+ST3(I,J,NZ/2+1,33))/2.d0
c      ENDDO
c      ENDDO
c!$omp end do
!$omp end parallel
c boundary ------------------
      CALL STATBC()
      RETURN
      END

      SUBROUTINE SYM2ZB()
      include '../par.f'
      include '../common.f'
!$    include 'omp_lib.h'

c Taking Symmetry ----------
cc Z-direction
!$omp parallel 
!$omp do schedule(STATIC) collapse(2)
      DO 200 K=0,NZ/2
      DO 200 J=1,NY
      DO 200 I=1,NX
       ST3(I,J,K, 9)=(ST3(I,J,K, 9)+ST3(I,J,NZ+1-K, 9))*0.5d0!uu
       ST3(I,J,K,10)=(ST3(I,J,K,10)+ST3(I,J,NZ+1-K,10))*0.5d0!vv
       ST3(I,J,K,11)=(ST3(I,J,K,11)+ST3(I,J,NZ  -K,11))*0.5d0!ww
       ST3(I,J,K,12)=(ST3(I,J,K,12)+ST3(I,J,NZ+1-K,12))*0.5d0!pp
       ST3(I,J,K,13)=(ST3(I,J,K,13)+ST3(I,J,NZ  -K,13))*0.5d0!oxox
       ST3(I,J,K,14)=(ST3(I,J,K,14)+ST3(I,J,NZ  -K,14))*0.5d0!oyoy
       ST3(I,J,K,15)=(ST3(I,J,K,15)+ST3(I,J,NZ+1-K,15))*0.5d0!ozoz
       ST3(I,J,K,16)=(ST3(I,J,K,16)+ST3(I,J,NZ+1-K,16))*0.5d0!uv
       ST3(I,J,K,17)=(ST3(I,J,K,17)-ST3(I,J,NZ  -K,17))*0.5d0!vw
       ST3(I,J,K,18)=(ST3(I,J,K,18)-ST3(I,J,NZ  -K,18))*0.5d0!wu
       ST3(I,J,K,19)=(ST3(I,J,K,19)+ST3(I,J,NZ+1-K,19))*0.5d0!tt
       ST3(I,J,K,20)=(ST3(I,J,K,20)+ST3(I,J,NZ+1-K,20))*0.5d0!ut
       ST3(I,J,K,21)=(ST3(I,J,K,21)+ST3(I,J,NZ+1-K,21))*0.5d0!vt
       ST3(I,J,K,22)=(ST3(I,J,K,22)-ST3(I,J,NZ  -K,22))*0.5d0!wt
       ST3(I,J,K,23)=(ST3(I,J,K,23)+ST3(I,J,NZ+1-K,23))*0.5d0
       ST3(I,J,K,24)=(ST3(I,J,K,24)+ST3(I,J,NZ+1-K,24))*0.5d0
       ST3(I,J,K,25)=(ST3(I,J,K,25)+ST3(I,J,NZ+1-K,25))*0.5d0!sg11
       ST3(I,J,K,26)=(ST3(I,J,K,26)+ST3(I,J,NZ+1-K,26))*0.5d0!sg22
       ST3(I,J,K,27)=(ST3(I,J,K,27)+ST3(I,J,NZ  -K,27))*0.5d0!sg33
       ST3(I,J,K,28)=(ST3(I,J,K,28)+ST3(I,J,NZ+1-K,28))*0.5d0!sg12
       ST3(I,J,K,29)=(ST3(I,J,K,29)-ST3(I,J,NZ  -K,29))*0.5d0!sg23
       ST3(I,J,K,30)=(ST3(I,J,K,30)-ST3(I,J,NZ  -K,30))*0.5d0!sg31
       ST3(I,J,K,31)=(ST3(I,J,K,31)+ST3(I,J,NZ+1-K,31))*0.5d0!sgt1
       ST3(I,J,K,32)=(ST3(I,J,K,32)+ST3(I,J,NZ+1-K,32))*0.5d0!sgt2
       ST3(I,J,K,33)=(ST3(I,J,K,33)-ST3(I,J,NZ  -K,33))*0.5d0!sgt3
 200  CONTINUE
!$omp end do
c
!$omp do schedule(STATIC) collapse(2)
      DO 201 K=0,NZ/2
      DO 201 J=1,NY
      DO 201 I=1,NX/2
      ST3(I,J,K, 9)=(ST3(I,J,K, 9)+ST3(I+NX/2,J,NZ/2+1-K, 9))*0.5d0!uu
      ST3(I,J,K,10)=(ST3(I,J,K,10)+ST3(I+NX/2,J,NZ/2+1-K,10))*0.5d0!vv
      ST3(I,J,K,11)=(ST3(I,J,K,11)+ST3(I+NX/2,J,NZ/2  -K,11))*0.5d0!ww
      ST3(I,J,K,12)=(ST3(I,J,K,12)+ST3(I+NX/2,J,NZ/2+1-K,12))*0.5d0!pp
      ST3(I,J,K,13)=(ST3(I,J,K,13)+ST3(I+NX/2,J,NZ/2  -K,13))*0.5d0!oxox
      ST3(I,J,K,14)=(ST3(I,J,K,14)+ST3(I+NX/2,J,NZ/2  -K,14))*0.5d0!oyoy
      ST3(I,J,K,15)=(ST3(I,J,K,15)+ST3(I+NX/2,J,NZ/2+1-K,15))*0.5d0!ozoz
      ST3(I,J,K,16)=(ST3(I,J,K,16)+ST3(I+NX/2,J,NZ/2+1-K,16))*0.5d0!uv
      ST3(I,J,K,17)=(ST3(I,J,K,17)-ST3(I+NX/2,J,NZ/2  -K,17))*0.5d0!vw
      ST3(I,J,K,18)=(ST3(I,J,K,18)-ST3(I+NX/2,J,NZ/2  -K,18))*0.5d0!wu
      ST3(I,J,K,19)=(ST3(I,J,K,19)+ST3(I+NX/2,J,NZ/2+1-K,19))*0.5d0!tt
      ST3(I,J,K,20)=(ST3(I,J,K,20)+ST3(I+NX/2,J,NZ/2+1-K,20))*0.5d0!ut
      ST3(I,J,K,21)=(ST3(I,J,K,21)+ST3(I+NX/2,J,NZ/2+1-K,21))*0.5d0!vt
      ST3(I,J,K,22)=(ST3(I,J,K,22)-ST3(I+NX/2,J,NZ/2  -K,22))*0.5d0!wt
      ST3(I,J,K,23)=(ST3(I,J,K,23)+ST3(I+NX/2,J,NZ/2+1-K,23))*0.5d0
      ST3(I,J,K,24)=(ST3(I,J,K,24)+ST3(I+NX/2,J,NZ/2+1-K,24))*0.5d0
      ST3(I,J,K,25)=(ST3(I,J,K,25)+ST3(I+NX/2,J,NZ/2+1-K,25))*0.5d0!sg11
      ST3(I,J,K,26)=(ST3(I,J,K,26)+ST3(I+NX/2,J,NZ/2+1-K,26))*0.5d0!sg22
      ST3(I,J,K,27)=(ST3(I,J,K,27)+ST3(I+NX/2,J,NZ/2  -K,27))*0.5d0!sg33
      ST3(I,J,K,28)=(ST3(I,J,K,28)+ST3(I+NX/2,J,NZ/2+1-K,28))*0.5d0!sg12
      ST3(I,J,K,29)=(ST3(I,J,K,29)-ST3(I+NX/2,J,NZ/2  -K,29))*0.5d0!sg23
      ST3(I,J,K,30)=(ST3(I,J,K,30)-ST3(I+NX/2,J,NZ/2  -K,30))*0.5d0!sg31
      ST3(I,J,K,31)=(ST3(I,J,K,31)+ST3(I+NX/2,J,NZ/2+1-K,31))*0.5d0!sgt1
      ST3(I,J,K,32)=(ST3(I,J,K,32)+ST3(I+NX/2,J,NZ/2+1-K,32))*0.5d0!sgt2
      ST3(I,J,K,33)=(ST3(I,J,K,33)-ST3(I+NX/2,J,NZ/2  -K,33))*0.5d0!sgt3
 201  CONTINUE
!$omp end do

!$omp do schedule(STATIC) collapse(2)
      DO 202 K=0,NZ/2
      DO 202 J=1,NY
      DO 202 I=1,NX/2
       ST3(I+NX/2,J,K, 9)=+ST3(I,J,NZ/2+1-K, 9)
       ST3(I+NX/2,J,K,10)=+ST3(I,J,NZ/2+1-K,10)
       ST3(I+NX/2,J,K,11)=+ST3(I,J,NZ/2  -K,11)
       ST3(I+NX/2,J,K,12)=+ST3(I,J,NZ/2+1-K,12)
       ST3(I+NX/2,J,K,13)=+ST3(I,J,NZ/2  -K,13)
       ST3(I+NX/2,J,K,14)=+ST3(I,J,NZ/2  -K,14)
       ST3(I+NX/2,J,K,15)=+ST3(I,J,NZ/2+1-K,15)
       ST3(I+NX/2,J,K,16)=+ST3(I,J,NZ/2+1-K,16)
       ST3(I+NX/2,J,K,17)=-ST3(I,J,NZ/2  -K,17)
       ST3(I+NX/2,J,K,18)=-ST3(I,J,NZ/2  -K,18)
       ST3(I+NX/2,J,K,19)=+ST3(I,J,NZ/2+1-K,19)
       ST3(I+NX/2,J,K,20)=+ST3(I,J,NZ/2+1-K,20)
       ST3(I+NX/2,J,K,21)=+ST3(I,J,NZ/2+1-K,21)
       ST3(I+NX/2,J,K,22)=-ST3(I,J,NZ/2  -K,22)
       ST3(I+NX/2,J,K,23)=+ST3(I,J,NZ/2+1-K,23)
       ST3(I+NX/2,J,K,24)=+ST3(I,J,NZ/2+1-K,24)
       ST3(I+NX/2,J,K,25)=+ST3(I,J,NZ/2+1-K,25)
       ST3(I+NX/2,J,K,26)=+ST3(I,J,NZ/2+1-K,26)
       ST3(I+NX/2,J,K,27)=+ST3(I,J,NZ/2  -K,27)
       ST3(I+NX/2,J,K,28)=+ST3(I,J,NZ/2+1-K,28)
       ST3(I+NX/2,J,K,29)=-ST3(I,J,NZ/2  -K,29)
       ST3(I+NX/2,J,K,30)=-ST3(I,J,NZ/2  -K,30)
       ST3(I+NX/2,J,K,31)=+ST3(I,J,NZ/2+1-K,31)
       ST3(I+NX/2,J,K,32)=+ST3(I,J,NZ/2+1-K,32)
       ST3(I+NX/2,J,K,33)=-ST3(I,J,NZ/2  -K,33)
 202  CONTINUE
!$omp end do

c!$omp do schedule(STATIC) collapse(2)
c      DO J=1,NY
c      DO I=1,NX
c       ST3(I,J,NZ/2,11)=(ST3(I,J,NZ/2-1,11)+ST3(I,J,NZ/2+1,11))/2.d0
c       ST3(I,J,NZ/2,13)=0.d0
c       ST3(I,J,NZ/2,14)=0.d0
c       ST3(I,J,NZ/2,17)=0.d0
c       ST3(I,J,NZ/2,18)=0.d0
c       ST3(I,J,NZ/2,22)=0.d0
c       ST3(I,J,NZ/2,27)=(ST3(I,J,NZ/2-1,27)+ST3(I,J,NZ/2+1,27))/2.d0
c       ST3(I,J,NZ/2,29)=0.d0
c       ST3(I,J,NZ/2,30)=0.d0
c       ST3(I,J,NZ/2,33)=0.d0
c      ENDDO
c      ENDDO
c!$omp end do

!$omp do schedule(STATIC) collapse(2)
      DO 301 K=0,NZ/2
      DO 301 J=1,NY
      DO 301 I=1,NX
         ST3(I,J,NZ+1-K, 9)=+ST3(I,J,K, 9)
         ST3(I,J,NZ+1-K,10)=+ST3(I,J,K,10)
         ST3(I,J,NZ  -K,11)=+ST3(I,J,K,11)
         ST3(I,J,NZ+1-K,12)=+ST3(I,J,K,12)
         ST3(I,J,NZ  -K,13)=-ST3(I,J,K,13)
         ST3(I,J,NZ  -K,14)=-ST3(I,J,K,14)
         ST3(I,J,NZ+1-K,15)=+ST3(I,J,K,15)
         ST3(I,J,NZ+1-K,16)=+ST3(I,J,K,16)
         ST3(I,J,NZ  -K,17)=-ST3(I,J,K,17)
         ST3(I,J,NZ  -K,18)=-ST3(I,J,K,18)
         ST3(I,J,NZ+1-K,19)=+ST3(I,J,K,19)
         ST3(I,J,NZ+1-K,20)=+ST3(I,J,K,20)
         ST3(I,J,NZ+1-K,21)=+ST3(I,J,K,21)
         ST3(I,J,NZ  -K,22)=-ST3(I,J,K,22)!
         ST3(I,J,NZ+1-K,23)=+ST3(I,J,K,23)
         ST3(I,J,NZ+1-K,24)=+ST3(I,J,K,24)
         ST3(I,J,NZ+1-K,25)=+ST3(I,J,K,25)
         ST3(I,J,NZ+1-K,26)=+ST3(I,J,K,26)
         ST3(I,J,NZ  -K,27)=+ST3(I,J,K,27)
         ST3(I,J,NZ+1-K,28)=+ST3(I,J,K,28)
         ST3(I,J,NZ  -K,29)=-ST3(I,J,K,29)
         ST3(I,J,NZ  -K,30)=-ST3(I,J,K,30)
         ST3(I,J,NZ+1-K,31)=+ST3(I,J,K,31)
         ST3(I,J,NZ+1-K,32)=+ST3(I,J,K,32)
         ST3(I,J,NZ  -K,33)=-ST3(I,J,K,33)!
 301  CONTINUE
!$omp end do

c!$omp do schedule(STATIC) collapse(2)
c      DO J=1,NY
c      DO I=1,NX
c       ST3(I,J,NZ,11)=(ST3(I,J,1,11)+ST3(I,J,NZ-1,11))/2.d0
c       ST3(I,J,NZ,13)=(ST3(I,J,1,13)+ST3(I,J,NZ-1,13))/2.d0
c       ST3(I,J,NZ,14)=(ST3(I,J,1,14)+ST3(I,J,NZ-1,14))/2.d0
c       ST3(I,J,NZ,17)=(ST3(I,J,1,17)+ST3(I,J,NZ-1,17))/2.d0
c       ST3(I,J,NZ,18)=(ST3(I,J,1,18)+ST3(I,J,NZ-1,18))/2.d0
c       ST3(I,J,NZ,22)=(ST3(I,J,1,22)+ST3(I,J,NZ-1,22))/2.d0
c       ST3(I,J,NZ,27)=(ST3(I,J,1,27)+ST3(I,J,NZ-1,27))/2.d0
c       ST3(I,J,NZ,29)=(ST3(I,J,1,29)+ST3(I,J,NZ-1,29))/2.d0
c       ST3(I,J,NZ,30)=(ST3(I,J,1,30)+ST3(I,J,NZ-1,30))/2.d0
c       ST3(I,J,NZ,33)=(ST3(I,J,1,33)+ST3(I,J,NZ-1,33))/2.d0
c      ENDDO
c      ENDDO
c!$omp end do
!$omp end parallel
c boundary ------------------
      CALL STATBC()
      RETURN
      END

      SUBROUTINE SYM2ZC()
      include '../par.f'
      include '../common.f'
!$    include 'omp_lib.h'

c Taking Symmetry ----------
cc Z-direction
!$omp parallel 
!$omp do schedule(STATIC) collapse(2)
      DO 201 K=0,NZ/2
      DO 201 J=1,NY
      DO 201 I=1,NX
       ST3(I,J,K, 9)=(ST3(I,J,K, 9)+ST3(I,J,NZ+1-K, 9))*0.5d0!uu
       ST3(I,J,K,10)=(ST3(I,J,K,10)+ST3(I,J,NZ+1-K,10))*0.5d0!vv
       ST3(I,J,K,11)=(ST3(I,J,K,11)+ST3(I,J,NZ  -K,11))*0.5d0!ww
       ST3(I,J,K,12)=(ST3(I,J,K,12)+ST3(I,J,NZ+1-K,12))*0.5d0!pp
       ST3(I,J,K,13)=(ST3(I,J,K,13)+ST3(I,J,NZ  -K,13))*0.5d0!oxox
       ST3(I,J,K,14)=(ST3(I,J,K,14)+ST3(I,J,NZ  -K,14))*0.5d0!oyoy
       ST3(I,J,K,15)=(ST3(I,J,K,15)+ST3(I,J,NZ+1-K,15))*0.5d0!ozoz
       ST3(I,J,K,16)=(ST3(I,J,K,16)+ST3(I,J,NZ+1-K,16))*0.5d0!uv
       ST3(I,J,K,17)=(ST3(I,J,K,17)-ST3(I,J,NZ  -K,17))*0.5d0!vw
       ST3(I,J,K,18)=(ST3(I,J,K,18)-ST3(I,J,NZ  -K,18))*0.5d0!wu
       ST3(I,J,K,19)=(ST3(I,J,K,19)+ST3(I,J,NZ+1-K,19))*0.5d0!tt
       ST3(I,J,K,20)=(ST3(I,J,K,20)+ST3(I,J,NZ+1-K,20))*0.5d0!ut
       ST3(I,J,K,21)=(ST3(I,J,K,21)+ST3(I,J,NZ+1-K,21))*0.5d0!vt
       ST3(I,J,K,22)=(ST3(I,J,K,22)-ST3(I,J,NZ  -K,22))*0.5d0!wt
       ST3(I,J,K,23)=(ST3(I,J,K,23)+ST3(I,J,NZ+1-K,23))*0.5d0
       ST3(I,J,K,24)=(ST3(I,J,K,24)+ST3(I,J,NZ+1-K,24))*0.5d0
       ST3(I,J,K,25)=(ST3(I,J,K,25)+ST3(I,J,NZ+1-K,25))*0.5d0!sg11
       ST3(I,J,K,26)=(ST3(I,J,K,26)+ST3(I,J,NZ+1-K,26))*0.5d0!sg22
       ST3(I,J,K,27)=(ST3(I,J,K,27)+ST3(I,J,NZ  -K,27))*0.5d0!sg33
       ST3(I,J,K,28)=(ST3(I,J,K,28)+ST3(I,J,NZ+1-K,28))*0.5d0!sg12
       ST3(I,J,K,29)=(ST3(I,J,K,29)-ST3(I,J,NZ  -K,29))*0.5d0!sg23
       ST3(I,J,K,30)=(ST3(I,J,K,30)-ST3(I,J,NZ  -K,30))*0.5d0!sg31
       ST3(I,J,K,31)=(ST3(I,J,K,31)+ST3(I,J,NZ+1-K,31))*0.5d0!sgt1
       ST3(I,J,K,32)=(ST3(I,J,K,32)+ST3(I,J,NZ+1-K,32))*0.5d0!sgt2
       ST3(I,J,K,33)=(ST3(I,J,K,33)-ST3(I,J,NZ  -K,33))*0.5d0!sgt3
 201  CONTINUE
!$omp end do
c
!$omp do schedule(STATIC) collapse(2)
      DO 301 K=0,NZ/2
      DO 301 J=1,NY
      DO 301 I=1,NX
         ST3(I,J,NZ+1-K, 9)=+ST3(I,J,K, 9)
         ST3(I,J,NZ+1-K,10)=+ST3(I,J,K,10)
         ST3(I,J,NZ  -K,11)=+ST3(I,J,K,11)
         ST3(I,J,NZ+1-K,12)=+ST3(I,J,K,12)
         ST3(I,J,NZ  -K,13)=-ST3(I,J,K,13)
         ST3(I,J,NZ  -K,14)=-ST3(I,J,K,14)
         ST3(I,J,NZ+1-K,15)=+ST3(I,J,K,15)
         ST3(I,J,NZ+1-K,16)=+ST3(I,J,K,16)
         ST3(I,J,NZ  -K,17)=-ST3(I,J,K,17)
         ST3(I,J,NZ  -K,18)=-ST3(I,J,K,18)
         ST3(I,J,NZ+1-K,19)=+ST3(I,J,K,19)
         ST3(I,J,NZ+1-K,20)=+ST3(I,J,K,20)
         ST3(I,J,NZ+1-K,21)=+ST3(I,J,K,21)
         ST3(I,J,NZ  -K,22)=-ST3(I,J,K,22)!
         ST3(I,J,NZ+1-K,23)=+ST3(I,J,K,23)
         ST3(I,J,NZ+1-K,24)=+ST3(I,J,K,24)
         ST3(I,J,NZ+1-K,25)=+ST3(I,J,K,25)
         ST3(I,J,NZ+1-K,26)=+ST3(I,J,K,26)
         ST3(I,J,NZ  -K,27)=+ST3(I,J,K,27)
         ST3(I,J,NZ+1-K,28)=+ST3(I,J,K,28)
         ST3(I,J,NZ  -K,29)=-ST3(I,J,K,29)
         ST3(I,J,NZ  -K,30)=-ST3(I,J,K,30)
         ST3(I,J,NZ  -K,33)=-ST3(I,J,K,33)!
 301  CONTINUE
!$omp end do

c!$omp do schedule(STATIC) collapse(2)
c      DO J=1,NY
c      DO I=1,NX
c       ST3(I,J,NZ,11)=(ST3(I,J,1,11)+ST3(I,J,NZ-1,11))/2.d0
c       ST3(I,J,NZ,13)=(ST3(I,J,1,13)+ST3(I,J,NZ-1,13))/2.d0
c       ST3(I,J,NZ,14)=(ST3(I,J,1,14)+ST3(I,J,NZ-1,14))/2.d0
c       ST3(I,J,NZ,17)=(ST3(I,J,1,17)+ST3(I,J,NZ-1,17))/2.d0
c       ST3(I,J,NZ,18)=(ST3(I,J,1,18)+ST3(I,J,NZ-1,18))/2.d0
c       ST3(I,J,NZ,22)=(ST3(I,J,1,22)+ST3(I,J,NZ-1,22))/2.d0
c       ST3(I,J,NZ,27)=(ST3(I,J,1,27)+ST3(I,J,NZ-1,27))/2.d0
c       ST3(I,J,NZ,29)=(ST3(I,J,1,29)+ST3(I,J,NZ-1,29))/2.d0
c       ST3(I,J,NZ,30)=(ST3(I,J,1,30)+ST3(I,J,NZ-1,30))/2.d0
c       ST3(I,J,NZ,33)=(ST3(I,J,1,33)+ST3(I,J,NZ-1,33))/2.d0
c      ENDDO
c      ENDDO
c!$omp end do

!$omp end parallel
c boundary ------------------
      CALL STATBC()
      RETURN
      END

      SUBROUTINE SYM2Y()
      include '../par.f'
      include '../common.f'
!$    include 'omp_lib.h'

c Taking Symmetry ----------
c y-direction
!$omp parallel 
!$omp do schedule(STATIC) collapse(2)
      DO 401 K=1,NZ
      DO 401 J=0,NY/2
      DO 401 I=1,NX
       ST3(I,J,K, 9)=(ST3(I,J,K, 9)+ST3(I,NY+1-J,K, 9))*0.5d0!uu
       ST3(I,J,K,10)=(ST3(I,J,K,10)+ST3(I,NY  -J,K,10))*0.5d0!vv
       ST3(I,J,K,11)=(ST3(I,J,K,11)+ST3(I,NY+1-J,K,11))*0.5d0!ww
       ST3(I,J,K,12)=(ST3(I,J,K,12)+ST3(I,NY+1-J,K,12))*0.5d0!pp
       ST3(I,J,K,13)=(ST3(I,J,K,13)-ST3(I,NY  -J,K,13))*0.5d0!oxox
       ST3(I,J,K,14)=(ST3(I,J,K,14)+ST3(I,NY+1-J,K,14))*0.5d0!oyoy
       ST3(I,J,K,15)=(ST3(I,J,K,15)-ST3(I,NY  -J,K,15))*0.5d0!ozoz
       ST3(I,J,K,16)=(ST3(I,J,K,16)-ST3(I,NY  -J,K,16))*0.5d0!uv
       ST3(I,J,K,17)=(ST3(I,J,K,17)-ST3(I,NY  -J,K,17))*0.5d0!vw
       ST3(I,J,K,18)=(ST3(I,J,K,18)+ST3(I,NY+1-J,K,18))*0.5d0!wu
       ST3(I,J,K,19)=(ST3(I,J,K,19)+ST3(I,NY+1-J,K,19))*0.5d0!tt
       ST3(I,J,K,20)=(ST3(I,J,K,20)+ST3(I,NY+1-J,K,20))*0.5d0!ut
       ST3(I,J,K,21)=(ST3(I,J,K,21)-ST3(I,NY  -J,K,21))*0.5d0!vt
       ST3(I,J,K,22)=(ST3(I,J,K,22)+ST3(I,NY+1-J,K,22))*0.5d0!wt
       ST3(I,J,K,23)=(ST3(I,J,K,23)+ST3(I,NY+1-J,K,23))*0.5d0!
       ST3(I,J,K,24)=(ST3(I,J,K,24)+ST3(I,NY+1-J,K,24))*0.5d0!
       ST3(I,J,K,25)=(ST3(I,J,K,25)+ST3(I,NY+1-J,K,25))*0.5d0!sg11
       ST3(I,J,K,26)=(ST3(I,J,K,26)+ST3(I,NY  -J,K,26))*0.5d0!sg22
       ST3(I,J,K,27)=(ST3(I,J,K,27)+ST3(I,NY+1-J,K,27))*0.5d0!sg33
       ST3(I,J,K,28)=(ST3(I,J,K,28)-ST3(I,NY  -J,K,28))*0.5d0!sg12
       ST3(I,J,K,29)=(ST3(I,J,K,29)-ST3(I,NY  -J,K,29))*0.5d0!sg23
       ST3(I,J,K,30)=(ST3(I,J,K,30)+ST3(I,NY+1-J,K,30))*0.5d0!sg31
       ST3(I,J,K,31)=(ST3(I,J,K,31)+ST3(I,NY+1-J,K,31))*0.5d0!sgt1
       ST3(I,J,K,32)=(ST3(I,J,K,32)-ST3(I,NY  -J,K,32))*0.5d0!sgt2
       ST3(I,J,K,33)=(ST3(I,J,K,33)+ST3(I,NY+1-J,K,33))*0.5d0!sgt3
 401  CONTINUE
!$omp end do
!$omp do schedule(STATIC) collapse(2)
      DO 501 K=1,NZ
      DO 501 J=0,NY/2
      DO 501 I=1,NX
         ST3(I,NY+1-J,K, 9)=+ST3(I,J,K, 9)
         ST3(I,NY-J,  K,10)=+ST3(I,J,K,10)
         ST3(I,NY+1-J,K,11)=+ST3(I,J,K,11)
         ST3(I,NY+1-J,K,12)=+ST3(I,J,K,12)
         ST3(I,NY  -J,K,13)=-ST3(I,J,K,13)
         ST3(I,NY+1-J,K,14)=+ST3(I,J,K,14)
         ST3(I,NY  -J,K,15)=-ST3(I,J,K,15)
         ST3(I,NY  -J,K,16)=-ST3(I,J,K,16)
         ST3(I,NY  -J,K,17)=-ST3(I,J,K,17)
         ST3(I,NY+1-J,K,18)=+ST3(I,J,K,18)
         ST3(I,NY+1-J,K,19)=+ST3(I,J,K,19)
         ST3(I,NY+1-J,K,20)=+ST3(I,J,K,20)
         ST3(I,NY  -J,K,21)=-ST3(I,J,K,21)!
         ST3(I,NY+1-J,K,22)=+ST3(I,J,K,22)
         ST3(I,NY+1-J,K,23)=+ST3(I,J,K,23)
         ST3(I,NY+1-J,K,24)=+ST3(I,J,K,24)
         ST3(I,NY+1-J,K,25)=+ST3(I,J,K,25)
         ST3(I,NY-J,  K,26)=+ST3(I,J,K,26)
         ST3(I,NY+1-J,K,27)=+ST3(I,J,K,27)
         ST3(I,NY  -J,K,28)=-ST3(I,J,K,28)
         ST3(I,NY  -J,K,29)=-ST3(I,J,K,29)
         ST3(I,NY+1-J,K,30)=+ST3(I,J,K,30)
         ST3(I,NY+1-J,K,31)=+ST3(I,J,K,31)
         ST3(I,NY  -J,K,32)=-ST3(I,J,K,32)!
         ST3(I,NY+1-J,K,33)=+ST3(I,J,K,33)
 501  CONTINUE
!$omp end do
!$omp end parallel


c boundary ------------------
      CALL STATBC()


      RETURN
      END

c=====================
      SUBROUTINE AVG2X()
      include '../par.f'
      include '../common.f'
      double precision tmp(0:NY,0:NZ,1:MST)
!$    include 'omp_lib.h'
c average in x ----------
c      write(*,*) 'in 1'
c      write(*,*) 'MST = ',MST

c!$omp parallel
c!$omp do schedule(STATIC) collapse(2)
      do MM=1,MST
      do K=0,NZ
      do J=0,NY
      tmp(J,K,MM)=0.d0
      enddo
      enddo
      enddo
c!$omp end do
c!$omp end parallel

c      write(*,*) 'in 2'
   
c in x
c!$OMP PARALLEL DO REDUCTION(+:tmp)      
      DO 205 MM=9,MST
      DO 205 K=1,NZ
      DO 205 J=1,NY
      DO 205 I=1,NX
       tmp(J,K,MM)=tmp(J,K,MM)+ST3(I,J,K,MM)
 205  CONTINUE

c      write(*,*) 'in 3'

c!$omp parallel 
c!$omp do schedule(STATIC) collapse(2)
      DO 305 MM=9,MST
      DO 305 K=1,NZ
      DO 305 J=1,NY
      DO 305 I=1,NX
       ST3(I,J,K,MM)= tmp(J,K,MM)/DBLE(NX)
 305  CONTINUE
c!$omp end do
c!$omp end parallel
c      write(*,*) 'in 4'
      CALL STATBC()
      RETURN
      END

c=====================
      SUBROUTINE AVG2Z()
      include '../par.f'
      include '../common.f'
      double precision :: tmp(0:NX,0:NY,1:MST)
!$    include 'omp_lib.h'
c average in z ----------

c!$omp parallel 
c!$omp do schedule(STATIC) collapse(2)
      do 201 MM=1,MST
      do 201 J=0,NY
      do 201 I=0,NX
      tmp(I,J,MM)=0.d0
 201  CONTINUE
c!$omp end do
c!$omp end parallel
   
c in x
c!$OMP PARALLEL    
c!$OMP DO REDUCTION(+:tmp)      
      DO 205 MM=1,MST
      DO 205 K=1,NZ
      DO 205 J=1,NY
      DO 205 I=1,NX
       tmp(I,J,MM)=tmp(I,J,MM)+ST3(I,J,K,MM)
 205  CONTINUE
c!$omp end do
c!$omp end parallel

!$omp parallel 
!$omp do schedule(STATIC) collapse(2)
      DO 305 MM=9,MST
      DO 305 K=1,NZ
      DO 305 J=1,NY
      DO 305 I=1,NX
       ST3(I,J,K,MM)= tmp(I,J,MM)/DBLE(NZ)
 305  CONTINUE
!$omp end do
!$omp end parallel
      CALL STATBC()
      RETURN
      END
c====


      SUBROUTINE STATBC()
      include '../par.f'
      include '../common.f'
!$    include 'omp_lib.h'

!$omp parallel 
c boundary ------------------
!$omp do schedule(STATIC) collapse(2)
      DO 1040 K=1,NZ
      DO 1040 I=1,NX
         ST3(I,NY+1,K,1)=-ST3(I,NY,K,1)
         ST3(I,NY  ,K,2)=0.d0 
         ST3(I,NY+1,K,3)=-ST3(I,NY,K,3)
         ST3(I,NY+1,K,4)=ST3(I,NY,K,4)
         ST3(I,NY  ,K,5)=0.d0
         ST3(I,NY+1,K,6)=0.d0
         ST3(I,NY  ,K,7)=0.d0
         ST3(I,NY+1,K,8)=-ST3(I,NY,K,8)
         ST3(I,0,K,1)=-ST3(I,1,K,1)
         ST3(I,0,K,2)=0.d0 
         ST3(I,0,K,3)=-ST3(I,1,K,3)
         ST3(I,0,K,4)=ST3(I,1,K,4)
         ST3(I,0,K,5)=0.d0
         ST3(I,0,K,6)=0.d0
         ST3(I,0,K,7)=0.d0
         ST3(I,0,K,8)=-ST3(I,1,K,8)
 1040 CONTINUE
!$omp end do 

!$omp do schedule(STATIC) collapse(2)
      DO 1050 II=1,8
      DO 1050 K=1,NZ
      DO 1050 J=0,NY+1
      ST3(0,J,K,II)=ST3(NX,J,K,II)
      ST3(NX+1,J,K,II)=ST3(1,J,K,II)
 1050 CONTINUE
!$omp end do 

!$omp do schedule(STATIC) collapse(2)
      DO 1060 II=1,8
      DO 1060 J=0,NY+1
      DO 1060 I=0,NX+1
      ST3(I,J,0,II)=ST3(I,J,NZ,II)
      ST3(I,J,NZ+1,II)=ST3(I,J,1,II)
 1060 CONTINUE
!$omp end do 
      
cc Boundary 
!$omp do schedule(STATIC) collapse(2)
      DO 2200 K=1,NZ
      DO 2200 I=1,NX
      ST3(I,0,K,1)=-ST3(I,1,K,1)
      ST3(I,0,K,2)=0.d0
      ST3(I,0,K,3)=-ST3(I,1,K,3)
      ST3(I,0,K,4)=ST3(I,1,K,4)
      ST3(I,0,K,5)=ST3(I,1,K,5)
      ST3(I,0,K,6)=ST3(I,1,K,6)
      ST3(I,0,K,7)=ST3(I,1,K,7)
      ST3(I,0,K,8)=-ST3(I,1,K,8)
      ST3(I,0,K,9)=-ST3(I,1,K,9)
      ST3(I,0,K,10)=0.d0
      ST3(I,0,K,11)=-ST3(I,1,K,11)
      ST3(I,0,K,12)=ST3(I,1,K,12)
      ST3(I,0,K,13)=ST3(I,1,K,13)
      ST3(I,0,K,14)=ST3(I,1,K,14)
      ST3(I,0,K,15)=ST3(I,1,K,15)
      ST3(I,0,K,16)=0.d0
      ST3(I,0,K,17)=0.d0
      ST3(I,0,K,18)=-ST3(I,1,K,18)
      ST3(I,0,K,19)=-ST3(I,1,K,19)
      ST3(I,0,K,20)=-ST3(I,1,K,20)
      ST3(I,0,K,21)=0.d0
      ST3(I,0,K,22)=-ST3(I,1,K,22)
      ST3(I,0,K,23)=2.d0*ST3(I,1,K,23)-ST3(I,2,K,23)
      ST3(I,0,K,24)=2.d0*ST3(I,1,K,24)-ST3(I,2,K,24)
      ST3(I,0,K,25)=-ST3(I,1,K,25)
      ST3(I,0,K,26)=0.d0
      ST3(I,0,K,27)=-ST3(I,1,K,27)
      ST3(I,0,K,28)=0.d0
      ST3(I,0,K,29)=0.d0
      ST3(I,0,K,30)=-ST3(I,1,K,30)
      ST3(I,0,K,31)=-ST3(I,1,K,31)
      ST3(I,0,K,32)=0.d0
      ST3(I,0,K,33)=-ST3(I,1,K,33)
      ST3(I,NY+1,K,1)=-ST3(I,NY,K,1)
      ST3(I,NY  ,K,2)=0.d0
      ST3(I,NY+1,K,3)=-ST3(I,NY,K,3)
      ST3(I,NY+1,K,4)=ST3(I,NY,K,4)
      ST3(I,NY+1,K,5)=ST3(I,NY,K,5)
      ST3(I,NY+1,K,6)=ST3(I,NY,K,6)
      ST3(I,NY+1,K,7)=ST3(I,NY,K,7)
      ST3(I,NY+1,K,8)=-ST3(I,NY,K,8)
      ST3(I,NY+1,K,9)=-ST3(I,NY,K,9)
      ST3(I,NY,  K,10)=0.d0
      ST3(I,NY+1,K,11)=-ST3(I,NY,K,11)
      ST3(I,NY+1,K,12)=ST3(I,NY,K,12)
      ST3(I,NY+1,K,13)=ST3(I,NY,K,13)
      ST3(I,NY+1,K,14)=ST3(I,NY,K,14)
      ST3(I,NY+1,K,15)=ST3(I,NY,K,15)
      ST3(I,NY  ,K,16)=0.d0
      ST3(I,NY  ,K,17)=0.d0
      ST3(I,NY+1,K,18)=-ST3(I,NY,K,18)
      ST3(I,NY+1,K,19)=-ST3(I,NY,K,19)
      ST3(I,NY+1,K,20)=-ST3(I,NY,K,20)
      ST3(I,NY  ,K,21)=0.d0
      ST3(I,NY+1,K,22)=-ST3(I,NY,K,22)
      ST3(I,NY+1,K,23)=2.d0*ST3(I,NY,K,23)-ST3(I,NY-1,K,23)
      ST3(I,NY+1,K,24)=2.d0*ST3(I,NY,K,24)-ST3(I,NY-1,K,24)
      ST3(I,NY+1,K,25)=-ST3(I,NY,K,25)
      ST3(I,NY,  K,26)=0.d0
      ST3(I,NY+1,K,27)=-ST3(I,NY,K,27)
      ST3(I,NY  ,K,28)=0.d0
      ST3(I,NY  ,K,29)=0.d0
      ST3(I,NY+1,K,30)=-ST3(I,NY,K,30)
      ST3(I,NY+1,K,31)=-ST3(I,NY,K,31)
      ST3(I,NY  ,K,32)=0.d0
      ST3(I,NY+1,K,33)=-ST3(I,NY,K,33)
 2200 CONTINUE
!$omp end do 
 
!$omp do schedule(STATIC) collapse(2)
      DO 2210 IS=1,MST
      DO 2210 K=1,NZ
      DO 2210 J=0,NY+1
      ST3(0,J,K,IS)=ST3(NX,J,K,IS)
      ST3(NX+1,J,K,IS)=ST3(1,J,K,IS)
 2210 CONTINUE
!$omp end do 

!$omp do schedule(STATIC) collapse(2)
      DO 2220 IS=1,MST
      DO 2220 J=0,NY+1
      DO 2220 I=0,NX+1
      ST3(I,J,0,IS)=ST3(I,J,NZ,IS)
      ST3(I,J,NZ+1,IS)=ST3(I,J,1,IS)
 2220 CONTINUE
!$omp end do 
!$omp end parallel 

c

      RETURN
      END


      SUBROUTINE STATOUT()
      INCLUDE '../par.f'
      INCLUDE '../common.f'
!$    include 'omp_lib.h'
c Write ====================================================
      OPEN(10,FILE='Out/ctr.out',STATUS='UNKNOWN')
      WRITE(10,*)NST
      CLOSE(10)

      OPEN(10,FILE='Out/stat3.out',FORM='UNFORMATTED')
      WRITE(10)DT*DBLE(NST*IIC)
      WRITE(10)NX,NY,NZ,MST
      WRITE(10)(X(I),I=0,NX+1)
      WRITE(10)(Y(J),J=0,NY+1)
      WRITE(10)(Z(K),K=0,NZ+1)
      WRITE(10)(X12(I),I=0,NX)
      WRITE(10)(Y12(J),J=0,NY)
      WRITE(10)(Z12(K),K=0,NZ)
      WRITE(10)((((ST3(I,J,K,IS),I=0,NX+1),J=0,NY+1),K=0,NZ+1),IS=1,MST)
      WRITE(10)((((EV(I,J,K,IS),I=0,NX+1),J=0,NY+1),K=0,NZ+1),IS=1,2)
      WRITE(10)((((EL(I,J,K,IS),I=0,NX+1),J=0,NY+1),K=0,NZ+1),IS=1,2)
      CLOSE(10)
c------------------------------------

      RETURN
      END
