# Supplementary material for: Numerical evaluation reveals the effect of branching morphology on vessel transport properties during angiogenesis
Source: PLoS Comput Biol. 2021 Jun 16;17(6):e1008398. doi: 10.1371/journal.pcbi.1008398 (PMC8238234; doi:10.1371/journal.pcbi.1008398)
Supplement: S1 Data — (GZ) [file pcbi.1008398.s007.gz › Mirzapourshafiyi_etal_2021_SampleCodes/simulation/stat/makeanim.f]

c
c out3d.f
c --- Output for 3D visual data
c
      SUBROUTINE MAKEANIM()
      INCLUDE '../par.f'
      INCLUDE '../common.f'
      CHARACTER*7 EXT
C
      WRITE(EXT,620)III
      DO 10 I=1,8
         IF(EXT(I:I).EQ.' ')EXT(I:I)='0'
 10   CONTINUE
 620  FORMAT(I7)
C

      OPEN(10,FILE='ANIM/xyz',FORM='UNFORMATTED')
      WRITE(10)NX,NY,NZ
      WRITE(10)REAL(DT)
      WRITE(10)REAL(REB)
      WRITE(10)REAL(PRL)
      WRITE(10)(REAL(X(I)),I=0,NX+1)
      WRITE(10)(REAL(Y(J)),J=0,NY+1)
      WRITE(10)(REAL(Z(K)),K=0,NZ+1)
      CLOSE(10)
C surface data
      OPEN(10,FILE='ANIM/anim.'//EXT,FORM='UNFORMATTED')
      DO 400 K=0,NZ+1
      DO 400 J=0,NY+1
      DO 400 I=0,NX+1
      WRITE(10) 
     +REAL(FLS(I,J,K)),REAL(CHI(I,J,K,4))
     +,REAL(UX(I,J,K)),REAL(UY(I,J,K)),REAL(UZ(I,J,K)),REAL(P(I,J,K))
     +,REAL(TT(I,J,K))
 400  CONTINUE
      CLOSE(10)

! in Z-X plane
c      OPEN(10,FILE='ANIM/xy',FORM='UNFORMATTED')
c      WRITE(10)(REAL(X(I)),I=1,NX)
c      WRITE(10)(REAL(Y(J)),J=1,NY)
c      CLOSE(10)

c      OPEN(10,FILE='ANIM/anim_xy.'//EXT,FORM='UNFORMATTED')
c      DO J=1,NY
c      DO I=1,NX
c      K=1
c      WRITE(10) 
c     +REAL(FLS(I,J,K))
c     +,REAL(UX(I,J,K)+UX(I-1,J,K))/2.0
c     +,REAL(UY(I,J,K)+UY(I,J-1,K))/2.0
c     +,REAL(UZ(I,J,K)+UZ(I,J,K-1))/2.0
c     +,REAL(P(I,J,K))
c     +,REAL(TS(I,J,K,1))
c     +,REAL(FLV(I,J,K,4))
c     +,REAL(CHI(I,J,K,4))
c      ENDDO
c      ENDDO
c      CLOSE(10)


      RETURN
      END
