# Supplementary material for: Numerical evaluation reveals the effect of branching morphology on vessel transport properties during angiogenesis
Source: PLoS Comput Biol. 2021 Jun 16;17(6):e1008398. doi: 10.1371/journal.pcbi.1008398 (PMC8238234; doi:10.1371/journal.pcbi.1008398)
Supplement: S1 Data — (GZ) [file pcbi.1008398.s007.gz › Mirzapourshafiyi_etal_2021_SampleCodes/simulation/stat/out3d.f]

c
c out3d.f
c --- Output for 3D visual data
c
      SUBROUTINE OUT3D()
      INCLUDE '../par.f'
      INCLUDE '../common.f'
      CHARACTER*6 EXT
C
      RETTMP=160.D0
C
      WRITE(EXT,620)III
      DO 10 I=1,6
         IF(EXT(I:I).EQ.' ')EXT(I:I)='0'
 10   CONTINUE
C
C surface data
C
      OPEN(10,FILE='Anim/surf-xy.'//EXT)
      DO 100 J=1,64
         DO 110 I=ICTR+1,ICTR+128
            WRITE(10,600)
     +           X12(I)*RETTMP,Y(J)*RETTMP,Z12(0),
     +           (UX(I,J,1)-ST(I,J,1))*REB/RETTMP
 110     CONTINUE
 100  CONTINUE
      CLOSE(10)
      OPEN(10,FILE='Anim/surf-xz.'//EXT)
      DO 200 K=1,NZ
         DO 210 I=ICTR,ICTR+128
            WRITE(10,600)
     +           X12(I)*RETTMP,Y12(0),Z(K)*RETTMP,
     +           UX(I,1,K)*REB/RETTMP/(DY12(0)/2.D0*RETTMP)
 210     CONTINUE
 200  CONTINUE
      CLOSE(10)
      OPEN(10,FILE='Anim/surf-yz.'//EXT)
      I=ICTR+64
      DO 300 K=1,NZ
      DO 300 J=1,64
         WRITE(10,600)
     +        X12(I)*RETTMP,Y(J)*RETTMP,Z(K)*RETTMP,
     +        (UX(I,J,K)-ST(I,J,1))*REB/RETTMP
 300  CONTINUE
      CLOSE(10)
 600  FORMAT(4E12.4)
 620  FORMAT(I6)
C
C
C
      OPEN(10,FILE='Anim/vort.'//EXT)
      DO 400 K=1,NZ
      DO 400 J=1,64
      DO 400 I=ICTR+1,ICTR+128
         Q=((P(I,J+1,K)-P(I,J,K))/(Y(J+1)-Y(J))
     +      -(P(I,J,K)-P(I,J-1,K))/(Y(J)-Y(J-1)))
     +      /(Y12(J)-Y12(J-1))
     +      +(P(I-1,J,K)-2.D0*P(I,J,K)+P(I+1,J,K))/DX**2
     +      +(P(I,J,K-1)-2.D0*P(I,J,K)+P(I,J,K+1))/DZ**2
         WRITE(10,610) X(I)*RETTMP,Y(J)*RETTMP,Z(K)*RETTMP,
     +         Q*REB**2/RETTMP**4
 400  CONTINUE
 610  FORMAT(4E12.4)
      CLOSE(10)
      RETURN
      END
