# Supplementary material for: Numerical evaluation reveals the effect of branching morphology on vessel transport properties during angiogenesis
Source: PLoS Comput Biol. 2021 Jun 16;17(6):e1008398. doi: 10.1371/journal.pcbi.1008398 (PMC8238234; doi:10.1371/journal.pcbi.1008398)
Supplement: S1 Data — (GZ) [file pcbi.1008398.s007.gz › Mirzapourshafiyi_etal_2021_SampleCodes/simulation/stat/pws.f]

c
c stat/pws.f
c (C) 2009 Y. Kametani
c
      SUBROUTINE PWS()
      INCLUDE '../par.f'
      INCLUDE '../common.f'
c
      PTMP1=P(NX*1/4,NY/2,1)
      PYMP2=P(NX*3/4,NY/2,1)
      UTMP1=(UX(NX*1/4,NY/2,1)+UX(NX*1/4-1,NY/2,1))*0.5D0
      VTMP1=(UY(NX*1/4,NY/2,1)+UY(NX*1/4,NY/2-1,1))*0.5D0
      WTMP2=(UZ(NX*3/4,NY/2,1)+UZ(NX*3/4,NY/2,0))*0.5D0
      UTMP2=(UX(NX*3/4,NY/2,1)+UX(NX*3/4-1,NY/2,1))*0.5D0
      VTMP2=(UY(NX*3/4,NY/2,1)+UY(NX*3/4,NY/2-1,1))*0.5D0
      WTMP2=(UZ(NX*3/4,NY/2,1)+UZ(NX*3/4,NY/2,0))*0.5D0
      OPEN(200,FILE='Out/spec.out')
      WRITE(200,610)TID, UTMP1,UTMP2,VTMP1,VTMP2,WTMP1,WTMP2
     +             ,PTMP1,PTMP2
 610  FORMAT('',5E15.7)
C
      RETURN
      END
