# Supplementary material for: Numerical evaluation reveals the effect of branching morphology on vessel transport properties during angiogenesis
Source: PLoS Comput Biol. 2021 Jun 16;17(6):e1008398. doi: 10.1371/journal.pcbi.1008398 (PMC8238234; doi:10.1371/journal.pcbi.1008398)
Supplement: S1 Data — (GZ) [file pcbi.1008398.s007.gz › Mirzapourshafiyi_etal_2021_SampleCodes/simulation/solver/outlet.f]

c solver/outlet2.f
c 2007/7/20 shimada
c 2009-05-07 Fukagata
c 2009- Kametani
      SUBROUTINE OUTLET()
      INCLUDE '../par.f'
      INCLUDE '../common.f'
      COMMON /PB/ PHII,PHIO,IBC
      COMMON /PBD/PHIID,PHIOD,IBCD
      REAL*8 CB(0:NY+2),CB12(0:NY+2)
      REAL*8 UF
      REAL*8 PHII(0:NY+1,0:NZ+1),PHIID(0:NY+1,0:NZ+1)
      REAL*8 PHIO(0:NY+1,0:NZ+1),PHIOD(0:NY+1,0:NZ+1)
      real*8 omzi(-1:NY+2,0:NZ+2)
      real*8 omzo(-1:NY+2,0:NZ+2)
      REAL*8 FVX(0:NY+2,0:NZ+2),FVY(0:NY+2,0:NZ+2),FVZ(0:NY+2,0:NZ+2)
      REAL*8 FVX1(0:NY+2,0:NZ+2),FVY1(0:NY+2,0:NZ+2),FVZ1(0:NY+2,0:NZ+2)
      REAL*8 FVT(0:NY+2,0:NZ+2),FVT1(0:NY+2,0:NZ+2)
      REAL*8 CG(3), CZ(3)
c
      CG(1)=8.D0/15.D0
      CG(2)=5.D0/12.D0
      CG(3)=3.D0/4.D0
      CZ(1)=0.D0
      CZ(2)=-17.D0/60.D0
      CZ(3)=-5.D0/12.D0
c
c OUTLET BOUNDARY
c A. for Main domain
      IBC=1
      UF=1.d0      
c make local bulk velocity
c
      DO 100 J=1,NY
      CB(J)=0.D0
      CB12(J)=0.d0
      DO 101 K=1,NZ
      CB(J) =CB(J) +UX(NX-1,J,K)
 101  CONTINUE
      CB(J)=CB(J)/DBLE(NZ)
 100  CONTINUE
      CB(0)=-CB(1)
      CB(NY+1)=CB(NY)
c
      DO 110 J=1,NY
      DO 110 K=1,NZ
         CB12(J)=(CB(J+1)*DY(J+1)+CB(J)*DY(J))
     +        /2.D0/DY12(J)
 110  CONTINUE
      CB12(NY)=CB12(NY-1)
      CB12(0)=0.D0
c
      OPEN(20,FILE='Out/cb.instant')
      DO 613 J=0,NY
         WRITE(20,615)Y(J),Y12(J),CB(J),CB12(J)
 613  CONTINUE
 615  FORMAT(6E12.4)
      CLOSE(20)
      OPEN(30,FILE='outchk')
      WRITE(30,5000)TID,VXO(NY/2,1),VYO(NY/2,1),VZO(NY/2,1)
5000  FORMAT('',4E15.7 )

c A. for Main domain
c      DO 721 L=1,3
      DO 700 K=0,NZ+1
      DO 700 J=0,NY+1
         FVX(J,K)=-CB(J)*(VXO(J,K)-UX(NX-1,J,K))/DX
         FVY(J,K)=-CB12(J)*(VYO(J,K)-UY(NX,J,K))/DX/0.5D0
         FVZ(J,K)=-CB(J)*(VZO(J,K)-UZ(NX,J,K))/DX/0.5d0
         FVT(J,K)=-CB(J)*(TTO(J,K)-TT(NX,J,K))/DX/0.5D0
 700  CONTINUE
      DO 721 L=1,3
      DO 710 K=0,NZ+1
      DO 710 J=0,NY+1
         VXO(J,K)=VXO(J,K)+DT*(CG(L)*FVX(J,K)+CZ(L)*FVX1(J,K))
         VYO(J,K)=VYO(J,K)+DT*(CG(L)*FVY(J,K)+CZ(L)*FVY1(J,K))
         VZO(J,K)=VZO(J,K)+DT*(CG(L)*FVZ(J,K)+CZ(L)*FVZ1(J,K))
         TTO(J,K)=TTO(J,K)+DT*(CG(L)*FVT(J,K)+CZ(L)*FVT1(J,K))
         FVX1(J,K)=FVX(J,K)
         FVY1(J,K)=FVY(J,K)
         FVZ1(J,K)=FVZ(J,K)
         FVT1(J,K)=FVT(J,K)
 710  continue
 721  continue
c semi-implicit 
c      do K=0,NZ+1
c      do J=0,NY+1
c      VXO(J,K)=(VXO(J,K)+CB(J)*DT/DX*UX(NX-1,J,K))
c     +/(1.d0+CB(J)*DT/DX)
c      VYO(J,K)=(VYO(J,K)+DT/DX/0.5D0*UY(NX,J,K))
c     +/(1.d0+1.d0*DT/DX/0.5D0)
c      VZO(J,K)=(VZO(J,K)+2.D0*CB(J)*DT/DX*UZ(NX,J,K))
c     +/(1.d0+2.d0*CB(J)*DT/DX)
c      TTO(J,K)=(TTO(J,K)+2.D0*CB(J)*DT/DX*TT(NX,J,K))
c     +/(1.d0+2.d0*CB(J)*DT/DX)
c      enddo
c      enddo
c
      UF=1.D0
      DO K=0,NZ+1
      DO J=0,NY+1
         omzi(J,K)=(UY(1,J,K)-UY(0,J,K))/DX
     +            -(UX(0,J+1,K)-UX(0,J,K))/DY12(J)
         omzo(J,K)=(UY(NX+1,J,K)-UY(NX,J,K))/DX
     +            -(UX(NX,J+1,K)-UX(NX,J,K))/DY12(J)
      enddo
      enddo 
      do K=0,NZ+1
      omzi(-1,K)=omzi(0,K)
      omzo(-1,K)=omzo(0,K)
      enddo
c
      DO 120 K=0,NZ+1
      DO 120 J=0,NY+1
        PIN(J,K)=P(1,J,K)-DBLE(IBC)*DX/1.D0*(
     +     (0.5D0*(omzi(J-1,K)+omzi(J,K)))**2.D0
     +/(2.D0*REB)
     +     -PHII(J,K)/DT)
        POUT(J,K)=P(NX,J,K)+DBLE(IBC)*DX/1.D0*(
     +     (0.5D0*(omzo(J-1,K)+omzo(J,K)))**2.D0
     +/(2.D0*REB)
     +     -PHIO(J,K)/DT)
 120  CONTINUE
c


c ROOF BOUNDARY ----------------------------
c A. Main Domain
      DO 720 K=1,NZ
      DO 720 I=0,NX
         UUP(I,K)=1.d0
         VUP(I,K)=UY(I,NY-1,K)
         WUP(I,K)=0.D0
         TUP(I,K)=1.D0
         UWL(I,K)=0.D0
         VWL(I,K)=0.D0
         WWL(I,K)=0.D0
c         TWL(I,K)=1.D0
 720  CONTINUE
      do K=1,NZ
      do I=0,NX
      IF(FLVI(I,1,K,4).GT.0.2d0)then
      TWL(I,K)=0.d0
      ELSE
      TWL(I,K)=TT(I,1,K)
      ENDIF
      ENDDO
      ENDDO


      do K=1,NZ
      do I=0,NX
      IF(FLVI(I,1,K,4).GT.0.2d0)then
      TTLA(I,K)=0.d0
      ELSE
      TTLA(I,K)=TTA(I,1,K)
      ENDIF
      ENDDO
      ENDDO
c
c
c Adjustment
c A. Main Domain
c inlet
      QI=0.D0
      DO 131 K=1,NZ
      DO 131 J=1,NY
c         QI=QI+DZ*DY(J)*UXDRV(NXDR/2,J,K)
         QI=QI+DZ*DY(J)*VXI(J,K)
 131  CONTINUE
c outlet
      QO=0.D0
      DO 132 K=1,NZ
      DO 132 J=1,NY
         QO=QO+DZ*DY(J)*VXO(J,K)
 132  CONTINUE
c bottom
      QB=0.D0
      DO 134 K=1,NZ
      DO 134 I=1,NX
         QB=QB+DX*DZ*VWL(I,K)
 134  CONTINUE
c
c upper
c
      QU=0.D0
      DO 135 K=1,NZ
      DO 135 I=1,NX
         QU=QU+DX*DZ*VUP(I,K)
 135  CONTINUE
      write(*,*)'v_upper=',QU/(XL*ZL)
c
      QERR=QI+QB-QO-QU
c      write(*,*)'outlet2, Main: Qi, Qo, Qu, Qerr = ',QI, QO, QU, QERR          
c correction at outlet boundary
      DO 20 K=1,NZ
      DO 20 J=1,NY
         VXO(J,K)=VXO(J,K)*(QI+QB-QU)/QO
 20   CONTINUE

c
c
c Check
c
c outlet
      QO=0.D0
      DO 140 K=1,NZ
      DO 140 J=1,NY
         QO=QO+DY(J)*DZ*VXO(J,K)
 140  CONTINUE
c
      QERR=QI+QB-QO-QU
c      write(*,*)'outlet2, Main: Qi, Qo, Qu, Qerr = ',QI, QO, QU, QERR
c
      RETURN
      END

      SUBROUTINE INLET()
      INCLUDE '../par.f'
      INCLUDE '../common.f'
       
      DO K=1,NZ
      DO J=1,NY
      VXI(J,K)=1.d0
      VYI(J,K)=0.d0
      VZI(J,K)=0.d0
      TTI(J,K)=1.d0
      ENDDO
      ENDDO
c make sponge layer
      DO I=0,NX+1
      SPG(I)=0.d0
      ENDDO      

      RETURN
      END

      SUBROUTINE VESSEL_INOUT()
      INCLUDE '../par.f'
      INCLUDE '../common.f'
      
      VMI=0.d0
      VMO=0.d0

      DO K=0,NZ+1
      DO I=0,NX+1
      VUP(I,K)=0.d0
      VWL(I,K)=0.d0
      ENDDO
      enddo
c center search
      ILA=0
      IRA=0
      ILV=0
      IRV=0
      DO I=1,IMID
      IF(FLS(I,NY,NZ/2).GT.0.and.FLS(I+1,NY,NZ/2).LE.0) then
      ILA=I
      GOTO 101
      endif
      ENDDO
101   continue
      DO I=IMID,1,-1
      IF(FLS(I,NY,NZ/2).GT.0.and.FLS(I-1,NY,NZ/2).LE.0) then
      IRA=I
      GOTO 102
      endif
      ENDDO
102   continue
      DO I=IMID,NX
      IF(FLS(I,NY,NZ/2).GT.0.and.FLS(I+1,NY,NZ/2).LE.0) then
      ILV=I
      GOTO 103
      endif
      ENDDO
103   continue
      DO I=NX,IMID,-1
      IF(FLS(I,NY,NZ/2).GT.0.and.FLS(I-1,NY,NZ/2).LE.0) then 
      IRV=I
      GOTO 104
      endif
      ENDDO
104   continue

      XCA=(X(ILA)+X(IRA))/2.d0
      RA=(X(IRA)-X(ILA))/2.d0
      XCV=(X(ILV)+X(IRV))/2.d0
      RV=(X(IRV)-X(ILV))/2.d0
    
      IF(III.EQ.1) THEN
      write(*,*) 'XCA=',XCA
      write(*,*) 'XCV=',XCV
      write(*,*) 'RA =',RA
      write(*,*) 'RV =',RV
      ENDIF

      DO K=1,NZ
      DO I=1,NX
      IF(I.LT.IMID) THEN
      RRR=DSQRT((X(I)-XCA)**2.d0+(Z(K)-ZL/2.d0)**2.d0)
c      VUP(I,K)=DMIN1(0.d0,-2.d0*(1.d0-4.d0*((RRR/0.8d0)**2.d0)))
      VUP(I,K)=-1.d0*(1.d0-FLV(I,NY,K,2))
      VMI=VMI+VUP(I,K)*DX*DZ
      ELSEIF(I.GE.IMID) THEN
      RRR=DSQRT((X(I)-XCV)**2.d0+(Z(K)-ZL/2.d0)**2.d0)
c      VUP(I,K)=DMAX1(0.d0,2.d0*(1.d0-4.d0*((RRR/0.8d0)**2.d0)))
      VUP(I,K)=(1.d0-FLV(I,NY,K,2))*UY(I,NY-1,K)
c      VUP(I,K)=DABS(UY(I,NY-1,K))
      VMO=VMO+VUP(I,K)*DX*DZ
      ENDIF
      VWL(I,K)=0.d0
      ENDDO
      ENDDO

c inlet adjust
      DO K=1,NZ
      DO I=1,IMID
      VUP(I,K)=VUP(I,K)/DABS(VMI)
      ENDDO
      ENDDO
      
      VMI=0.d0 
      DO K=0,NZ
      DO I=0,IMID
      VMI=VMI+VUP(I,K)*DX*DZ
      ENDDO
      ENDDO
      IF(III.EQ.1) THEN
      write(6,*) 'VMI=',VMI
      ENDIF

      TETA=DT*100.d0
c      DO K=1,NZ
c      DO I=IMID,NX
c      VUP(I,K)=VUP(I,K)*DABS(VMI)*DABS(VMO)/(VMO)**2!*DMIN1((DT*DBLE(III)/TETA),1.d0)
c      ENDDO
c      ENDDO

      VMO=0.d0 
      DO K=0,NZ
      DO I=IMID,NX
      VMO=VMO+VUP(I,K)*DX*DZ
      ENDDO
      ENDDO
      IF(III.EQ.1) THEN
      write(6,*) 'VMO=',VMO
      ENDIF

      RETURN
      END
