# Supplementary material for: Numerical evaluation reveals the effect of branching morphology on vessel transport properties during angiogenesis
Source: PLoS Comput Biol. 2021 Jun 16;17(6):e1008398. doi: 10.1371/journal.pcbi.1008398 (PMC8238234; doi:10.1371/journal.pcbi.1008398)
Supplement: S1 Data — (GZ) [file pcbi.1008398.s007.gz › Mirzapourshafiyi_etal_2021_SampleCodes/simulation/solver/mkf.f]

c
c
c solver/mkf.f
c (C) 2004 K. Fukagata 
c
      SUBROUTINE MKF()
      INCLUDE '../par.f'
      INCLUDE '../common.f'
!$    include 'omp_lib.h'
      scl=1.d0
      TREF=0.d0
      AREF=0.d0
      ETAW=1.d0/DT
c      ETAW=ETA
c      DO K=1,NZ
c      DO I=1,NX
c       TREF=TREF+TS(I,1,K,1)*DZ*DX
c       AREF=AREF+DZ*DX*(1.d0-FLV(I,NY,K,4))
c      ENDDO
c      ENDDO
c      TREF=TREF/AREF

      DO K=1,NZ
      DO J=1,NY
      DO I=1,NX
       TREF=TREF+TS(I,J,K,1)*DZ*DX*DY(J)*(1.d0-FLV(I,J,K,4))
       AREF=AREF+DZ*DX*DY(J)*(1.d0-FLV(I,NY,K,4))
      ENDDO
      ENDDO
      ENDDO
      TREF=TREF/AREF
c calculate les term
      IF(ILES.EQ.1) CALL MKFEV(EL)


c choose bulk velocity
      KFLG=0 
      IF(AUXB.GT.0.d0) KFLG=1
      UBS=AUXB*DBLE(KFLG)+UXB*DBLE(1-KFLG)
      TTS=TXB0*DBLE(KFLG)+TXB0*DBLE(1-KFLG)

!$omp parallel 
!$omp do schedule(static) collapse(2) 
      DO K=0,NZ+1
      DO J=0,NY+1
      DO I=0,NX+1
      US(I,J,K)=ST3(I,J,K,1)*DBLE(KFLG)+UX(I,J,K)*DBLE(1-KFLG)
      ENDDO
      ENDDO
      ENDDO
!$omp end do

!$omp do schedule(static) collapse(2) 
      DO 200 K=1,NZ
      DO 200 J=1,NY
      DO 200 I=1,NX
c
c Fx
c
         FX(I,J,K)=
c -d(ux ux)/dx
     +        -(
     +         (UX(I,  J,K)+UX(I+1,J,K))*(UX(I,  J,K)+UX(I+1,J,K))
     +        -(UX(I-1,J,K)+UX(I,  J,K))*(UX(I-1,J,K)+UX(I,  J,K))
     +        )/4.D0/DX
cc -d(uy ux)/dy
     +        -(
     +         (UY(I,J,  K)+UY(I+1,J,  K))*(UX(I,J,  K)+UX(I,J+1,K))
     +        -(UY(I,J-1,K)+UY(I+1,J-1,K))*(UX(I,J-1,K)+UX(I,J,  K))
     +        )/4.D0/DY(J)
cc -d(uz ux)/dz
     +        -(
     +         (UZ(I,J,K  )+UZ(I+1,J,K  ))*(UX(I,J,K  )+UX(I,J,K+1))
     +        -(UZ(I,J,K-1)+UZ(I+1,J,K-1))*(UX(I,J,K-1)+UX(I,J,K  ))
     +        )/4.D0/DZ
cc -dP/dx
     +        +GPM!*(1.d0-FLV(I,J,K,1))
c VPM_res
     +        -ETA*UMD(I,J,K,1)*CHI(I,J,K,1)
c les terms
     +        +DBLE(ILES)*FEV(I,J,K,1)
c wall-function 
! on vpm
     + +DBLE(ISLP)*ETA*(UTA(I,J,K,1)+UTA(I+1,J,K,1))/2.d0*CHI(I,J,K,1)
     + +DBLE(IPEN)*ETA*(UNO(I,J,K,1)+UNO(I+1,J,K,1))/2.d0*CHI(I,J,K,1)
! on channel wall 
     + +(
     & DBLE(ISLP)*(UTA(I,J,K,1)+UTA(I+1,J,K,1))/2.d0
     &+DBLE(IPEN)*(UNO(I,J,K,1)+UNO(I+1,J,K,1))/2.d0
     &-UX(I,J,K)
     &)*(1.d0-CHI(I,J,K,1))*DBLE(IWF(I,J,K)*IWF(I+1,J,K)*IWLF)/DT
cc Fy
cc
         FY(I,J,K)=
cc -d(ux uy)/dx
     +        -(
     +         (DY(J)*UX(I,  J,K)+DY(J+1)*UX(I,  J+1,K))
     +              *(UY(I,  J,K)        +UY(I+1,J,  K))
     +        -(DY(J)*UX(I-1,J,K)+DY(J+1)*UX(I-1,J+1,K))
     +              *(UY(I-1,J,K)        +UY(I,  J,  K))
     +        )/4.D0/DX/DY12(J)
cc -d(uy uy)/dy
     +        -(
     +         (UY(I,J,  K)+UY(I,J+1,K))*(UY(I,J,K  )+UY(I,J+1,K))
     +        -(UY(I,J-1,K)+UY(I,J,  K))*(UY(I,J-1,K)+UY(I,J,K  ))
     +        )/4.D0/DY12(J)
cc -d(uz uy)/dz
     +        -(
     +         (DY(J)*UZ(I,J,K  )+DY(J+1)*UZ(I,J+1,K  ))
     +              *(UY(I,J,K  )        +UY(I,J,  K+1))
     +        -(DY(J)*UZ(I,J,K-1)+DY(J+1)*UZ(I,J+1,K-1))
     +              *(UY(I,J,K-1)        +UY(I,J,  K))
     +        )/4.D0/DZ/DY12(J)
     +    +PRL*RIC*(1.d0-CHI(I,J,K,2))
     +  *(DBLE(IPCM)*(TS(I,J,K,1)+TS(I,J+1,K,1))/2.d0
     +    +(DBLE(1-IPCM)*(TT(I,J,K)+TT(I,J+1,K))/2.d0))
cc
c VPM_res
     +        -ETA*UMD(I,J,K,2)*CHI(I,J,K,2)
cc les terms
     +        +DBLE(ILES)*FEV(I,J,K,2)
cc wall-functionon vpm
     + +dble(ISLP)*ETA*(UTA(I,J,K,2)+UTA(I,J+1,K,2))/2.d0*CHI(I,J,K,2)
     + +dble(IPEN)*ETA*(UNO(I,J,K,2)+UNO(I,J+1,K,2))/2.d0*CHI(I,J,K,2)
c! on channel wall 
     + +(
     & DBLE(ISLP)*(UTA(I,J,K,2)+UTA(I,J+1,K,2))/2.d0
     &+DBLE(IPEN)*(UNO(I,J,K,2)+UNO(I,J+1,K,2))/2.d0
     &-UY(I,J,K)
     &)*(1.d0-CHI(I,J,K,2))*DBLE(IWF(I,J,K)*IWF(I,J+1,K)*IWLF)/DT
cc Fz
cc
         FZ(I,J,K)=
c -d(ux uz)/dx
     +        -(
     +         (UX(I,  J,K)+UX(I,  J,K+1))*(UZ(I,  J,K)+UZ(I+1,J,K))
     +        -(UX(I-1,J,K)+UX(I-1,J,K+1))*(UZ(I-1,J,K)+UZ(I,  J,K))
     +        )/4.D0/DX
c -d(uy uz)/dy
     +        -(
     +         (UY(I,J,  K)+UY(I,J,  K+1))*(UZ(I,J,  K)+UZ(I,J+1,K))
     +        -(UY(I,J-1,K)+UY(I,J-1,K+1))*(UZ(I,J-1,K)+UZ(I,J,  K))
     +        )/4.D0/DY(J)
c -d(uz uz)/dz
     +        -(
     +         (UZ(I,J,K  )+UZ(I,J,K+1))*(UZ(I,J,K  )+UZ(I,J,K+1))
     +        -(UZ(I,J,K-1)+UZ(I,J,K  ))*(UZ(I,J,K-1)+UZ(I,J,K  ))
     +        )/4.D0/DZ
c VPM_res
     +        -ETA*UMD(I,J,K,3)*CHI(I,J,K,3)
cc les terms
     +        +DBLE(ILES)*FEV(I,J,K,3)
cc wall-functionon vpm
     + +dble(ISLP)*ETA*(UTA(I,J,K,3)+UTA(I,J,K+1,3))/2.d0*CHI(I,J,K,3)
     + +dble(IPEN)*ETA*(UNO(I,J,K,3)+UNO(I,J,K+1,3))/2.d0*CHI(I,J,K,3)
c! on channel wall 
     + +(
     & DBLE(ISLP)*(UTA(I,J,K,3)+UTA(I,J,K+1,3))/2.d0
     &+DBLE(IPEN)*(UNO(I,J,K,3)+UNO(I,J,K+1,3))/2.d0
     &-UZ(I,J,K)
     &)*(1.d0-CHI(I,J,K,3))*DBLE(IWF(I,J,K)*IWF(I,J,K+1)*IWLF)/DT
cc
c
c FT
c------------------------------------------------
         FT(I,J,K)=AGPM0*(1.d0-CHI(I,J,K,4))
c    source prop to u
c     ++(
c     +(US(I,J,K)+US(I-1,J,K))*0.5d0/UBS
c     +-(AL(I+1,J,K)-AL(I-1,J,K))/2.d0/DX/UBS/REB/PRL
c     +)*DBLE(IHEAT)
c    uniform heating + isothermal
c     ++ DBLE(1-IHEAT)*DBLE(ISOT)
c    uniform heating + conjugate
c     ++ DBLE(1-IHEAT)*DBLE(1-ISOT)*(1.d0-FLV(I,J,K,4))
c     +    *(XL*YL*ZL)/(XL*YL*ZL-VOL)

c
c Diffusion term
         DUX(I,J,K)=(
     +        +AXU(I,J,K,1)*UX(I-1,J,K)
     +        +AXU(I,J,K,2)*UX(I,J,  K)
     +        +AXU(I,J,K,3)*UX(I+1,J,K)
     +        +AYU(I,J,K,1)*UX(I,J-1,K)
     +        +AYU(I,J,K,2)*UX(I,J,  K)
     +        +AYU(I,J,K,3)*UX(I,J+1,K)
     +        +AZU(I,J,K,1)*UX(I,J,K-1)
     +        +AZU(I,J,K,2)*UX(I,J,  K)
     +        +AZU(I,J,K,3)*UX(I,J,K+1)
     +        )/REB
         DUY(I,J,K)=(
     +        +AXV(I,J,K,1)*UY(I-1,J,K)
     +        +AXV(I,J,K,2)*UY(I,J,  K)
     +        +AXV(I,J,K,3)*UY(I+1,J,K)
     +        +AYV(I,J,K,1)*UY(I,J-1,K)
     +        +AYV(I,J,K,2)*UY(I,J,  K)
     +        +AYV(I,J,K,3)*UY(I,J+1,K)
     +        +AZV(I,J,K,1)*UY(I,J,K-1)
     +        +AZV(I,J,K,2)*UY(I,J,  K)
     +        +AZV(I,J,K,3)*UY(I,J,K+1)
     +        )/REB
         DUZ(I,J,K)=(
     +        +AXW(I,J,K,1)*UZ(I-1,J,K)
     +        +AXW(I,J,K,2)*UZ(I,J,  K)
     +        +AXW(I,J,K,3)*UZ(I+1,J,K)
     +        +AYW(I,J,K,1)*UZ(I,J-1,K)
     +        +AYW(I,J,K,2)*UZ(I,J,  K)
     +        +AYW(I,J,K,3)*UZ(I,J+1,K)
     +        +AZW(I,J,K,1)*UZ(I,J,K-1)
     +        +AZW(I,J,K,2)*UZ(I,J,  K)
     +        +AZW(I,J,K,3)*UZ(I,J,K+1)
     +        )/REB
         DTT(I,J,K)=(
     +        +ACTX(I,J,K,1)*TT(I-1,J,K)
     +        +ACTX(I,J,K,2)*TT(I,J,  K)
     +        +ACTX(I,J,K,3)*TT(I+1,J,K)
     +        +ACT(I,J,K,1)*TT(I,J-1,K)
     +        +ACT(I,J,K,2)*TT(I,J,  K)
     +        +ACT(I,J,K,3)*TT(I,J+1,K)
     +        +ACTZ(I,J,K,1)*TT(I,J,K-1)
     +        +ACTZ(I,J,K,2)*TT(I,J,  K)
     +        +ACTZ(I,J,K,3)*TT(I,J,K+1)
     +        )/REB/PRL
 200  CONTINUE
!$omp end do
!$omp end parallel
      CALL MKFTCNV()
      RETURN
      END


      SUBROUTINE MKFTCNV()
      INCLUDE '../par.f'
      INCLUDE '../common.f'
      real*8 DTTC(0:NX+2,0:NY+2,0:NZ+2)
      real*8 TTC(0:NX+2,0:NY+2,0:NZ+2)
      real*8 RT(0:NX+2,0:NY+2,0:NZ+2)
!$    include 'omp_lib.h'
      
!$omp parallel 
!$omp do schedule(static) collapse(2) 
      DO 100 K=1,NZ
      DO 100 J=1,NY
      DO 100 I=1,NX
         DTTC(I,J,K)=TT(I,J,K)-TT(I-1,J,K)
         TTC(I,J,K)=(TT(I,J,K)+TT(I-1,J,K))*0.5d0
 100  CONTINUE
!$omp end do

c TVD prep.
      IF(ITV.EQ.1) THEN
!$omp do schedule(static) collapse(2) 
      DO 150 K=1,NZ
      DO 150 J=1,NY
      DO 150 I=1,NX
c ---------
       IF ((I.EQ.1).OR.(I.EQ.NX).OR.(DTTC(I,J,K).EQ.0.D0)) THEN
        RT(I,J,K)=1.D0
        TTC(I,J,K)=TT(I-1,J,K)
     +            +0.5D0*DMAX1(0.D0,DMIN1(1.D0,2.D0*RT(I,J,K)))
     +            *DTTC(I,J,K)
         ELSEIF ((UX(I-1,J,K)+UX(I-1,J,K)).GT.0.D0) THEN
           RT(I,J,K)=DTTC(I-1,J,K)/DTTC(I,J,K)
           TTC(I,J,K)=TT(I-1,J,K)
     +                 +0.5D0*DMAX1(0.D0,DMIN1(1.D0,2.D0*RT(I,J,K)))
     +                 *DTTC(I,J,K)
         ELSEIF ((UX(I-1,J,K)+UX(I-1,J,K)).LT.0.D0) THEN
           RT(I,J,K)=DTTC(I+1,J,K)/DTTC(I,J,K)
           TTC(I,J,K)=TT(I,J,K)
     +               -0.5D0*DMAX1(0.D0,DMIN1(1.D0,2.D0*RT(I,J,K)))
     +               *DTTC(I,J,K)
         ELSE
           RT(I,J,K)=1.D0
           TTC(I,J,K)=TT(I-1,J,K)
     +               +0.5D0*DMAX1(0.D0,DMIN1(1.D0,2.D0*RT(I,J,K)))
     +               *DTTC(I,J,K)
       ENDIF
 150  CONTINUE
!$omp end do
      ENDIF      

c boudanry 
!$omp do schedule(static) collapse(2) 
      DO K=1,NZ
      DO J=1,NY
      TTC(0,J,K)=TTC(NX,J,K)
      TTC(NX+1,J,K)=TTC(1,J,K)
      ENDDO
      ENDDO
!$omp end do
      
!$omp do schedule(static) collapse(2) 
      DO K=1,NZ
      DO J=1,NY
      DO I=1,NX
         FT(I,J,K)=FT(I,J,K)
c -d(ux T)/dx
     +        -(
     +         UX(I,  J,K)*TTC(I+1,J,K)
     +        -UX(I-1,J,K)*TTC(I,J,K)
     +        )/DX
c -d(uy T)/dy
     +        -(
     +         UY(I,J,  K)*(TT(I,J,  K)+TT(I,J+1,K))
     +        -UY(I,J-1,K)*(TT(I,J-1,K)+TT(I,J,  K))
     +        )/2.D0/DY(J)
c -d(uz T)/dz
     +        -(
     +         UZ(I,J,K  )*(TT(I,J,K  )+TT(I,J,K+1))
     +        -UZ(I,J,K-1)*(TT(I,J,K-1)+TT(I,J,K  ))
     +        )/2.D0/DZ

c wall-functionon vpm! shuusei
c     +        +UTG(I,J,K,4)*ETA*DBLE(ILES*ISOT)*CHI(I,J,K,4)
c     +        +(UTG(I,J,K,4)-TT(I,J,K)*DBLE(ILES))*CHI(I,J,K,4)*ETA
      ENDDO
      ENDDO
      ENDDO
!$omp end do
!$omp end parallel  

      RETURN
      END

      SUBROUTINE MKFEV(EVD)
      INCLUDE '../par.f'
      INCLUDE '../common.f'
!$    include 'omp_lib.h'
      double precision::EVD(0:NX+1,0:NY+1,0:NZ+1,2)
c Eddy viscous
!$omp parallel 
!$omp do schedule(static) collapse(2) 
      DO K=1,NZ
      DO J=1,NY
      DO I=1,NX
      FEV(I,J,K,1)=
     +     +(
     +      +(
     +         (((DX/(1.d0+EVD(I+1,J,K,1))
     +          + DX/(1.d0+EVD(I,J,K,1))
     +         )/(DX+DX))**-1.d0)
     +        *(UXA(I+1,J,K)-UXA(I,J,K))/DX
     +        -(((DX/(1.d0+EVD(I,J,K,1))
     +          +DX/(1.d0+EVD(I-1,J,K,1))
     +         )/(DX+DX))**-1.d0)
     +        *(UXA(I,J,K)-UXA(I-1,J,K))/DX
     +       )/DX
     +      +(
     +         (((DX*DY(J)/(1.d0+EVD(I+1,J,K,1))
     +          +DX*DY(J)/(1.d0+EVD(I,J,K,1))
     +          +DX*DY(J+1)/(1.d0+EVD(I+1,J+1,K,1))
     +          +DX*DY(J+1)/(1.d0+EVD(I,J+1,K,1))
     +         )/(DX+DX)/(DY(J)+DY(J+1)))**-1.d0)
     +        *(UYA(I+1,J,K)-UYA(I,J,K))/DX
     +        -(((DX*DY(J)/(1.d0+EVD(I+1,J,K,1))
     +          +DX*DY(J)/(1.d0+EVD(I,J,K,1))
     +          +DX*DY(J-1)/(1.d0+EVD(I+1,J-1,K,1))
     +          +DX*DY(J-1)/(1.d0+EVD(I,J-1,K,1))
     +         )/(DX+DX)/(DY(J)+DY(J-1)))**-1.d0)
     +        *(UYA(I+1,J-1,K)-UYA(I,J-1,K))/DX
     +       )/DY(J)
     +      +(
     +         (((DX*DZ/(1.d0+EVD(I+1,J,K,1))
     +          +DX*DZ /(1.d0+EVD(I,J,K,1))
     +          +DX*DZ /(1.d0+EVD(I+1,J,K+1,1))
     +          +DX*DZ /(1.d0+EVD(I,J,K+1,1))
     +         )/(DX+DX)/(DZ+DZ))**-1.d0)
     +        *(UZA(I+1,J,K)-UZA(I,J,K))/DX
     +        -(((DX*DZ/(1.d0+EVD(I+1,J,K-1,1))
     +           +DX*DZ/(1.d0+EVD(I,J,K-1,1))
     +           +DX*DZ/(1.d0+EVD(I+1,J,K,1))
     +           +DX*DZ/(1.d0+EVD(I,J,K,1))
     +         )/(DX+DX)/(DZ+DZ))**-1.d0)
     +        *(UZA(I+1,J,K-1)-UZA(I,J,K-1))/DX
     +       )/DZ
     +      )/REB

       FEV(I,J,K,2)=
     +      (
     +       (
     +        (((DY(J+1)*DX/(1.d0+EVD(I,J+1,K,1))
     +        + DY(J)*DX   /(1.d0+EVD(I,J,K,1))
     +        + DY(J+1)*DX /(1.d0+EVD(I+1,J+1,K,1))
     +        + DY(J)  *DX /(1.d0+EVD(I+1,J,K,1))
     +         )/(DY(J+1)+DY(J))/(DX+DX))**-1.d0)
     +        *(UXA(I,J+1,K)-UXA(I,J,K))/DY12(J)
     +       -(((DY(J+1)*DX/(1.d0+EVD(I-1,J+1,K,1))
     +         + DY(J)*DX  /(1.d0+EVD(I-1,  J,K,1))
     +         + DY(J+1)*DX/(1.d0+EVD(I  ,J+1,K,1))
     +         + DY(J)*DX/  (1.d0+EVD(I  ,J  ,K,1))
     +         )/(DX+DX)/(DY(J)+DY(J+1)))**-1.d0)
     +        *(UXA(I-1,J+1,K)-UXA(I-1,J,K))/DY12(J)
     +       )/DX
     +
     +      +(
     +         (((DY(J+1)/(1.d0+EVD(I,J+1,K,1))
     +        +   DY(J)  /(1.d0+EVD(I,J,K,1))
     +         )/(DY(J+1)+DY(J)))**-1.d0)
     +        *(UYA(I,J+1,K)-UYA(I,J,K))/DY(J+1)
     +        -(((DY(J)  /(1.d0+EVD(I,J,K,1))
     +        +   DY(J-1)/(1.d0+EVD(I,J-1,K,1))
     +         )/(DY(J)+DY(J-1)))**-1.d0)
     +        *(UYA(I,J,K)-UYA(I,J-1,K))/DY(J)
     +       )/DY12(J)
     +
     +      +(
     +         (((DY(J+1)*DZ/(1.d0+EVD(I,J+1,K,1))
     +        +   DY(J)  *DZ/(1.d0+EVD(I,J,K,1))
     +        +   DY(J+1)*DZ/(1.d0+EVD(I,J+1,K+1,1))
     +        +   DY(J)  *DZ/(1.d0+EVD(I,J,K+1,1))
     +         )/(DY(J+1)+DY(J))/(DZ+DZ))**-1.d0)
     +        *(UZA(I,J+1,K)-UZA(I,J,K))/DY12(J)
     +        -(((DY(J+1)*DZ/(1.d0+EVD(I,J+1,K-1,1))
     +        +  DY(J)*DZ   /(1.d0+EVD(I,  J,K-1,1))
     +        +  DY(J+1)*DZ /(1.d0+EVD(I  ,J+1,K,1))
     +        +  DY(J)*DZ   /(1.d0+EVD(I  ,J  ,K,1))
     +         )/(DY(J)+DY(J+1))/(DZ+DZ))**-1.d0)
     +        *(UZA(I,J+1,K-1)-UZA(I,J,K-1))/DY12(J)
     +       )/DZ
     +      )/REB

           FEV(I,J,K,3)=
     +     (
     +       (
     +        (((DX*DZ/(1.d0+EVD(I,J,K+1,1))
     +        +  DX*DZ/(1.d0+EVD(I,J,K,1))
     +        +  DX*DZ/(1.d0+EVD(I+1,J,K+1,1))
     +        +  DX*DZ/(1.d0+EVD(I+1,J,K,1))
     +         )/(DX+DX)/(DZ+DZ))**-1.d0)
     +        *(UXA(I,J,K+1)-UXA(I,J,K))/DZ
     +        -(((DX*DZ/(1.d0+EVD(I-1,J,K+1,1))
     +        +   DX*DZ/(1.d0+EVD(I-1,  J,K,1))
     +        +   DX*DZ/(1.d0+EVD(I  ,J,K+1,1))
     +        +   DX*DZ/(1.d0+EVD(I  ,J  ,K,1))
     +         )/(DX+DX)/(DZ+DZ))**-1.d0)
     +        *(UXA(I-1,J,K+1)-UXA(I-1,J,K))/DZ
     +       )/DX
     +      +(
     +        (((DX*DZ/(1.d0+EVD(I,J,K+1,1))
     +        +  DX*DZ/(1.d0+EVD(I,J,K,1))
     +         )/(DX+DX)/(DZ+DZ))**-1.d0)
     +        *(UZA(I,J,K+1)-UZA(I,J,K))/DZ
     +        -(((DX*DZ/(1.d0+EVD(I,J,K,1))
     +        +  DX*DZ /(1.d0+EVD(I,J,K-1,1))
     +         )/(DX+DX)/(DZ+DZ))**-1.d0)
     +        *(UZA(I,J,K)-UZA(I,J,K-1))/DZ
     +       )/DZ
     +
     +      +(
     +        (((DY(J)*DZ  /(1.d0+EVD(I,J,K+1,1))
     +        + DY(J)*DZ   /(1.d0+EVD(I,J,K,1))
     +        + DY(J+1)*DZ /(1.d0+EVD(I,J+1,K+1,1))
     +        + DY(J+1)*DZ /(1.d0+EVD(I,J+1,K,1))
     +         )/(DY(J)+DY(J+1))/(DZ+DZ))**-1.d0)
     +        *(UYA(I,J,K+1)-UYA(I,J,K))/DZ
     +        -(((DY(J-1)*DZ/(1.d0+EVD(I,J-1,K+1,1))
     +        +   DY(J-1)*DZ/(1.d0+EVD(I,J-1,K  ,1))
     +        +   DY(J)*DZ  /(1.d0+EVD(I  ,J,K+1,1))
     +        +   DY(J)*DZ  /(1.d0+EVD(I  ,J  ,K,1))
     +         )/(DY(J)+DY(J-1))/(DZ+DZ))**-1.d0)
     +        *(UYA(I,J-1,K+1)-UYA(I,J-1,K))/DZ
     +       )/DY(J)
     +      )/REB
      ENDDO
      ENDDO
      ENDDO
!$omp end do
!$omp end parallel  

      RETURN
      END
