# Supplementary material for: Numerical evaluation reveals the effect of branching morphology on vessel transport properties during angiogenesis
Source: PLoS Comput Biol. 2021 Jun 16;17(6):e1008398. doi: 10.1371/journal.pcbi.1008398 (PMC8238234; doi:10.1371/journal.pcbi.1008398)
Supplement: S1 Data — (GZ) [file pcbi.1008398.s007.gz › Mirzapourshafiyi_etal_2021_SampleCodes/simulation/solver/mkcond.f]

c
c solver/mkcond.f
c (C) 2019 Y. Kameani 
c
      
      SUBROUTINE MKPCMT(HH)
      INCLUDE '../par.f'
      INCLUDE '../common.f'
      DOUBLE PRECISION, DIMENSION(0:NX+1,0:NY+1,0:NZ+1):: RCT,ALT
      DOUBLE PRECISION, DIMENSION(0:NX+2,0:NY+2,0:NZ+2):: HH
      TSL=1.d0!200.D0/31.d0/(1.32d0/0.4167d0)
      TBND=1.d-1
      ALTS=1.d0
      ALTL=0.5d0
      ALR=ALTL/ALTS
 
c      aa=5.d-3
      aa=1.d-2
c      TDRP0=-1.d0/STE_P*(-0.5d0)-0.5d0*aa
c      TDRP1=-1.d0/STE_PL*(0.5d0)+0.5d0*aa
      TEP0=(TSL/2.d0)/(aa*STE_P-1.d0)
      TEP1=(-TSL/2.d0)/(aa*STE_PL-1.d0)
      EPA=(-1.d0/STE_P)/(aa-1.d0/STE_P)-1.d0
      
      H0=(STE_P*T0_P-0.5d0)

      IF(III.EQ.1) write(*,*)'TSL =', TSL
      IF(III.EQ.1) write(*,*)'Upper edge =', TEP1
      IF(III.EQ.1) write(*,*)'Lower edge =', TEP0
      DO K=0,NZ+1
      DO J=0,NY+1
      DO I=0,NX+1
       TS(I,J,K,3)=(HH(I,J,K)-H0)/STE_F+T0_P
       IF(HH(I,J,K).LT.TEP0) THEN
        TS(I,J,K,2)=(HH(I,J,K)+TSL/2.d0)/STE_P
        RCT(I,J,K)=STE_P
       ELSEIF(HH(I,J,K).GT.TEP1) THEN
        TS(I,J,K,2)=(HH(I,J,K)-TSL/2.d0)/STE_PL
        RCT(I,J,K)=STE_PL
       ELSE
        TS(I,J,K,2)=aa*HH(I,J,K)
        RCT(I,J,K)=(aa)**-1.d0
       ENDIF
      ENDDO
      ENDDO
      ENDDO

!$OMP PARALLEL DO      
      DO K=1,NZ
      DO J=1,NY
      DO I=1,NX
      TS(I,J,K,1)=TS(I,J,K,3)*FLV(I,J,K,4)
     ++TS(I,J,K,2)*(1.d0-FLV(I,J,K,4))
      ENDDO
      ENDDO
      ENDDO


c Calculate RC
c------      
      DO K=1,NZ
      DO J=1,NY
      DO I=1,NX
       IF(HH(I,J,K).LT.TEP0) THEN
        XI(I,J,K)=0.d0
        DXI(I,J,K)=0.d0
        ALT(I,J,K)=ALTS
       ELSEIF(HH(I,J,K).GT.TEP1) THEN
        XI(I,J,K)=1.d0
        DXI(I,J,K)=0.d0
        ALT(I,J,K)=ALTL
       ELSE
        NPP=1
c        XI(I,J,K)=((DSIN(PI/(TEP1-TEP0)*HH(I,J,K))+1.d0)*0.5d0)
c     &                                     **DBLE(NPP)
c        ALT(I,J,K)=-(ALR-1.d0)/2.d0*(DCOS(XI(I,J,K)*PI)+1.d0)+ALR
c        DXI(I,J,K)=
c     +DBLE(NPP)*(DSIN(PI/(TEP1-TEP0)*HH(I,J,K)+1.d0)*0.5d0)**DBLE(NPP-1)
c     +   *DCOS(PI/(TEP1-TEP0)*HH(I,J,K))*0.5d0*PI/(TEP1-TEP0)
        XI(I,J,K)=1.d0/(TEP1-TEP0)*(HH(I,J,K)-TEP0)
        ALT(I,J,K)=(ALR-1.d0)/(TEP1-TEP0)*(HH(I,J,K)-TEP0)+1.d0
        DXI(I,J,K)=1.d0/(TEP1-TEP0)
       ENDIF
      ENDDO
      ENDDO
      ENDDO

      DO K=1,NZ
      DO J=1,NY
      XI(0,J,K)=XI(1,J,K)
      XI(NX+1,J,K)=XI(NX,J,K)
      DXI(0,J,K)=DXI(1,J,K)
      DXI(NX+1,J,K)=DXI(NX,J,K)
      ENDDO 
      ENDDO
      DO J=1,NY
      DO I=0,NX+1
      XI(I,J,0   )=XI(I,J,NZ)
      XI(I,J,NZ+1)=XI(I ,J,1)
      DXI(I,J,0   )=DXI(I,J,NZ)
      DXI(I,J,NZ+1)=DXI(I ,J,1)
      ENDDO 
      ENDDO
      DO K=0,NZ+1
      DO I=0,NX+1
      XI(I,0,K   )=XI(I,1,K)
      XI(I,NY+1,K)=XI(I,NY,K)
      DXI(I,0,K   )=DXI(I,1,K)
      DXI(I,NY+1,K)=DXI(I,NY,K)
      ENDDO 
      ENDDO
      

!$OMP PARALLEL DO      
      DO K=1,NZ
      DO J=1,NY
      DO I=1,NX
      CHI(I,J,K,1)=1.d0-(1.d0-FLV(I,J,K,1))*(XI(I,J,K)+XI(I+1,J,K))/2.d0
      CHI(I,J,K,2)=1.d0-(1.d0-FLV(I,J,K,2))*(XI(I,J,K)+XI(I,J+1,K))/2.d0
      CHI(I,J,K,3)=1.d0-(1.d0-FLV(I,J,K,3))*(XI(I,J,K)+XI(I,J,K+1))/2.d0
      CHI(I,J,K,4)=1.d0-(1.d0-FLV(I,J,K,4))*XI(I,J,K)
      ENDDO
      ENDDO
      ENDDO


c RC modelling
!$OMP PARALLEL DO      
      DO K=1,NZ
      DO J=1,NY
      DO I=1,NX
      RC(I,J,K)=RCT(I,J,K)*(1.d0-FLV(I,J,K,4))+STE_F*FLV(I,J,K,4)
      AL(I,J,K)=ALT(I,J,K)*(1.d0-FLV(I,J,K,4))+CLM*FLV(I,J,K,4)
      ENDDO
      ENDDO
      ENDDO
!$OMP PARALLEL DO      
      DO K=1,NZ
      DO J=1,NY
      DO I=1,NX
c      DRC(I,J,K)=(-1.d0/RCT(I,J,K)+1.d0/STE_F+1.d-8)*-1.d0
c      DRC(I,J,K)=(-(STE_F-STE_P)
c     &/(FLV(I,J,K,4)*STE_F+(1.d0-FLV(I,J,K,4))*STE_P)**2.d0)**-1.d0
      DRC(I,J,K)=(-(STE_F-RCT(I,J,K))
     &/(FLV(I,J,K,4)*STE_F+(1.d0-FLV(I,J,K,4))*RCT(I,J,K))**2.d0)**-1.d0
      ENDDO
      ENDDO
      ENDDO

c boundary 
      DO K=1,NZ
      DO J=1,NY
      TS(0,J,K,1)=TS(1,J,K,1)
      TS(NX+1,J,K,1)=TS(NX,J,K,1)
      AL(0,J,K)=AL(1,J,K)
      AL(NX+1,J,K)=AL(NX,J,K)
      RC(0,J,K)=RC(1,J,K)
      RC(NX+1,J,K)=RC(NX,J,K)
      ENDDO 
      ENDDO
      DO J=1,NY
      DO I=0,NX+1
      TS(I,J,0   ,1)=TS(I,J,NZ,1)
      TS(I,J,NZ+1,1)=TS(I ,J,1 ,1)
      AL(I,J,0   )=AL(I,J,NZ)
      AL(I,J,NZ+1)=AL(I ,J,1)
      RC(I,J,0   )=RC(I,J,NZ)
      RC(I,J,NZ+1)=RC(I ,J,1)
      ENDDO 
      ENDDO
      DO K=0,NZ+1
      DO I=0,NX+1
      TS(I,0,K   ,1)=TS(I,1,K,1)
      TS(I,NY+1,K,1)=TS(I,NY,K ,1)
      TS(I,0,K   ,2)=TS(I,1,K,2)
      TS(I,NY+1,K,2)=TS(I,NY,K ,2)
      AL(I,0,K   )=AL(I,1,K)
      AL(I,NY+1,K)=AL(I,NY,K)
      RC(I,0,K   )=RC(I,1,K)
      RC(I,NY+1,K)=RC(I,NY,K)
      ENDDO 
      ENDDO

      DO LL=1,4
      DO K=1,NZ
      DO J=1,NY
      CHI(0,J,K,LL)=CHI(1,J,K,LL)
      CHI(NX+1,J,K,LL)=CHI(NX,J,K,LL)
      ENDDO 
      ENDDO
      ENDDO
      DO LL=1,4
      DO J=1,NY
      DO I=0,NX+1
      CHI(I,J,0   ,LL)=CHI(I,J,NZ,LL)
      CHI(I,J,NZ+1,LL)=CHI(I ,J,1 ,LL)
      ENDDO 
      ENDDO
      ENDDO
      DO LL=1,4
      DO K=0,NZ+1
      DO I=0,NX+1
      CHI(I,0,K   ,LL)=CHI(I,1,K,LL)
      CHI(I,NY+1,K,LL)=CHI(I,NY,K ,LL)
      ENDDO 
      ENDDO
      ENDDO

c      call CHK2D() 
c      stop

      RETURN
      END

      SUBROUTINE TINIT()
      INCLUDE '../par.f'
      INCLUDE '../common.f'

      CALL MKPCMT(TT)
      DO K=0,NZ+1
      DO J=0,NY+1
      DO I=0,NX+1
       TT(I,J,K)=T0_P*RC(I,J,K)
      ENDDO
      ENDDO
      ENDDO


      RETURN
      END

      SUBROUTINE MKMPG_VASC()
      INCLUDE '../par.f'
      INCLUDE '../common.f'
      
      UXI1=0.d0
      UXI2=0.d0
      UYI1=0.d0
      UYI2=0.d0
      UZI1=0.d0
      UZI2=0.d0

!$OMP PARALLEL DO REDUCTION(+:UXI1,UXI2,UYI1,UYI2,UZI1,UZI2)
      DO K=1,NZ
      DO J=1,NY
      UXI1=UXI1+UX(0,J,K)*DY(J)*DZ
      UXI2=UXI2+UX(NX,J,K)*DY(J)*DZ
      ENDDO
      ENDDO
      DO K=1,NZ
      DO I=1,NX
      UYI1=UYI1+UY(I,0,K) *DX*DZ
      UYI2=UYI2+UY(I,NY,K)*DX*DZ
      ENDDO
      ENDDO
      DO K=1,NZ
      DO I=1,NX
      UZI1=UZI1+UZ(I,J,0) *DY(J)*DX
      UZI2=UZI2+UZ(I,J,NZ)*DY(J)*DX
      ENDDO
      ENDDO

      EU2=0.d0
      EV2=0.d0
      EW2=0.d0
      ET2=0.d0

!$OMP PARALLEL DO REDUCTION(+:EU2,EV2,EW2,ET2)
      DO K=1,NZ
      DO J=1,NY
      DO I=1,NX
      EU2=EU2+(UX(I,J,K)-UPRE(I,J,K,1))**2.d0
      EV2=EV2+(UY(I,J,K)-UPRE(I,J,K,2))**2.d0
      EW2=EW2+(UZ(I,J,K)-UPRE(I,J,K,3))**2.d0
      ET2=ET2+(TT(I,J,K)-UPRE(I,J,K,4))**2.d0
      ENDDO
      ENDDO
      ENDDO

      DO K=1,NZ
      DO J=1,NY
      DO I=1,NX
      UPRE(I,J,K,1)=UX(I,J,K)
      UPRE(I,J,K,2)=UY(I,J,K)
      UPRE(I,J,K,3)=UZ(I,J,K)
      UPRE(I,J,K,4)=TT(I,J,K)
      ENDDO
      ENDDO
      ENDDO

      IF(MOD(III,IDSP).eq.0)then  

c      write(*,*)'mkmpg: UXI1 =',UXI1
c      write(*,*)'mkmpg: UXI2 =',UXI2
c      write(*,*)'mkmpg: UYI1 =',UYI1
c      write(*,*)'mkmpg: UYI2 =',UYI2
c      write(*,*)'mkmpg: UZI1 =',UZI1
c      write(*,*)'mkmpg: UZI2 =',UZI2

      write(*,*)'mkcond:mkmpg:sum (x) = ',-UXI1+UXI2 
      write(*,*)'mkcond:mkmpg:sum (y) = ',-UYI1+UYI2 
      write(*,*)'mkcond:mkmpg:sum (z) = ',-UZI1+UZI2 

      write(*,*)'mkcond:mkmpg_vasc:total = ',-UXI1+UXI2-UYI1+UYI2-UZI1+UZI2

      write(*,*)'mkcond:L2norm of U error = ', EU2/dble(NX*NY*NZ)
      write(*,*)'mkcond:L2norm of V error = ', EV2/dble(NX*NY*NZ)
      write(*,*)'mkcond:L2norm of W error = ', EW2/dble(NX*NY*NZ)
      write(*,*)'mkcond:L2norm of T error = ', ET2/dble(NX*NY*NZ)
      
      ENDIF

      write(15,600) DBLE(III),UXI1,UXI2,UYI1,UYI2,UZI1,UZI2
600   FORMAT(20E15.7)

      RETURN
      END
