# Supplementary material for: Numerical evaluation reveals the effect of branching morphology on vessel transport properties during angiogenesis
Source: PLoS Comput Biol. 2021 Jun 16;17(6):e1008398. doi: 10.1371/journal.pcbi.1008398 (PMC8238234; doi:10.1371/journal.pcbi.1008398)
Supplement: S1 Data — (GZ) [file pcbi.1008398.s007.gz › Mirzapourshafiyi_etal_2021_SampleCodes/simulation/solver/mkp.f]

c
c solver/mkp.f
c (C) 2004 K. Fukagata 
c
      SUBROUTINE MKP(ALPHA,LL)
      INCLUDE '../par.f'
      INCLUDE '../common.f'
!$    include 'omp_lib.h'
      COMMON /PP/ PHI
      COMMON /PT/ PHIT
      COMMON /PG/ GXPHI,GYPHI,GZPHI
      COMMON /PB/ PHII,PHIO,IBC
      REAL*8 PHI(0:NX+1,0:NY+1,0:NZ+1)
      REAL*8 PHITMP(0:NX*2+1,0:NY+1,0:NZ+1)
      REAL*8 GXPHI(0:NX+1,0:NY+1,0:NZ+1)
      REAL*8 GYPHI(0:NX+1,0:NY+1,0:NZ+1)
      REAL*8 GZPHI(0:NX+1,0:NY+1,0:NZ+1)
      COMPLEX*16 PHIT(0:NX/2,0:NY+1,0:NZ+1)
c      COMPLEX*16 PHIT(0:NX,0:NY+1,0:NZ+1)
      REAL*8 GPHI2(0:NX+1,0:NY+1,0:NZ+1)
      REAL*8 PHII(0:NY+1,0:NZ+1)
      REAL*8 PHIO(0:NY+1,0:NZ+1)
      real*8 D2PHI(0:NX+1,0:NY+1,0:NZ+1)
      real*8 DPHI(0:NX+1,0:NY+1,0:NZ+1)
      double precision, dimension(NX,NY,NZ,3)::UMDTMP
      INTEGER ISMAC,IBC
      ISMAC=1
c 0. Flag for Neumann (IBC=0)/Dirichlet (IBC=1) B.C. in xdirection
c    Modify IBC in ubc_nscbc.f, too.
      IBC=0
      
c      PHIT ! MP=0.d0
c      PHIT=(0.d0,0.d0)
c
c 1. RHS of Poisson eq.
c
!$omp parallel
!$omp do schedule(STATIC) collapse(2)
      DO K=1,NZ
      DO J=1,NY         
      DO I=1,NX
         PHI(I,J,K)= (
     +         (UX(I,J,K)-UX(I-1,J,K))/DX
     +        +(UY(I,J,K)-UY(I,J-1,K))/DY(J)
     +        +(UZ(I,J,K)-UZ(I,J,K-1))/DZ)/ALPHA/DT
      ENDDO
      ENDDO
      ENDDO
!$omp end do
!$omp end parallel
c      DO K=1,NZ
c      DO J=1,NY
c       DO I=1,NX
c       PHITMP(I,J,K)=PHI(I,J,K)
c       ENDDO
c      ENDDO
c      ENDDO  
c 
c      DO 101 K=1,NZ
c      DO 101 J=1,NY         
c      DO 101 I=1,NX
c         DPHI(I,J,K)=X(I)/XL*(PHIO(J,K)-PHII(J,K))+PHII(J,K)
c 101  CONTINUE
c      DO 102 J=1,NY
c      DO 102 I=1,NX
c      DPHI(I,J,0)=DPHI(I,J,NZ)
c      DPHI(I,J,NZ+1)=DPHI(I,J,1)
c 102  continue
c      DO 103 K=1,NZ
c      DO 103 I=1,NX
c      DPHI(I,NY+1,K)=DPHI(I,NY,K)
c      DPHI(I,0,K)=DPHI(I,1,K)
c 103  continue
c      DO 104 K=1,NZ
c      DO 104 J=1,NY         
c      DO 104 I=1,NX
c         D2PHI(I,J,K)=
c     +    (AC(J,1)*DPHI(I,J-1,K)
c     +   +AC(J,2)*DPHI(I,J,K)
c     +   +AC(J,3)*DPHI(I,J+1,K))
c     +   +(DPHI(I,J,K+1)-2.D0*DPHI(I,J,K)+DPHI(I,J,K-1))/DZ**2
c 104  continue
c
cc Reflection
c      DO 110 K=1,NZ
c      DO 110 J=1,NY
c      DO 110 I=1,NX
c            PHITMP(I,J,K)=PHI(I,J,K)
c     +     -DBLE(IBC)*D2PHI(I,J,K)
c 110  CONTINUE
c      DO 120 K=1,NZ
c      DO 120 J=1,NY
c      DO 120 I=NX+1,NX*2
c         PHITMP(I,J,K)=DBLE(1-2*IBC)*PHITMP(NX*2+1-I,J,K)
c 120  CONTINUE
c 
c      DO 130 J=1,NY
c      DO 130 I=1,NX*2
c         PHITMP(I,J,0)=PHITMP(I,J,NZ)
c 130  CONTINUE
c      DO 140 K=1,NZ
c      DO 140 J=1,NY
c         PHITMP(0,J,K)=PHITMP(NX*2,J,K)
c 140  CONTINUE
c      DO 150 J=1,NY
c         PHITMP(0,J,0)=PHITMP(NX*2,J,NZ)
c 150  CONTINUE
cc

!$omp do schedule(STATIC) collapse(2)
      DO 120 J=1,NY
      DO 120 I=1,NX
         PHI(I,J,0)=PHI(I,J,NZ)
 120  CONTINUE
!$omp end do

!$omp do schedule(STATIC) collapse(2)
      DO 130 K=1,NZ
      DO 130 J=1,NY
         PHI(0,J,K)=PHI(NX,J,K)
 130   CONTINUE
!$omp end do

!!$omp end parallel
 
      DO 140 J=1,NY
         PHI(0,J,0)=PHI(NX,J,NZ)
 140   CONTINUE

c
c 2. Solving Poisson eq. using trigonometric expansion 
c
c P2S (external): 2D-FFT from physical to spectral spaces
c S2P (external): 2D-FFT from spectral to physical spaces
c SPN (below)   : Solver for non-zero mode
c SP0B (below)  : Solver for zero mode
c PHIBC (below) : Boundaary condition for PHI (Neumann)
c
      
      CALL P2S(PHI,PHIT,NX,NY,NZ)
c      CALL P2S_FBG(PHITMP,PHIT)
      CALL SPN()
      CALL SP0B()
      CALL S2P(PHIT,PHI,NX,NY,NZ)
c      CALL S2P_FBG(PHIT,PHITMP)
c========= check
c      IF(III.EQ.1.and.LL.EQ.2) THEN  
c      DO K=1,NZ
c      DO J=1,NY
c      DO I=1,NX
c      TT(I,J,K)=PHI(I,J,K)-PHITMP(I,J,K)
cc      TT(I,J,K)=PHI(I,J,K)
c      P(I,J,K)=PHITMP(I,J,K)
c      ENDDO
c      ENDDO
c      ENDDO 
c      CALL CHK2D()
c      stop '@mkp' 
c      endif
c=======
c      DO K=1,NZ
c      DO J=1,NY
c      DO I=1,NX
c      PHI(I,J,K)=PHITMP(I,J,K)
c      ENDDO
c      ENDDO
c      ENDDO  

      CALL PHIBC() 
c 3. Compute Gradient Phi
c
!$omp parallel 
!$omp do schedule(STATIC) collapse(2)
      DO 310 K=1,NZ
      DO 310 J=1,NY
      DO 310 I=1,NX
         GXPHI(I,J,K)=(PHI(I+1,J,K)-PHI(I,J,K))/DX 
         GYPHI(I,J,K)=(PHI(I,J+1,K)-PHI(I,J,K))/DY12(J)
         GZPHI(I,J,K)=(PHI(I,J,K+1)-PHI(I,J,K))/DZ
c
         GPHI2(I,J,K)=(
     &                  (PHI(I+1,J,K)-PHI(I,J,K))/DX
     &                  -(PHI(I,J,K)-PHI(I-1,J,K))/DX
     &                  )/DX
     &                 +(
     &                  (PHI(I,J+1,K)-PHI(I,J,K))/DY12(J)
     &                 -(PHI(I,J,K)  -PHI(I,J-1,K))/DY12(J-1)
     &                 )/DY(J)
     &                 +(
     &                  (PHI(I,J,K+1)-PHI(I,J,K))/DZ
     &                  -(PHI(I,J,K) -PHI(I,J,K-1))/DZ
     &                 )/DZ
 310  CONTINUE
!$omp end do
c
c 4. Velocity correction
c
!$omp do schedule(STATIC) collapse(2)
      DO 410 K=1,NZ
      DO 410 J=1,NY
      DO 410 I=1,NX
         UX(I,J,K)=UX(I,J,K)-ALPHA*DT*GXPHI(I,J,K) 
         UY(I,J,K)=UY(I,J,K)-ALPHA*DT*GYPHI(I,J,K)
         UZ(I,J,K)=UZ(I,J,K)-ALPHA*DT*GZPHI(I,J,K)
 410  CONTINUE
!$omp end do
c
      IF(LL.EQ.1) then
      UMDTMP=0.d0
      endif

!$omp do schedule(STATIC) collapse(2)
      DO 411 K=1,NZ
      DO 411 J=1,NY
      DO 411 I=1,NX
         UMDTMP(I,J,K,1)=-ALPHA*DT*GXPHI(I,J,K) 
         UMDTMP(I,J,K,2)=-ALPHA*DT*GYPHI(I,J,K)
         UMDTMP(I,J,K,3)=-ALPHA*DT*GZPHI(I,J,K)
 411  CONTINUE
!$omp end do

      IF(LL.EQ.3) then
!$omp do schedule(STATIC) collapse(2)
      DO 412 K=1,NZ
      DO 412 J=1,NY
      DO 412 I=1,NX
         UMD(I,J,K,1)=UMDTMP(I,J,K,1)
         UMD(I,J,K,2)=UMDTMP(I,J,K,2)
         UMD(I,J,K,3)=UMDTMP(I,J,K,3)
 412  CONTINUE
!$omp end do
      endif

c 5. Pressure 
c
!$omp do schedule(STATIC) collapse(2)
      DO 510 K=1,NZ
      DO 510 J=1,NY
      DO 510 I=1,NX
         P(I,J,K)=PHI(I,J,K)
     & +DBLE(ISMAC)*(P(I,J,K)-ALPHA*DT/REB/2.d0*GPHI2(I,J,K))
 510  CONTINUE
!$omp end do

!$omp do schedule(STATIC) collapse(2)
      DO 520 K=1,NZ
      DO 520 J=1,NY
      DO 520 I=1,NX
         GXP(I,J,K)=(GXP(I,J,K)+GXPHI(I,J,K))*DBLE(ISMAC)
         GYP(I,J,K)=(GYP(I,J,K)+GYPHI(I,J,K))*dble(ISMAC)
         GZP(I,J,K)=(GZP(I,J,K)+GZPHI(I,J,K))*dble(ISMAC)
c         GXP(I,J,K)=GXPHI(I,J,K)
c         GYP(I,J,K)=GYPHI(I,J,K)
c         GZP(I,J,K)=GZPHI(I,J,K)
 520  CONTINUE
!$omp end do

!$omp end parallel 
      RETURN
      END


      SUBROUTINE SPN()
c
c CTRIDIAG (external): TDMA solver for complex matrix
c
      INCLUDE '../par.f'
      INCLUDE '../common.f'
!$    include 'omp_lib.h' 
      COMMON /PT/ PHIT
      REAL*8 AA(NY,3)
      COMPLEX*16 PHIT(0:NX/2,0:NY+1,0:NZ+1),B(NY),D(NY)
c      COMPLEX*16 PHIT(0:NX,0:NY+1,0:NZ+1),B(NY),D(NY)
*poption parallel,tlocal(I,J,AA,B)
!$omp parallel private(I,J,K,AA,B)
!$omp do schedule(STATIC) collapse(2)
      DO 210 K=0,NZ-1
c      DO 210 I=0,NX
      DO 210 I=0,NX/2
         IF((I+1)*(K+1).GT.1)THEN
            DO 220 J=1,NY
               AA(J,1)=AC(J,1)
               AA(J,2)=AC(J,2)-KXZ(I,K)
               AA(J,3)=AC(J,3)
               B(J)=PHIT(I,J,K)
               D(J)=PHIT(I,J,K)
 220        CONTINUE
            AA(1,2)=AA(1,2)+AA(1,1)
            AA(1,1)=0.D0
            AA(NY,2)=AA(NY,2)+AA(NY,3)
            AA(NY,3)=0.D0
            CALL CTRIDIAG(AA,B,NY)
            DO 230 J=1,NY
               PHIT(I,J,K)=B(J)
 230        CONTINUE
         ENDIF
 210  CONTINUE
!$omp end do
!$omp end parallel
      RETURN
      END


      SUBROUTINE SP0B()
      INCLUDE '../par.f'
      INCLUDE '../common.f'
      COMMON /PT/ PHIT
      REAL*8 AA(NY,3)
c      COMPLEX*16 PHIT(0:NX,0:NY+1,0:NZ+1),D(NY)
      COMPLEX*16 PHIT(0:NX/2,0:NY+1,0:NZ+1),D(NY)
      DO 200 J=1,NY
         AA(J,1)=AC(J,1)
         AA(J,2)=AC(J,2)
         AA(J,3)=AC(J,3)
         D(J)=PHIT(0,J,0)
 200  CONTINUE
c      AA(1,2)=AA(1,2)+AA(1,1)
c      AA(1,1)=0.D0
c      AA(NY,2)=AA(NY,2)+AA(NY,3)
c      AA(NY,3)=0.D0
c
      PHIT(0,0,0)=(0.D0,0.D0)
      PHIT(0,1,0)=(0.D0,0.D0)
      DO 230 J=1,NY-1
         PHIT(0,J+1,0)=(D(J)-AA(J,1)*PHIT(0,J-1,0)-AA(J,2)*PHIT(0,J,0))
     +        /AA(J,3)
 230  CONTINUE
      PHIT(0,NY+1,0)=PHIT(0,NY,0)
      RETURN
      END


      SUBROUTINE PHIBC()
      INCLUDE '../par.f'
      COMMON /PP/ PHI
      COMMON /PB/PHII,PHIO,IBC
      REAL*8 PHI(0:NX+1,0:NY+1,0:NZ+1)
      REAL*8 PHII(0:NY+1,0:NZ+1)
      REAL*8 PHIO(0:NY+1,0:NZ+1)
      REAL*8 omzi(-1:NY+2,0:NZ+2)
      REAL*8 omzo(-1:NY+2,0:NZ+2)
      REAL*8 UF
      integer IBC
!$    include 'omp_lib.h'

c
      DO 200 K=1,NZ
      DO 200 I=0,NX
         PHI(I,0,K)=PHI(I,1,K)
         PHI(I,NY+1,K)=PHI(I,NY,K)
 200  CONTINUE
      DO 210 J=1,NY
      DO 210 I=0,NX
         PHI(I,J,NZ+1)=PHI(I,J,1)
         PHI(I,J,0   )=PHI(I,J,NZ)
 210  CONTINUE
      DO 220 K=0,NZ
      DO 220 J=1,NY
c         PHI(NX+1,J,K)=DBLE(1-IBC)*PHI(NX,J,K)
c     +  +DBLE(IBC)*(2.D0*PHIO(J,K)-PHI(NX,J,K))
c         PHI(0,   J,K) =DBLE(1-IBC)*PHI(1,J,K)
c     +   +DBLE(IBC)*(2.D0*PHII(J,K)-PHI(1,J,K))
         PHI(NX+1,J,K)=PHI(1,J,K)
         PHI(0,   J,K)=PHI(NX,J,K)
 220  CONTINUE
c
      DO 230 J=1,NY
c         PHI(0,J,0)=PHI(1,J,NZ) 
c         PHI(0,J,NZ+1)=PHI(1,J,1)
c         PHI(NX+1,J,0)=PHI(NX,J,NZ)
c         PHI(NX+1,J,NZ+1)=PHI(NX,J,1)
         PHI(0,J,0)=PHI(NX,J,NZ) 
         PHI(0,J,NZ+1)=PHI(NX,J,1)
         PHI(NX+1,J,0)=PHI(1,J,NZ)
         PHI(NX+1,J,NZ+1)=PHI(1,J,1)
 230  CONTINUE
c
      RETURN
      END
