# Supplementary material for: Numerical evaluation reveals the effect of branching morphology on vessel transport properties during angiogenesis
Source: PLoS Comput Biol. 2021 Jun 16;17(6):e1008398. doi: 10.1371/journal.pcbi.1008398 (PMC8238234; doi:10.1371/journal.pcbi.1008398)
Supplement: S1 Data — (GZ) [file pcbi.1008398.s007.gz › Mirzapourshafiyi_etal_2021_SampleCodes/simulation/solver/mkev.f]

c
c solver/mkev.f
c (C) 2016 Y. KAMETANI
c
      SUBROUTINE MKEV()
      INCLUDE '../par.f'
      INCLUDE '../common.f'
      common /prd/SSN, SSTN
      double precision,dimension(0:NX+1,0:NY+1,0:NZ+1)::
     & SS,SST,SSN,SSTN,SSG,SSGT
      double precision EVTMP(1:NX,1:NY,1:NZ,2)
      double precision, dimension(0:NX+2,0:NY+2,0:NZ+2)::TMP1,TMP2
c Calculate S_ij S_ij
      A0=50.d0!1.D-3
      A1=50.d0!1.D-3


!$omp parallel
!$  & private (S11,S22,S33,S12,S23,S31,R11,R22,R33,R12,R23,R31) 
!$omp do schedule(STATIC) collapse(2) 
      DO K=1,NZ
      DO J=1,NY
      DO I=1,NX
      S11=2.d0*(ST3(I,J,K,1)-ST3(I-1,J,K,1))/DX
      S22=2.d0*(ST3(I,J,K,2)-ST3(I,J-1,K,2))/DY(J)
      S33=2.d0*(ST3(I,J,K,3)-ST3(I,J,K-1,3))/DZ
      S12=
     & ((ST3(I,J+1,K,1)+ST3(I,J,K,1)+ST3(I-1,J,K,1)+ST3(I-1,J+1,K,1))
     & -(ST3(I,J,K,1)+ST3(I,J-1,K,1)+ST3(I-1,J-1,K,1)+ST3(I-1,J,K,1))
     &)/DY(J)/4.d0
     &+((ST3(I+1,J,K,2)+ST3(I,J,K,2)+ST3(I,J-1,K,2)+ST3(I+1,J-1,K,2))
     & -(ST3(I,J,K,2)+ST3(I-1,J,K,2)+ST3(I-1,J-1,K,2)+ST3(I,J-1,K,2))
     &)/DX/4.d0
      S23=
     & ((ST3(I,J+1,K,3)+ST3(I,J,K,3)+ST3(I,J,K-1,3)+ST3(I,J+1,K-1,3))
     & -(ST3(I,J,K,3)+ST3(I,J-1,K,3)+ST3(I,J-1,K-1,3)+ST3(I,J,K-1,3))
     &)/DY(J)/4.d0
     &+((ST3(I,J,K+1,2)+ST3(I,J,K,2)+ST3(I,J-1,K,2)+ST3(I,J-1,K+1,2))
     & -(ST3(I,J,K,2)+ST3(I,J,K-1,2)+ST3(I,J-1,K-1,2)+ST3(I,J-1,K,2))
     &)/DZ/4.d0
      S31=
     & ((ST3(I,J,K+1,1)+ST3(I,J,K,1)+ST3(I-1,J,K,1)+ST3(I-1,J,K+1,1))
     & -(ST3(I,J,K,1)+ST3(I,J,K-1,1)+ST3(I-1,J,K-1,1)+ST3(I-1,J,K,1))
     &)/DZ/4.d0
     &+((ST3(I+1,J,K,3)+ST3(I,J,K,3)+ST3(I,J,K-1,3)+ST3(I+1,J,K-1,3))
     & -(ST3(I,J,K,3)+ST3(I-1,J,K,3)+ST3(I-1,J,K-1,3)+ST3(I,J,K-1,3))
     &)/DX/4.d0

      R11=-(ST3(I,J,K, 9)+ST3(I-1,J,K, 9))/2.d0
     &    +(ST3(I,J,K,25)+ST3(I-1,J,K,25))/2.d0     
      R22=-(ST3(I,J,K,10)+ST3(I,J-1,K,10))/2.d0
     &    +(ST3(I,J,K,26)+ST3(I,J-1,K,26))/2.d0     
      R33=-(ST3(I,J,K,11)+ST3(I,J,K-1,11))/2.d0
     &    +(ST3(I,J,K,27)+ST3(I,J,K-1,27))/2.d0     
      R12=-(ST3(I,J,K,16)+ST3(I-1,J,K,16)
     &     +ST3(I,J-1,K,16)+ST3(I-1,J-1,K,16))/4.d0
     &    +(ST3(I,J,K,28)+ST3(I-1,J,K,28)
     &     +ST3(I,J-1,K,28)+ST3(I-1,J-1,K,28))/4.d0
      R23=-(ST3(I,J,K,17)+ST3(I,J,K-1,17)
     &     +ST3(I,J-1,K,17)+ST3(I,J-1,K-1,17))/4.d0
     &   +(ST3(I,J,K,29)+ST3(I,J,K-1,29)
     &     +ST3(I,J-1,K,29)+ST3(I,J-1,K-1,29))/4.d0
      R31=-(ST3(I,J,K,18)+ST3(I-1,J,K,18)
     &     +ST3(I,J,K-1,18)+ST3(I-1,J,K-1,18))/4.d0
     &   +(ST3(I,J,K,30)+ST3(I-1,J,K,30)
     &     +ST3(I,J,K-1,30)+ST3(I-1,J,K-1,30))/4.d0
     
      SSN(I,J,K)=
     & 0.5d0*(R11*S11+R22*S22+R33*S33)+R12*S12+R23*S23+R31*S31

      SSTN(I,J,K)=
     + (
     +-(ST3(I,J,K,20)+ST3(I-1,J,K,20))/2.D0
     ++(ST3(I,J,K,31)+ST3(I-1,J,K,31))/2.D0
     +)
     +*(ST3(I+1,J,K,8)-ST3(I-1,J,K,8))/DX/2.D0
     ++(
     +-(ST3(I,J,K,21)+ST3(I,J-1,K,21))/2.D0
     ++(ST3(I,J,K,32)+ST3(I,J-1,K,32))/2.D0
     +)
     +*(ST3(I,J+1,K,8)-ST3(I,J-1,K,8))/DY(J)/2.D0
     ++(
     +-(ST3(I,J,K,22)+ST3(I,J,K-1,22))/2.D0
     ++(ST3(I,J,K,33)+ST3(I,J,K-1,33))/2.D0
     +)
     +*(ST3(I,J,K+1,8)-ST3(I,J,K-1,8))/DZ/2.D0

      ENDDO 
      ENDDO
      ENDDO
!$omp end do
!$omp end parallel


      CALL EVL_L(SS,SST)


      IDMP=2

      IF(IDMP.EQ.1) THEN
!$omp parallel
!$omp do schedule(STATIC) collapse(2) 
      DO K=1,NZ
      DO J=1,NY
      DO I=1,NX
      EV(I,J,K,1)=SSN(I,J,K)/SS(I,J,K)*(1.d0-FLV(I,J,K,4))
     
      EV(I,J,K,2)=SSTN(I,J,K)/SST(I,J,K)*(1.d0-FLV(I,J,K,4))
      enddo
      enddo
      enddo
!$omp end do
!$omp end parallel
      CALL EVBC()
! FFT Filter
c      DO II=1,2
c      DO K=1,NZ
c      DO J=1,NY
c      DO I=1,NX
c      EV(I,J,K,II)=DMAX1(EV(I,J,K,II),-0.5d0) 
c      EV(I,J,K,II)=DMAX1(EV(I,J,K,II),-0.5d0) 
c      ENDDO
c      ENDDO
c      ENDDO
c      ENDDO
      CALL EVFIL()
      ELSEIF(IDMP.EQ.2) THEN
c Dumping parameter estimatin 
      EQ0=0.d0
      VR0=0.d0
      EQ1=0.d0
      VR1=0.d0

!$omp parallel
!$omp do reduction(+: EQ0,VR0,EQ1,VR1) schedule(STATIC) collapse(2)
      DO K=1,NZ
      DO J=1,NY
      DO I=1,NX
      EQ0=EQ0+(EVTMP(I,J,K,1)*SS(I,J,K)-SSN(I,J,K))**2.d0
      VR0=VR0+EVTMP(I,J,K,1)**2.d0
      EQ1=EQ1+(EVTMP(I,J,K,2)*SST(I,J,K)-SSTN(I,J,K))**2.d0
      VR1=VR1+EVTMP(I,J,K,2)**2.d0
      ENDDO
      ENDDO
      ENDDO
!$omp end do 
!$omp end parallel
      EQ0=EQ0/DBLE(NX*NY*NZ)
      VR0=VR0/DBLE(NX*NY*NZ)
      EQ1=EQ1/DBLE(NX*NY*NZ)
      VR1=VR1/DBLE(NX*NY*NZ)
      ALPHA0=(AUXB**-1.d0)*1.d-1
      ALPHA1=(AUXB**-1.d0)*1.d-1
      IF(MOD(III,IDSP).EQ.0) THEN
      WRITE(*,*)'Estim. Dump. param. for (EV,ED)=', ALPHA0,',',ALPHA1 
c      WRITE(*,*)'Estim. Dump. param. for (EV,ED)=', EQ0/VR0,',',EQ1/VR1 
c      WRITE(*,*) 'Current Dump. parame (EV, ED)  =', A0,',',A1
      ENDIF
c-----------------------------


c     Calculate eddy viscosity
!$omp parallel
!$omp do schedule(STATIC) collapse(2) 
      DO 101 K=1,NZ
      DO 101 J=1,NY
      DO 101 I=1,NX
      EV(I,J,K,1)=!EVTMP(I,J,K,1)
     +SSN(I,J,K)
     +*SS(I,J,K)/(SS(I,J,K)**2.d0+ALPHA0)*(1.d0-FLV(I,J,K,4))
      EV(I,J,K,2)=!EVTMP(I,J,K,2)
     +SSTN(I,J,K)
     +*SST(I,J,K)/(SST(I,J,K)**2.d0+ALPHA1)*(1.d0-FLV(I,J,K,4))

c      EV(I,J,K,1)=SSN(I,J,K)/SS(I,J,K)
c      EV(I,J,K,2)=SSTN(I,J,K)/SST(I,J,K)
101   CONTINUE
!$omp end do
!$omp end parallel

      CALL EVBC()
      ENDIF


!$omp parallel
!$omp do schedule(static) collapse(2)
      DO 111 K=1,NZ
      DO 111 J=1,NY
      DO 111 I=1,NX
      EV(I,J,K,1)=(EV(I,J,K,1))*REB*(1.d0-FLV(I,J,K,4))
      EV(I,J,K,2)=(EV(I,J,K,2))*REB*PRL*(1.d0-FLV(I,J,K,4))
  111 CONTINUE
!$omp end do 
!$omp end parallel
      CALL EVBC()

c take symmetry
!$omp parallel
!$omp do schedule(static) collapse(2)
      DO K=0,NZ+1
      DO J=0,NY+1
      DO I=0,NX+1
      TMP1(I,J,K)=EV(I,J,K,1)
      TMP2(I,J,K)=EV(I,J,K,2)
      ENDDO
      ENDDO
      ENDDO
!$omp end do 
!$omp end parallel

      IF(ISYMX.EQ.1) CALL CSYMX(TMP1)
      IF(ISYMY.EQ.1) CALL CSYMY(TMP1)
      IF(ISYMZ.EQ.1) CALL CSYMZ(TMP1)
      IF(ISYMZ.EQ.2) CALL CSYMZB(TMP1)
      IF(ISYMZ.EQ.3) CALL CSYMZC(TMP1)
      IF(IAVGX.EQ.1) CALL CAVGX (TMP1)

      IF(ISYMX.EQ.1) CALL CSYMX(TMP2)
      IF(ISYMY.EQ.1) CALL CSYMY(TMP2)
      IF(ISYMZ.EQ.1) CALL CSYMZ(TMP2)
      IF(ISYMZ.EQ.2) CALL CSYMZB(TMP2)
      IF(ISYMZ.EQ.3) CALL CSYMZC(TMP2)
      IF(IAVGX.EQ.1) CALL CAVGX (TMP2)

!$omp parallel
!$omp do schedule(static) collapse(2)
      DO K=0,NZ+1
      DO J=0,NY+1
      DO I=0,NX+1
      EV(I,J,K,1)=TMP1(I,J,K)
      EV(I,J,K,2)=TMP2(I,J,K)
      ENDDO
      ENDDO
      ENDDO
!$omp end do 
!$omp end parallel

      RETURN
      END
c---------------------------------------------------------------------------

      SUBROUTINE EVINIT()
      include '../par.f'
      include '../common.f'
!$    include 'omp_lib.h'
!$omp parallel
!$omp do schedule(STATIC) collapse(2)
      DO 100 II=1,2
      DO 100 K=0,NZ+1   
      DO 100 J=0,NY+1   
      DO 100 I=0,NX+1
      EV(I,J,K,II)=1.d-8
 100  continue   
!$omp end do
!$omp end parallel
      return
      end

      SUBROUTINE EVADJ()
      INCLUDE '../par.f'
      INCLUDE '../common.f'
      REAL*8 EVTMP(1:NX,1:NY,1:NZ,2)
!$    include 'omp_lib.h'

      CALL MKEV()

      DO II=1,2
      DO K=1,NZ
      DO J=1,NY
      DO I=1,NX
c      EV(I,J,K,II)=DMAX1(EV(I,J,K,II),-0.5d0) !ok
      EV(I,J,K,II)=DMAX1(EV(I,J,K,II),-0.9d0) !not ok
c      EV(I,J,K,II)=DMAX1(EV(I,J,K,II),-1.d0) !not ok
c      EV(I,J,K,II)=DMAX1(EV(I,J,K,II),0.d0)
      ENDDO
      ENDDO
      ENDDO
      ENDDO

c      CALL EVFIL()

      CALL EVBC()
c------------------
      RETURN
      END

      SUBROUTINE EVBC()
      INCLUDE '../par.f'
      INCLUDE '../common.f'
!$    include 'omp_lib.h'
!$omp parallel
!$omp do schedule(STATIC) collapse(2)
      DO 200 K=1,NZ
      DO 200 I=1,NX
      EV(I,0,K,1)=+EV(I,1,K,1)
      EV(I,NY+1,K,1)=+EV(I,NY,K,1)
      EV(I,0   ,K,2)=+EV(I,1 ,K,2)
      EV(I,NY+1,K,2)=+EV(I,NY,K,2)
 200  CONTINUE
!$omp end do
!$omp end parallel

!$omp parallel
!$omp do schedule(STATIC) collapse(2)
      Do 210 K=1,NZ
      DO 210 J=0,NY+1
      EV(0,J,K,1)=EV(NX,J,K,1)
      EV(0,J,K,2)=EV(NX,J,K,2)
      EV(NX+1,J,K,1)=EV(1,J,K,1)
      EV(NX+1,J,K,2)=EV(1,J,K,2)
  210 CONTINUE
!$omp end do
!$omp end parallel

!$omp parallel
!$omp do schedule(STATIC) collapse(2)
      Do 220 J=0,NY+1
      DO 220 I=0,NX+1
      EV(I,J,0,1)=EV(I,J,NZ,1)
      EV(I,J,0,2)=EV(I,J,NZ,2)
      EV(I,J,NZ+1,1)=EV(I,J,1,1)
      EV(I,J,NZ+1,2)=EV(I,J,1,2)
  220 CONTINUE
!$omp end do
!$omp end parallel

      RETURN
      END

      SUBROUTINE EVFIL()
      INCLUDE '../par.f'
      INCLUDE '../common.f'
!$    include 'omp_lib.h'
      REAL*8 EVTP(0:NX+1,0:NY+1,0:NZ+1)
      COMPLEX*16 EVTW(0:NX/2,0:NY+1,0:NZ+1)
      
! Eddy viscosity
      DO K=0,NZ+1
      DO J=0,NY+1
      DO I=0,NX/2
      EVTW(I,J,K)=(0.d0,0.d0)
      enddo
      enddo 
      ENDDO         
      DO K=0,NZ+1     
      DO J=0,NY+1     
      DO I=0,NX+1
      EVTP(I,J,K)=EV(I,J,K,1)
      ENDDO
      ENDDO
      ENDDO     
      CALL P2S(EVTP,EVTW,NX,NY,NZ)
c filterling
      DO K=0,NZ+1
      DO J=0,NY+1
      DO I=NX/2,NX/2
      EVTW(I,J,K)=(0.d0,0.d0)
      enddo
      enddo 
      ENDDO         
      CALL S2P(EVTW,EVTP,NX,NY,NZ)
      DO K=0,NZ+1     
      DO J=0,NY+1     
      DO I=0,NX+1
      EV(I,J,K,1)=EVTP(I,J,K)
      ENDDO
      ENDDO
      ENDDO     

! Eddy diffusivity
      DO K=0,NZ+1     
      DO J=0,NY+1     
      DO I=0,NX+1
      EVTP(I,J,K)=EV(I,J,K,2)
      ENDDO
      ENDDO
      ENDDO     
      CALL P2S(EVTP,EVTW,NX,NY,NZ)
c filterling
      DO K=0,NZ
      DO J=0,NY+1
      DO I=NX/2,NX/2
      EVTW(I,J,K)=(0.d0,0.d0)
      enddo
      enddo 
      ENDDO         
      CALL S2P(EVTW,EVTP,NX,NY,NZ)
      DO K=0,NZ+1     
      DO J=0,NY+1     
      DO I=0,NX+1
      EV(I,J,K,2)=EVTP(I,J,K)
      ENDDO
      ENDDO
      ENDDO     

c------------------------------------
      CALL EVBC()

      RETURN
      END

      SUBROUTINE EVL_L(SS,SST)
      INCLUDE '../par.f'
      INCLUDE '../common.f'
      double precision,dimension(0:NX+1,0:NY+1,0:NZ+1)::
     & SS,SST
      double precision ::S11,S22,S33,S12,S23,S31
!$    include 'omp_lib.h'

!$omp parallel
!$  & private (S11,S22,S33,S12,S23,S31,R11,R22,R33,R12,R23,R31) 
!$omp do schedule(STATIC) collapse(2) 
      DO K=1,NZ
      DO J=1,NY
      DO I=1,NX
      S11=2.d0*(ST3(I,J,K,1)-ST3(I-1,J,K,1))/DX
      S22=2.d0*(ST3(I,J,K,2)-ST3(I,J-1,K,2))/DY(J)
      S33=2.d0*(ST3(I,J,K,3)-ST3(I,J,K-1,3))/DZ
      S12=
     & ((ST3(I,J+1,K,1)+ST3(I,J,K,1)+ST3(I-1,J,K,1)+ST3(I-1,J+1,K,1))
     & -(ST3(I,J,K,1)+ST3(I,J-1,K,1)+ST3(I-1,J-1,K,1)+ST3(I-1,J,K,1))
     &)/DY(J)/4.d0
     &+((ST3(I+1,J,K,2)+ST3(I,J,K,2)+ST3(I,J-1,K,2)+ST3(I+1,J-1,K,2))
     & -(ST3(I,J,K,2)+ST3(I-1,J,K,2)+ST3(I-1,J-1,K,2)+ST3(I,J-1,K,2))
     &)/DX/4.d0
      S23=
     & ((ST3(I,J+1,K,3)+ST3(I,J,K,3)+ST3(I,J,K-1,3)+ST3(I,J+1,K-1,3))
     & -(ST3(I,J,K,3)+ST3(I,J-1,K,3)+ST3(I,J-1,K-1,3)+ST3(I,J,K-1,3))
     &)/DY(J)/4.d0
     &+((ST3(I,J,K+1,2)+ST3(I,J,K,2)+ST3(I,J-1,K,2)+ST3(I,J-1,K+1,2))
     & -(ST3(I,J,K,2)+ST3(I,J,K-1,2)+ST3(I,J-1,K-1,2)+ST3(I,J-1,K,2))
     &)/DZ/4.d0
      S31=
     & ((ST3(I,J,K+1,1)+ST3(I,J,K,1)+ST3(I-1,J,K,1)+ST3(I-1,J,K+1,1))
     & -(ST3(I,J,K,1)+ST3(I,J,K-1,1)+ST3(I-1,J,K-1,1)+ST3(I-1,J,K,1))
     &)/DZ/4.d0
     &+((ST3(I+1,J,K,3)+ST3(I,J,K,3)+ST3(I,J,K-1,3)+ST3(I+1,J,K-1,3))
     & -(ST3(I,J,K,3)+ST3(I-1,J,K,3)+ST3(I-1,J,K-1,3)+ST3(I,J,K-1,3))
     &)/DX/4.d0

      R11=-(ST3(I,J,K, 9)+ST3(I-1,J,K, 9))/2.d0
      R22=-(ST3(I,J,K,10)+ST3(I,J-1,K,10))/2.d0
      R33=-(ST3(I,J,K,11)+ST3(I,J,K-1,11))/2.d0
      R12=(ST3(I,J,K,16)+ST3(I-1,J,K,16)
     &     +ST3(I,J-1,K,16)+ST3(I-1,J-1,K,16))/4.d0
      R23=(ST3(I,J,K,17)+ST3(I,J,K-1,17)
     &     +ST3(I,J-1,K,17)+ST3(I,J-1,K-1,17))/4.d0
      R31=(ST3(I,J,K,18)+ST3(I-1,J,K,18)
     &     +ST3(I,J,K-1,18)+ST3(I-1,J,K-1,18))/4.d0
     
      SS(I,J,K)=
     & 0.5d0*(S11**2.d0+S22**2.d0+S33**2.d0)
     &+S12**2.d0+S23**2.d0+S31**2.d0

      SST(I,J,K)=
     +((ST3(I+1,J,K,8)-ST3(I-1,J,K,8))/DX/2.d0)**2.d0
     ++((ST3(I,J+1,K,8)-ST3(I,J-1,K,8))/DY(J)/2.d0)**2.d0
     ++((ST3(I,J,K+1,8)-ST3(I,J,K-1,8))/DZ/2.d0)**2.d0

      ENDDO 
      ENDDO
      ENDDO
!$omp end do
!$omp end parallel
      RETURN
      END

      SUBROUTINE EVL_NL(SS,SST,PR,PRT)
      INCLUDE '../par.f'
      INCLUDE '../common.f'
      double precision,dimension(0:NX+1,0:NY+1,0:NZ+1)::
     & SS,SST,PR,PRT
      double precision ::CC(0:7)
      double precision ::S11,S22,S33,S12,S23,S31,O12,O23,O31
      double precision ::SE(0:NX+1,0:NY+1,0:NZ+1,0:7)
!$    include 'omp_lib.h'

!$omp parallel
!$  & private (S11,S22,S33,S12,S23,S31,O12,O23,O31) 
!$omp do schedule(STATIC) collapse(2) 
      DO K=1,NZ
      DO J=1,NY
      DO I=1,NX
      S11=2.d0*(ST3(I,J,K,1)-ST3(I-1,J,K,1))/DX
      S22=2.d0*(ST3(I,J,K,2)-ST3(I,J-1,K,2))/DY(J)
      S33=2.d0*(ST3(I,J,K,3)-ST3(I,J,K-1,3))/DZ
      S12=
     & ((ST3(I,J+1,K,1)+ST3(I,J,K,1)+ST3(I-1,J,K,1)+ST3(I-1,J+1,K,1))
     & -(ST3(I,J,K,1)+ST3(I,J-1,K,1)+ST3(I-1,J-1,K,1)+ST3(I-1,J,K,1))
     &)/DY(J)/4.d0
     &+((ST3(I+1,J,K,2)+ST3(I,J,K,2)+ST3(I,J-1,K,2)+ST3(I+1,J-1,K,2))
     & -(ST3(I,J,K,2)+ST3(I-1,J,K,2)+ST3(I-1,J-1,K,2)+ST3(I,J-1,K,2))
     &)/DX/4.d0
      S23=
     & ((ST3(I,J+1,K,3)+ST3(I,J,K,3)+ST3(I,J,K-1,3)+ST3(I,J+1,K-1,3))
     & -(ST3(I,J,K,3)+ST3(I,J-1,K,3)+ST3(I,J-1,K-1,3)+ST3(I,J,K-1,3))
     &)/DY(J)/4.d0
     &+((ST3(I,J,K+1,2)+ST3(I,J,K,2)+ST3(I,J-1,K,2)+ST3(I,J-1,K+1,2))
     & -(ST3(I,J,K,2)+ST3(I,J,K-1,2)+ST3(I,J-1,K-1,2)+ST3(I,J-1,K,2))
     &)/DZ/4.d0
      S31=
     & ((ST3(I,J,K+1,1)+ST3(I,J,K,1)+ST3(I-1,J,K,1)+ST3(I-1,J,K+1,1))
     & -(ST3(I,J,K,1)+ST3(I,J,K-1,1)+ST3(I-1,J,K-1,1)+ST3(I-1,J,K,1))
     &)/DZ/4.d0
     &+((ST3(I+1,J,K,3)+ST3(I,J,K,3)+ST3(I,J,K-1,3)+ST3(I+1,J,K-1,3))
     & -(ST3(I,J,K,3)+ST3(I-1,J,K,3)+ST3(I-1,J,K-1,3)+ST3(I,J,K-1,3))
     &)/DX/4.d0

      O12=
     & ((ST3(I,J+1,K,1)+ST3(I,J,K,1)+ST3(I-1,J,K,1)+ST3(I-1,J+1,K,1))
     & -(ST3(I,J,K,1)+ST3(I,J-1,K,1)+ST3(I-1,J-1,K,1)+ST3(I-1,J,K,1))
     &)/DY(J)/4.d0
     &-((ST3(I+1,J,K,2)+ST3(I,J,K,2)+ST3(I,J-1,K,2)+ST3(I+1,J-1,K,2))
     & -(ST3(I,J,K,2)+ST3(I-1,J,K,2)+ST3(I-1,J-1,K,2)+ST3(I,J-1,K,2))
     &)/DX/4.d0
      O23=
     & ((ST3(I,J+1,K,3)+ST3(I,J,K,3)+ST3(I,J,K-1,3)+ST3(I,J+1,K-1,3))
     & -(ST3(I,J,K,3)+ST3(I,J-1,K,3)+ST3(I,J-1,K-1,3)+ST3(I,J,K-1,3))
     &)/DY(J)/4.d0
     &-((ST3(I,J,K+1,2)+ST3(I,J,K,2)+ST3(I,J-1,K,2)+ST3(I,J-1,K+1,2))
     & -(ST3(I,J,K,2)+ST3(I,J,K-1,2)+ST3(I,J-1,K-1,2)+ST3(I,J-1,K,2))
     &)/DZ/4.d0
      O31=
     & ((ST3(I,J,K+1,1)+ST3(I,J,K,1)+ST3(I-1,J,K,1)+ST3(I-1,J,K+1,1))
     & -(ST3(I,J,K,1)+ST3(I,J,K-1,1)+ST3(I-1,J,K-1,1)+ST3(I-1,J,K,1))
     &)/DZ/4.d0
     &-((ST3(I+1,J,K,3)+ST3(I,J,K,3)+ST3(I,J,K-1,3)+ST3(I+1,J,K-1,3))
     & -(ST3(I,J,K,3)+ST3(I-1,J,K,3)+ST3(I-1,J,K-1,3)+ST3(I,J,K-1,3))
     &)/DX/4.d0


      SE(I,J,K,0)=
     & 0.5d0*(S11**2.d0+S22**2.d0+S33**2.d0)
     &+S12**2.d0+S23**2.d0+S31**2.d0

      SE(I,J,K,1)=
     & 0.5d0*(S11*S11+S12*S12+S31*S31)*S11
     &+0.5d0*(S12*S12+S22*S22+S23*S23)*S22
     &+0.5d0*(S31*S31+S23*S23+S33*S33)*S33
     &+      (S11*S12+S12*S22+S31*S23)*S12
     &+      (S21*S31+S22*S23+S23*S33)*S23
     &+      (S31*S11+S32*S21+S33*S31)*S31

      SE(I,J,K,2)=
     &+ ( O12*S22-O31*S23-O12*S11+O23*S31)*S12
     &+ (-O12*S31+O23*S33+O31*S12-O23*S22)*S23
     &+ ( O31*S11-O23*S12+O12*S23-O31*S33)*S31

      SE(I,J,K,3)=
     &+ -O31*O23*S12
     &+ -O12*O31*S23
     &+ -O23*O12*S31

      SE(I,J,K,4)=
     &+0.5d0*S11*(
     &(S11*-O12+S11*-O12)*S12
     &+(S31*-O12+S31*-O12+S12*O31+S12*O31)*S23
     &+(S11*O31+S11*O31)*S31
     &+(S12*-O12+S12*-O12)*S22
     &+(S31* O31+S31* O31)*S33
     &)
     &+0.5d0*S22*(
     &(S12*O12+S12*O12)*S11
     &+(S22*O12+S22*O12)*S12
     &+(S23*O12+S23*O12+S12*-O23+S12*-O23)*S13
     &+(S22*-O23+S22*-O23)*S23
     &+(S23*-O23+S23*-O23)*S33
     &)
     &+0.5d0*S33*(
     & (S31*-O31+S31*-O31)*S11
     &+(S23*-O31+S23*-O31+S31*O23+S31*O23)*S12
     &+(S33*-O31+S33*O31)*S13
     &+(S22*O23+S22*O23)*S23
     &+(S23*O23+S23*O23)*S22
     &)
     &+S12*(
     & (S11*O12)*S11
     &+(S12* O12+S12*-O12)*S12!zero
     &+(S32*-O12+S12*-O23+S22* O31)*S23
     &+(S31* O12+S11*-O23+S12* O31)*S31
     &+(S22*-O12)*S22
     &+(S31*-O23+S23*O31)*S33
     &)
     &+S23*(
     & (S12*-O31+S31*O12)*S11
     &+(S22*-O31+S23* O12+S12* O23)*S12
     &+(S23* O23+S23*-O23)*S23!zero
     &+(S23*-O31+S33* O12+S31*-O23)*S31
     &+(S22* O23)*S22
     &+(S33*-O23)*S33
     &)
     &+S31*(
     & (S11*-O31)*S11
     &+(S12*-O31+S31*-O12+S11* O23)*S12
     &+(S33*-O12+S31* O23+S23* O31)*S23
     &+(S31*-O31+S31* O31)*S31!zero
     &+(S23*-O12+S12* O23)*S22
     &+(S33* O31)*S33
     &)

      SE(I,J,K,5)=
     &+S12*(
     &(S11*-O12+S11*-O12)*S12
     &+(S31*-O12+S31*-O12+S12*O31+S12*O31)*S23
     &+(S11*O31+S11*O31)*S31
     &+(S12*-O12+S12*-O12)*S22
     &+(S31* O31+S31* O31)*S33
     &)

      SE(I,J,K,6)=(
     & 0.5d0*(S11**2.d0+S22**2.d0+S33**2.d0)
     &+S12**2.d0+S23**2.d0+S31**2.d0
     &)
     &*(S11**2.d0+S22**2.d0+S33**2.d0
     &  +2.d0*(S12**2.d0+S23**2.d0+S31**2.d0))
      SE(I,J,K,7)=(
     & 0.5d0*(S11**2.d0+S22**2.d0+S33**2.d0)
     &+S12**2.d0+S23**2.d0+S31**2.d0
     &)
     &*2.d0*(O12**2.d0+O23**2.d0+O31**2.d0)

      SST(I,J,K)=
     +((ST3(I+1,J,K,8)-ST3(I-1,J,K,8))/DX/2.d0)**2.d0
     ++((ST3(I,J+1,K,8)-ST3(I,J-1,K,8))/DY(J)/2.d0)**2.d0
     ++((ST3(I,J,K+1,8)-ST3(I,J,K-1,8))/DZ/2.d0)**2.d0

      ENDDO 
      ENDDO
      ENDDO
!$omp end do
!$omp end parallel
      RETURN
      END

      SUBROUTINE MKEL()
      INCLUDE '../par.f'
      INCLUDE '../common.f'
      double precision EVTMP(1:NX,1:NY,1:NZ,2)
      double precision, dimension(0:NX+2,0:NY+2,0:NZ+2)::TMP1,TMP2
      double precision :: C_SMG(0:NX+2,0:NY+2,0:NZ+2)
      double precision ::S11,S22,S33,S12,S23,S31
!$    include 'omp_lib.h'

      ICSM=1
      DFIL=2.d0
      
      IF(ICSM.eq.0) then
       C_SMG=0.173D0
      ELSEIF(ICSM.eq.1) then ! Germano-Lilly
       CALL MKCSM_GL(C_SMG,RFIL)
      ENDIF   

      PRLT=1.d0


      IF(GPM.GE.0.d0) then
      RET=DSQRT(GPM)*REB
      ELSE
      RET=0.d0
      ENDIF
      
!$omp parallel
!$  & private (S11,S22,S33,S12,S23,S31,DSGS,dis) 
!$omp do schedule(STATIC) collapse(2) 
      DO K=1,NZ
      DO J=1,NY
      DO I=1,NX
      dis=DMIN1(Y(J),YL-Y(J))
      S11=2.d0*(UX(I,J,K)-UX(I-1,J,K))/DX
      S22=2.d0*(UY(I,J,K)-UY(I,J-1,K))/DY(J)
      S33=2.d0*(UZ(I,J,K)-UZ(I,J,K-1))/DZ
      S12=
     & ((UX(I,J+1,K)+UX(I,J,K)+UX(I-1,J,K)+UX(I-1,J+1,K))
     & -(UX(I,J,K)+UX(I,J-1,K)+UX(I-1,J-1,K)+UX(I-1,J,K))
     &)/DY(J)/4.d0
     &+((UY(I+1,J,K)+UY(I,J,K)+UY(I,J-1,K)+UY(I+1,J-1,K))
     & -(UY(I,J,K)+UY(I-1,J,K)+UY(I-1,J-1,K)+UY(I,J-1,K))
     &)/DX/4.d0
      S23=
     & ((UZ(I,J+1,K)+UZ(I,J,K)+UZ(I,J,K-1)+UZ(I,J+1,K-1))
     & -(UZ(I,J,K)+UZ(I,J-1,K)+UZ(I,J-1,K-1)+UZ(I,J,K-1))
     &)/DY(J)/4.d0
     &+((UY(I,J,K+1)+UY(I,J,K)+UY(I,J-1,K)+UY(I,J-1,K+1))
     & -(UY(I,J,K)+UY(I,J,K-1)+UY(I,J-1,K-1)+UY(I,J-1,K))
     &)/DZ/4.d0
      S31=
     & ((UX(I,J,K+1)+UX(I,J,K)+UX(I-1,J,K)+UX(I-1,J,K+1))
     & -(UX(I,J,K)+UX(I,J,K-1)+UX(I-1,J,K-1)+UX(I-1,J,K))
     &)/DZ/4.d0
     &+((UZ(I+1,J,K)+UZ(I,J,K)+UZ(I,J,K-1)+UZ(I+1,J,K-1))
     & -(UZ(I,J,K)+UZ(I-1,J,K)+UZ(I-1,J,K-1)+UZ(I,J,K-1))
     &)/DX/4.d0

      EL(I,J,K,1)=(C_SMG(I,J,K)*DSGS)**2.d0*
     & DSQRT(0.5d0*(S11**2.d0+S22**2.d0+S33**2.d0
     &+S12**2.d0+S23**2.d0+S31**2.d0))*REB
!     &               *(1.d0-DEXP(-1.d0*(DSTW(I,J,K)*RET/25.d0)**3.d0))
      EL(I,J,K,2)=(C_SMG(I,J,K)*DSGS)**2.d0*
     & DSQRT(0.5d0*(S11**2.d0+S22**2.d0+S33**2.d0
     &+S12**2.d0+S23**2.d0+S31**2.d0))/PRLT*REB*PRL
!     &               *(1.d0-DEXP(-1.d0*(DSTW(I,J,K)*RET/25.d0)**3.d0))
      ENDDO 
      ENDDO
      ENDDO
!$omp end do
!$omp end parallel

!$omp parallel
!$omp do schedule(STATIC) collapse(2)
      DO 200 K=1,NZ
      DO 200 I=1,NX
      EL(I,0,K,1)=+EL(I,1,K,1)
      EL(I,NY+1,K,1)=+EL(I,NY,K,1)
      EL(I,0   ,K,2)=+EL(I,1 ,K,2)
      EL(I,NY+1,K,2)=+EL(I,NY,K,2)
 200  CONTINUE
!$omp end do
!$omp end parallel

!$omp parallel
!$omp do schedule(STATIC) collapse(2)
      Do 210 K=1,NZ
      DO 210 J=0,NY+1
      EL(0,J,K,1)=EL(NX,J,K,1)
      EL(0,J,K,2)=EL(NX,J,K,2)
      EL(NX+1,J,K,1)=EL(1,J,K,1)
      EL(NX+1,J,K,2)=EL(1,J,K,2)
  210 CONTINUE
!$omp end do
!$omp end parallel

!$omp parallel
!$omp do schedule(STATIC) collapse(2)
      Do 220 J=0,NY+1
      DO 220 I=0,NX+1
      EL(I,J,0,1)=EL(I,J,NZ,1)
      EL(I,J,0,2)=EL(I,J,NZ,2)
      EL(I,J,NZ+1,1)=EL(I,J,1,1)
      EL(I,J,NZ+1,2)=EL(I,J,1,2)
  220 CONTINUE
!$omp end do
!$omp end parallel
      
      return
      end


      SUBROUTINE EVWL_TEST4()
      INCLUDE '../par.f'
      INCLUDE '../common.f'
      COMMON /WFCN/ IWCNT
      double precision,dimension(0:NX+2,0:NY+2,0:NZ+2)::
     & TMP1,usg
      double precision,dimension(0:NX+1,0:NY+1,0:NZ+1,4)::
     & U,U0
      double precision ::CK, CE, CDP, CP, CB
      integer :: IWCNT
      double precision,dimension(3,3)::A,B
      double precision,dimension(3,3)::ANN,AIN,AI
!$    include 'omp_lib.h'

      IF(IWCNT.EQ.0) THEN
      DO K=0,NZ+1
      DO J=0,NY+1
      DO I=0,NX+1
      utau(I,J,K)=1.D-10
      ENDDO
      ENDDO
      ENDDO
      ENDIF
      GDR=DY(1)!DGR/2.d0
      CK=0.4187D0
      CE=9.793d0
      CDP=11.d0
      CC= DLOG(CE/CK)/CK
      CB=0.5d0*(CDP*CK/CC+1.d0/CDP)
      ss=1.d0
      mmax=10

      TMP1=0.d0
      usg=0.d0
      JSTAT=0
!      IF(NST.GT.0) JSTAT=1
      DO K=1,NZ
      DO J=1,NY
      DO I=1,NX
      TMP1(I,J,K)=DBLE(1-JSTAT)*(UX(I,J,K)+UX(I-1,J,K))/2.d0
     & +DBLE(JSTAT)*(ST3(I,J,K,1)+ST3(I-1,J,K,1))/2.d0
      ENDDO
      ENDDO
      ENDDO
      IF(ISYMX.EQ.1) CALL CSYMX(TMP1)
      IF(ISYMY.EQ.1) CALL CSYMY(TMP1)
      IF(ISYMZ.EQ.1) CALL CSYMZ(TMP1)
      IF(ISYMZ.EQ.2) CALL CSYMZB(TMP1)
      IF(ISYMZ.EQ.3) CALL CSYMZC(TMP1)
      IF(IAVGX.EQ.1) CALL CAVGX (TMP1)
      IF(IAVGZ.EQ.1) CALL CAVGZ (TMP1)
      DO K=1,NZ
      DO J=1,NY
      DO I=1,NX
      U(I,J,K,1)=TMP1(I,J,K)
      ENDDO
      ENDDO
      ENDDO
c      write(6,*) U(10,:,10,1)
c      stop 'mkev'

      DO K=1,NZ
      DO J=1,NY
      DO I=1,NX
      TMP1(I,J,K)=DBLE(1-JSTAT)*(UY(I,J,K)+UY(I,J-1,K))/2.d0
     & +DBLE(JSTAT)*(ST3(I,J,K,2)+ST3(I,J-1,K,2))/2.d0
      ENDDO
      ENDDO
      ENDDO
      IF(ISYMX.EQ.1) CALL CSYMX(TMP1)
      IF(ISYMY.EQ.1) CALL CSYMY(TMP1)
      IF(ISYMZ.EQ.1) CALL CSYMZ(TMP1)
      IF(ISYMZ.EQ.2) CALL CSYMZB(TMP1)
      IF(ISYMZ.EQ.3) CALL CSYMZC(TMP1)
      IF(IAVGX.EQ.1) CALL CAVGX (TMP1)
      IF(IAVGZ.EQ.1) CALL CAVGZ (TMP1)
      DO K=1,NZ
      DO J=1,NY
      DO I=1,NX
      U(I,J,K,2)=TMP1(I,J,K)
      ENDDO
      ENDDO
      ENDDO

      DO K=1,NZ
      DO J=1,NY
      DO I=1,NX
      TMP1(I,J,K)=DBLE(1-JSTAT)*(UZ(I,J,K)+UZ(I,J,K-1))/2.d0
     & +DBLE(JSTAT)*(ST3(I,J,K,3)+ST3(I,J,K-1,3))/2.d0
      ENDDO
      ENDDO
      ENDDO
      IF(ISYMX.EQ.1) CALL CSYMX(TMP1)
      IF(ISYMY.EQ.1) CALL CSYMY(TMP1)
      IF(ISYMZ.EQ.1) CALL CSYMZ(TMP1)
      IF(ISYMZ.EQ.2) CALL CSYMZB(TMP1)
      IF(ISYMZ.EQ.3) CALL CSYMZC(TMP1)
      IF(IAVGX.EQ.1) CALL CAVGX (TMP1)
      IF(IAVGZ.EQ.1) CALL CAVGZ (TMP1)
      DO K=1,NZ
      DO J=1,NY
      DO I=1,NX
      U(I,J,K,3)=TMP1(I,J,K)
      ENDDO
      ENDDO
      ENDDO

      DO K=1,NZ
      DO J=1,NY
      DO I=1,NX
      TMP1(I,J,K)=(TT(I,J,K)+TT(I,J,K))/2.d0
     & +DBLE(JSTAT)*ST3(I,J,K,8)
      ENDDO
      ENDDO
      ENDDO
      IF(ISYMX.EQ.1) CALL CSYMX(TMP1)
      IF(ISYMY.EQ.1) CALL CSYMY(TMP1)
      IF(ISYMZ.EQ.1) CALL CSYMZ(TMP1)
      IF(ISYMZ.EQ.2) CALL CSYMZB(TMP1)
      IF(ISYMZ.EQ.3) CALL CSYMZC(TMP1)
      IF(IAVGX.EQ.1) CALL CAVGX (TMP1)
      IF(IAVGZ.EQ.1) CALL CAVGZ (TMP1)
      DO K=1,NZ
      DO J=1,NY
      DO I=1,NX
      U(I,J,K,4)=TMP1(I,J,K)
      ENDDO
      ENDDO
      ENDDO

      DO K=1,NZ
      DO J=1,NY
      DO I=1,NX
       IF(IWF(I,J,K)      .EQ.1.and.IWF(I,J+1,K)    .EQ.0.and. 
     &    IWF(I+1,J+1,K)  .EQ.0.and.IWF(I-1,J+1,K)  .EQ.0.and.
     &    IWF(I,J+1,K+1)  .EQ.0.and.IWF(I,J+1,K-1)  .EQ.0.and.
     &    IWF(I+1,J+1,K+1).EQ.0.and.IWF(I+1,J+1,K-1).EQ.0.and.
     &    IWF(I-1,J+1,K+1).EQ.0.and.IWF(I-1,J+1,K-1).EQ.0.and.
     &    (FLS(I,J+1,K)-FLS(I,J-1,K)).lt.0.d0) then
         uso=DSQRT(U(I,J+1,K,1)**2.d0
     &            +U(I,J+1,K,2)**2.d0
     &            +U(I,J+1,K,3)**2.d0)
         usg(I,J,K)=uso
         DDD=DSTW(I,J+1,K)
         IF(IWCNT.EQ.0) utau(I,J,K)=DSQRT(uso/REB/DDD)
         DO mmm=1, mmax
         ut0=utau(I,J,K)
         H=uso/ut0
     &    -1.d0/CK*DLOG(1.d0+CK*DDD*REB*ut0)
     &    -CC*(1.d0-DEXP(-DDD*REB/CDP*ut0)
     &      -REB*DDD/CDP*ut0*DEXP(-CB*DDD*REB*ut0))
       DH=-uso/ut0/ut0-REB*DDD/(1.d0+CK*REB*DDD*ut0)
     & -CC*DDD*REB/CDP*(DEXP(-REB*DDD/CDP*ut0)
     &                          -DEXP(-CB*DDD*ut0*REB)
     &          +CB*DDD*ut0*DEXP(-CB*DDD*REB*ut0))
          utau(I,J,K)=ut0-ss*H/DH
          ee=DSQRT((utau(I,J,K)-ut0)**2.d0)/utau(I,J,K)
          retmp=utau(I,J,K)*REB
          IF(ee.le.1.d-6) then
c            write(6,*) 'ee=',ee
            go to 1000
          endif
          enddo
       ELSEIF(IWF(I,J,K)      .EQ.1.and.IWF(I,J-1,K)    .EQ.0.and. 
     &        IWF(I+1,J-1,K)  .EQ.0.and.IWF(I-1,J-1,K)  .EQ.0.and.
     &        IWF(I,J-1,K+1)  .EQ.0.and.IWF(I,J-1,K-1)  .EQ.0.and.
     &        IWF(I+1,J-1,K+1).EQ.0.and.IWF(I+1,J-1,K-1).EQ.0.and.
     &        IWF(I-1,J-1,K+1).EQ.0.and.IWF(I-1,J-1,K-1).EQ.0.and.
     &        (FLS(I,J+1,K)-FLS(I,J-1,K)).gt.0.d0) then
         uso=DSQRT(U(I,J-1,K,1)**2.d0
     &            +U(I,J-1,K,2)**2.d0
     &            +U(I,J-1,K,3)**2.d0)
         usg(I,J,K)=uso
         DDD=DSTW(I,J-1,K)
         IF(IWCNT.EQ.0) utau(I,J,K)=DSQRT(uso/REB/DDD)
         DO mmm=1, mmax
         ut0=utau(I,J,K)
         H=uso/ut0
     &    -1.d0/CK*DLOG(1.d0+CK*DDD*REB*ut0)
     &    -CC*(1.d0-DEXP(-DDD*REB/CDP*ut0)
     &      -REB*DDD/CDP*ut0*DEXP(-CB*DDD*REB*ut0))
       DH=-uso/ut0/ut0-REB*DDD/(1.d0+CK*REB*DDD*ut0)
     & -CC*DDD*REB/CDP*(DEXP(-REB*DDD/CDP*ut0)
     &                          -DEXP(-CB*DDD*ut0*REB)
     &          +CB*DDD*ut0*DEXP(-CB*DDD*REB*ut0))
          utau(I,J,K)=ut0-ss*H/DH
          ee=DSQRT((utau(I,J,K)-ut0)**2.d0)/utau(I,J,K)
          retmp=utau(I,J,K)*REB
          IF(ee.le.1.d-6) then
c            write(6,*) 'ee=',ee
            go to 1000
          endif
          enddo
       ELSEIF(IWF(I,J,K)      .EQ.1.and.IWF(I+1,J,K)    .EQ.0.and. 
     &    IWF(I+1,J+1,K)  .EQ.0.and.IWF(I+1,J-1,K)  .EQ.0.and.
     &    IWF(I+1,J,K+1)  .EQ.0.and.IWF(I+1,J,K-1)  .EQ.0.and.
     &    IWF(I+1,J+1,K+1).EQ.0.and.IWF(I+1,J+1,K-1).EQ.0.and.
     &    IWF(I+1,J-1,K+1).EQ.0.and.IWF(I+1,J-1,K-1).EQ.0.and.
     &    (FLS(I+1,J,K)-FLS(I-1,J,K)).lt.0.d0) then
         uso=DSQRT(U(I+1,J,K,1)**2.d0
     &            +U(I+1,J,K,2)**2.d0
     &            +U(I+1,J,K,3)**2.d0)
         usg(I,J,K)=uso
         DDD=DSTW(I+1,J,K)
         IF(IWCNT.EQ.0) utau(I,J,K)=DSQRT(uso/REB/DDD)
         DO mmm=1, mmax
         ut0=utau(I,J,K)
         H=uso/ut0
     &   -1.d0/CK*DLOG(1.d0+CK*DDD*REB*ut0)
     &   -CC*(1.d0-DEXP(-DDD*REB/CDP*ut0)
     &   -REB*DDD/CDP*ut0*DEXP(-CB*DDD*REB*ut0))
       DH=-uso/ut0/ut0-REB*DDD/(1.d0+CK*REB*DDD*ut0)
     & -CC*DDD*REB/CDP*(DEXP(-REB*DDD/CDP*ut0)
     &                          -DEXP(-CB*DDD*ut0*REB)
     &          +CB*DDD*ut0*DEXP(-CB*DDD*REB*ut0))
          utau(I,J,K)=ut0-ss*H/DH
          ee=DSQRT((utau(I,J,K)-ut0)**2.d0)/utau(I,J,K)
          retmp=utau(I,J,K)*REB
          IF(ee.le.1.d-6) then
c            write(6,*) 'ee=',ee
            go to 1000
          endif
          enddo
       ELSEIF(IWF(I,J,K)      .EQ.1.and.IWF(I-1,J,K)    .EQ.0.and. 
     &    IWF(I-1,J+1,K)  .EQ.0.and.IWF(I-1,J-1,K)  .EQ.0.and.
     &    IWF(I-1,J,K+1)  .EQ.0.and.IWF(I-1,J,K-1)  .EQ.0.and.
     &    IWF(I-1,J+1,K+1).EQ.0.and.IWF(I-1,J+1,K-1).EQ.0.and.
     &    IWF(I-1,J-1,K+1).EQ.0.and.IWF(I-1,J-1,K-1).EQ.0.and.
     &    (FLS(I+1,J,K)-FLS(I-1,J,K)).gt.0.d0) then
         uso=DSQRT(U(I-1,J,K,1)**2.d0
     &            +U(I-1,J,K,2)**2.d0
     &            +U(I-1,J,K,3)**2.d0)
         usg(I,J,K)=uso
         DDD=DSTW(I-1,J,K)
         IF(IWCNT.EQ.0) utau(I,J,K)=DSQRT(uso/REB/DDD)
         DO mmm=1, mmax
         ut0=utau(I,J,K)
         H=uso/ut0
     &   -1.d0/CK*DLOG(1.d0+CK*DDD*REB*ut0)
     &   -CC*(1.d0-DEXP(-DDD*REB/CDP*ut0)
     &   -REB*DDD/CDP*ut0*DEXP(-CB*DDD*REB*ut0))
       DH=-uso/ut0/ut0-REB*DDD/(1.d0+CK*REB*DDD*ut0)
     & -CC*DDD*REB/CDP*(DEXP(-REB*DDD/CDP*ut0)
     &                          -DEXP(-CB*DDD*ut0*REB)
     &          +CB*DDD*ut0*DEXP(-CB*DDD*REB*ut0))
          utau(I,J,K)=ut0-ss*H/DH
          ee=DSQRT((utau(I,J,K)-ut0)**2.d0)/utau(I,J,K)
          retmp=utau(I,J,K)*REB
          IF(ee.le.1.d-6) then
c            write(6,*) 'ee=',ee
            go to 1000
          endif
          enddo
       ELSEIF(IWF(I,J,K)      .EQ.1.and.IWF(I,J,K+1)    .EQ.0.and. 
     &    IWF(I,J+1,K+1)  .EQ.0.and.IWF(I,J-1,K+1)  .EQ.0.and.
     &    IWF(I+1,J,K+1)  .EQ.0.and.IWF(I-1,J,K+1)  .EQ.0.and.
     &    IWF(I+1,J+1,K+1).EQ.0.and.IWF(I-1,J+1,K+1).EQ.0.and.
     &    IWF(I+1,J-1,K+1).EQ.0.and.IWF(I-1,J-1,K+1).EQ.0.and.
     &    (FLS(I,J,K+1)-FLS(I,J,K-1)).lt.0.d0) then
         uso=DSQRT(U(I,J,K+1,1)**2.d0
     &            +U(I,J,K+1,2)**2.d0
     &            +U(I,J,K+1,3)**2.d0)
         usg(I,J,K)=uso
         DDD=DSTW(I,J,K+1)
         IF(IWCNT.EQ.0) utau(I,J,K)=DSQRT(uso/REB/DDD)
         DO mmm=1, mmax
         ut0=utau(I,J,K)
         H=uso/ut0
     &   -1.d0/CK*DLOG(1.d0+CK*DDD*REB*ut0)
     &   -CC*(1.d0-DEXP(-DDD*REB/CDP*ut0)
     &   -REB*DDD/CDP*ut0*DEXP(-CB*DDD*REB*ut0))
       DH=-uso/ut0/ut0-REB*DDD/(1.d0+CK*REB*DDD*ut0)
     & -CC*DDD*REB/CDP*(DEXP(-REB*DDD/CDP*ut0)
     &                          -DEXP(-CB*DDD*ut0*REB)
     &          +CB*DDD*ut0*DEXP(-CB*DDD*REB*ut0))
          utau(I,J,K)=ut0-ss*H/DH
          ee=DSQRT((utau(I,J,K)-ut0)**2.d0)/utau(I,J,K)
          retmp=utau(I,J,K)*REB
          IF(ee.le.1.d-6) then
c            write(6,*) 'ee=',ee
            go to 1000
          endif
          enddo
       ELSEIF(IWF(I,J,K)      .EQ.1.and.IWF(I,J,K-1)    .EQ.0.and. 
     &    IWF(I,J+1,K-1)  .EQ.0.and.IWF(I,J-1,K-1)  .EQ.0.and.
     &    IWF(I+1,J,K-1)  .EQ.0.and.IWF(I-1,J,K-1)  .EQ.0.and.
     &    IWF(I+1,J+1,K-1).EQ.0.and.IWF(I-1,J+1,K-1).EQ.0.and.
     &    IWF(I+1,J-1,K-1).EQ.0.and.IWF(I-1,J-1,K-1).EQ.0.and.
     &    (FLS(I,J,K+1)-FLS(I,J,K-1)).gt.0.d0) then
         uso=DSQRT(U(I,J,K-1,1)**2.d0
     &            +U(I,J,K-1,2)**2.d0
     &            +U(I,J,K-1,3)**2.d0)
         usg(I,J,K)=uso
         DDD=DSTW(I,J,K-1)
         IF(IWCNT.EQ.0) utau(I,J,K)=DSQRT(uso/REB/DDD)
         DO mmm=1, mmax
         ut0=utau(I,J,K)
         H=uso/ut0
     &   -1.d0/CK*DLOG(1.d0+CK*DDD*REB*ut0)
     &   -CC*(1.d0-DEXP(-DDD*REB/CDP*ut0)
     &   -REB*DDD/CDP*ut0*DEXP(-CB*DDD*REB*ut0))
       DH=-uso/ut0/ut0-REB*DDD/(1.d0+CK*REB*DDD*ut0)
     & -CC*DDD*REB/CDP*(DEXP(-REB*DDD/CDP*ut0)
     &                          -DEXP(-CB*DDD*ut0*REB)
     &          +CB*DDD*ut0*DEXP(-CB*DDD*REB*ut0))
          utau(I,J,K)=ut0-ss*H/DH
          ee=DSQRT((utau(I,J,K)-ut0)**2.d0)/utau(I,J,K)
          retmp=utau(I,J,K)*REB
          IF(ee.le.1.d-6) then
c            write(6,*) 'ee=',ee
            go to 1000
          endif
          enddo
! Naname 2D
       ELSEIF(IWF(I,J,K)      .EQ.1.and.IWF(I,J+1,K)    .EQ.0.and. 
     &        IWF(I+1,J,K)    .EQ.0.and.IWF(I+1,J+1,K)  .EQ.0.and.
     &        IWF(I,J+1,K+1)  .EQ.0.and.IWF(I,J+1,K-1)  .EQ.0.and.
     &        IWF(I+1,J+1,K+1).EQ.0.and.IWF(I+1,J+1,K-1).EQ.0.and.
     &        IWF(I+1,J,K+1)  .EQ.0.and.IWF(I+1,J,K-1)  .EQ.0.and.
     &    (FLS(I+1,J+1,K)-FLS(I,J,K)).lt.0.d0) then
         uso=DSQRT(U(I+1,J+1,K+1,1)**2.d0
     &            +U(I+1,J+1,K+1,2)**2.d0
     &            +U(I+1,J+1,K+1,3)**2.d0)
         usg(I,J,K)=uso
         DDD=DSTW(I+1,J+1,K)
         IF(IWCNT.EQ.0) utau(I,J,K)=DSQRT(uso/REB/DDD)
         DO mmm=1, mmax
         ut0=utau(I,J,K)
         H=uso/ut0
     &   -1.d0/CK*DLOG(1.d0+CK*DDD*REB*ut0)
     &   -CC*(1.d0-DEXP(-DDD*REB/CDP*ut0)
     &   -REB*DDD/CDP*ut0*DEXP(-CB*DDD*REB*ut0))
       DH=-uso/ut0/ut0-REB*DDD/(1.d0+CK*REB*DDD*ut0)
     & -CC*DDD*REB/CDP*(DEXP(-REB*DDD/CDP*ut0)
     &                          -DEXP(-CB*DDD*ut0*REB)
     &          +CB*DDD*ut0*DEXP(-CB*DDD*REB*ut0))
          utau(I,J,K)=ut0-ss*H/DH
          ee=DSQRT((utau(I,J,K)-ut0)**2.d0)/utau(I,J,K)
          retmp=utau(I,J,K)*REB
          IF(ee.le.1.d-6) then
c            write(6,*) 'ee=',ee
            go to 1000
          endif
          enddo
       ELSEIF(IWF(I,J,K)      .EQ.1.and.IWF(I,J+1,K)    .EQ.0.and. 
     &        IWF(I-1,J,K)    .EQ.0.and.IWF(I-1,J+1,K)  .EQ.0.and.
     &        IWF(I,J+1,K+1)  .EQ.0.and.IWF(I,J+1,K-1)  .EQ.0.and.
     &        IWF(I-1,J+1,K+1).EQ.0.and.IWF(I-1,J+1,K-1).EQ.0.and.
     &        IWF(I-1,J,K+1)  .EQ.0.and.IWF(I-1,J,K-1)  .EQ.0.and.
     &    (FLS(I-1,J+1,K)-FLS(I,J,K)).lt.0.d0) then
         uso=DSQRT(U(I-1,J+1,K+1,1)**2.d0
     &            +U(I-1,J+1,K+1,2)**2.d0
     &            +U(I-1,J+1,K+1,3)**2.d0)
         usg(I,J,K)=uso
         DDD=DSTW(I-1,J+1,K)
         IF(IWCNT.EQ.0) utau(I,J,K)=DSQRT(uso/REB/DDD)
         DO mmm=1, mmax
         ut0=utau(I,J,K)
         H=uso/ut0
     &   -1.d0/CK*DLOG(1.d0+CK*DDD*REB*ut0)
     &   -CC*(1.d0-DEXP(-DDD*REB/CDP*ut0)
     &   -REB*DDD/CDP*ut0*DEXP(-CB*DDD*REB*ut0))
       DH=-uso/ut0/ut0-REB*DDD/(1.d0+CK*REB*DDD*ut0)
     & -CC*DDD*REB/CDP*(DEXP(-REB*DDD/CDP*ut0)
     &                          -DEXP(-CB*DDD*ut0*REB)
     &          +CB*DDD*ut0*DEXP(-CB*DDD*REB*ut0))
          utau(I,J,K)=ut0-ss*H/DH
          ee=DSQRT((utau(I,J,K)-ut0)**2.d0)/utau(I,J,K)
          retmp=utau(I,J,K)*REB
          IF(ee.le.1.d-6) then
c            write(6,*) 'ee=',ee
            go to 1000
          endif
          enddo
       ELSEIF(IWF(I,J,K)      .EQ.1.and.IWF(I,J-1,K)    .EQ.0.and. 
     &        IWF(I+1,J,K)    .EQ.0.and.IWF(I+1,J-1,K)  .EQ.0.and.
     &        IWF(I,J-1,K+1)  .EQ.0.and.IWF(I,J-1,K-1)  .EQ.0.and.
     &        IWF(I+1,J-1,K+1).EQ.0.and.IWF(I+1,J-1,K-1).EQ.0.and.
     &        IWF(I+1,J,K+1)  .EQ.0.and.IWF(I+1,J,K-1)  .EQ.0.and.
     &    (FLS(I+1,J-1,K)-FLS(I,J,K)).lt.0.d0) then
         uso=DSQRT(U(I+1,J-1,K+1,1)**2.d0
     &            +U(I+1,J-1,K+1,2)**2.d0
     &            +U(I+1,J-1,K+1,3)**2.d0)
         usg(I,J,K)=uso
         DDD=DSTW(I+1,J-1,K)
         IF(IWCNT.EQ.0) utau(I,J,K)=DSQRT(uso/REB/DDD)
         DO mmm=1, mmax
         ut0=utau(I,J,K)
         H=uso/ut0
     &   -1.d0/CK*DLOG(1.d0+CK*DDD*REB*ut0)
     &   -CC*(1.d0-DEXP(-DDD*REB/CDP*ut0)
     &   -REB*DDD/CDP*ut0*DEXP(-CB*DDD*REB*ut0))
       DH=-uso/ut0/ut0-REB*DDD/(1.d0+CK*REB*DDD*ut0)
     & -CC*DDD*REB/CDP*(DEXP(-REB*DDD/CDP*ut0)
     &                          -DEXP(-CB*DDD*ut0*REB)
     &          +CB*DDD*ut0*DEXP(-CB*DDD*REB*ut0))
          utau(I,J,K)=ut0-ss*H/DH
          ee=DSQRT((utau(I,J,K)-ut0)**2.d0)/utau(I,J,K)
          retmp=utau(I,J,K)*REB
          IF(ee.le.1.d-6) then
c            write(6,*) 'ee=',ee
            go to 1000
          endif
          enddo
       ELSEIF(IWF(I,J,K)      .EQ.1.and.IWF(I,J-1,K)    .EQ.0.and. 
     &        IWF(I-1,J,K)    .EQ.0.and.IWF(I-1,J-1,K)  .EQ.0.and.
     &        IWF(I,J-1,K+1)  .EQ.0.and.IWF(I,J-1,K-1)  .EQ.0.and.
     &        IWF(I-1,J-1,K+1).EQ.0.and.IWF(I-1,J-1,K-1).EQ.0.and.
     &        IWF(I-1,J,K+1)  .EQ.0.and.IWF(I-1,J,K-1)  .EQ.0.and.
     &    (FLS(I-1,J-1,K)-FLS(I,J,K)).lt.0.d0) then
         uso=DSQRT(U(I-1,J-1,K+1,1)**2.d0
     &            +U(I-1,J-1,K+1,2)**2.d0
     &            +U(I-1,J-1,K+1,3)**2.d0)
         usg(I,J,K)=uso
         DDD=DSTW(I-1,J-1,K)
         IF(IWCNT.EQ.0) utau(I,J,K)=DSQRT(uso/REB/DDD)
         DO mmm=1, mmax
         ut0=utau(I,J,K)
         H=uso/ut0
     &   -1.d0/CK*DLOG(1.d0+CK*DDD*REB*ut0)
     &   -CC*(1.d0-DEXP(-DDD*REB/CDP*ut0)
     &   -REB*DDD/CDP*ut0*DEXP(-CB*DDD*REB*ut0))
        DH=-uso/ut0/ut0-REB*DDD/(1.d0+CK*REB*DDD*ut0)
     & -CC*DDD*REB/CDP*(DEXP(-REB*DDD/CDP*ut0)
     &                          -DEXP(-CB*DDD*ut0*REB)
     &          +CB*DDD*ut0*DEXP(-CB*DDD*REB*ut0))
          utau(I,J,K)=ut0-ss*H/DH
          ee=DSQRT((utau(I,J,K)-ut0)**2.d0)/utau(I,J,K)
          retmp=utau(I,J,K)*REB
          IF(ee.le.1.d-6) then
c            write(6,*) 'ee=',ee
            go to 1000
          endif
          enddo
! x-mawari (kari)
       ELSEIF(IWF(I,J,K)      .EQ.1.and.IWF(I,J+1,K)    .EQ.0.and. 
     &        IWF(I,J,K+1)    .EQ.0.and.IWF(I,J+1,K+1)  .EQ.0.and.
     &        IWF(I+1,J+1,K)  .EQ.0.and.IWF(I-1,J+1,K)  .EQ.0.and.
     &        IWF(I+1,J+1,K+1).EQ.0.and.IWF(I-1,J+1,K+1).EQ.0.and.
     &        IWF(I+1,J,K+1)  .EQ.0.and.IWF(I-1,J,K+1)  .EQ.0.and.
     &    (FLS(I,J+1,K+1)-FLS(I,J,K)).lt.0.d0) then
         uso=DSQRT(U(I,J+1,K+1,1)**2.d0
     &            +U(I,J+1,K+1,2)**2.d0
     &            +U(I,J+1,K+1,3)**2.d0)
         usg(I,J,K)=uso
         DDD=DSTW(I,J+1,K+1)
         IF(IWCNT.EQ.0) utau(I,J,K)=DSQRT(uso/REB/DDD)
         DO mmm=1, mmax
         ut0=utau(I,J,K)
         H=uso/ut0
     &   -1.d0/CK*DLOG(1.d0+CK*DDD*REB*ut0)
     &   -CC*(1.d0-DEXP(-DDD*REB/CDP*ut0)
     &   -REB*DDD/CDP*ut0*DEXP(-CB*DDD*REB*ut0))
       DH=-uso/ut0/ut0-REB*DDD/(1.d0+CK*REB*DDD*ut0)
     & -CC*DDD*REB/CDP*(DEXP(-REB*DDD/CDP*ut0)
     &                          -DEXP(-CB*DDD*ut0*REB)
     &          +CB*DDD*ut0*DEXP(-CB*DDD*REB*ut0))
          utau(I,J,K)=ut0-ss*H/DH
          ee=DSQRT((utau(I,J,K)-ut0)**2.d0)/utau(I,J,K)
          retmp=utau(I,J,K)*REB
          IF(ee.le.1.d-6) then
c            write(6,*) 'ee=',ee
            go to 1000
          endif
          enddo
       ENDIF
1000   continue 
      ENDDO
      ENDDO
      ENDDO

      utsum=0.d0
      wfsum=0.d0
      TMP1=0.d0
      TMP2=0.d0

      DO K=1,NZ
      DO J=1,NY
      DO I=1,NX
      ut0=utau(I,J,K)
      ypp=(DSTW(I,J,K))*REB*ut0
       IF(DSIGN(1.d0,U(I,J,K,1)).GE.0.d0) then
       U0(I,J,K,1)=ut0*(
     &1.d0/CK*DLOG(1.d0+CK*ypp)
     &+CC*(1.d0-DEXP(-ypp/CDP)-ypp/CDP*DEXP(-CB*ypp)))
       ELSE
       U0(I,J,K,1)=usg(I,J,K)
       ENDIF
       U0(I,J,K,2)=0.d0
       U0(I,J,K,3)=0.d0
      utsum=utsum+ut0*dble(IWF(I,J,K))
      wfsum=wfsum+dble(IWF(I,J,K))
      ENDDO
      ENDDO
      ENDDO

! Decomposition


      DO K=1,NZ
      DO J=1,NY
      DO I=1,NX
      IF(IWF(I,J,K).EQ.1) then
        IF(ISLP.EQ.1)then
      UTA(I,J,K,1)=DSIGN(
     & (1.d0-VECN(I,J,K,1)*VECN(I,J,K,1))*U0(I,J,K,1)
     &,U(I,J,K,1)
     & )
      UTA(I,J,K,2)=DSIGN(
     & (    -VECN(I,J,K,2)*VECN(I,J,K,1))*U0(I,J,K,1)
     &,U(I,J,K,2)
     & )
      UTA(I,J,K,3)=DSIGN(
     & (    -VECN(I,J,K,3)*VECN(I,J,K,1))*U0(I,J,K,1)
     &, U(I,J,K,3)
     & )
        ENDIF      

        IF(IPEN.EQ.1)then
      call invmat(size(ANN,1),ANN)
      UNO(I,J,K,1)=
     &ANN(1,1)*U(I,J,K,1)+ANN(1,2)*U(I,J,K,2)+ANN(1,3)*U(I,J,K,3)
      UNO(I,J,K,2)=
     &ANN(2,1)*U(I,J,K,1)+ANN(2,2)*U(I,J,K,2)+ANN(2,3)*U(I,J,K,3)
      UNO(I,J,K,3)=
     &ANN(3,1)*U(I,J,K,1)+ANN(3,2)*U(I,J,K,2)+ANN(3,3)*U(I,J,K,3)
        endif

      else
      UTA(I,J,K,1)=0.d0
      UTA(I,J,K,2)=0.d0
      UTA(I,J,K,3)=0.d0
      UNO(I,J,K,1)=0.d0
      UNO(I,J,K,2)=0.d0
      UNO(I,J,K,3)=0.d0
      endif
      
      ENDDO 
      ENDDO
      ENDDO
c      write(6,*) 'wfsum@evwl=',wfsum
c      write(6,*) 'utau@evwl=',utsum/wfsum
c      write(6,*) 're_tau@evwl=',utsum/wfsum*REB
      IF(IWCNT.EQ.0) IWCNT=1
     
c      CALL CHK2D()
c      stop 'mkev' 

      RETURN
      END

      SUBROUTINE MKCSM_GL(C_SMG,RFIL)
      INCLUDE '../par.f'
      INCLUDE '../common.f'
      double precision, dimension(0:NX+2,0:NY+2,0:NZ+2)::
     &UF,VF,WF,TF,TMP1,AVE
      double precision, dimension(0:NX+2,0:NY+2,0:NZ+2)::
     &G11,G22,G33,G12,G23,G31,DD,DF
      double precision, dimension(0:NX+2,0:NY+2,0:NZ+2,6)::GL,GD
      double precision, intent(inout) :: C_SMG(0:NX+2,0:NY+2,0:NZ+2)
      double precision, intent(in) :: RFIL
      double precision ::S11,S22,S33,S12,S23,S31
! test filter on velocities
      
      CALL FILT_FFT(UX,UF,NX,NY,NZ,fil)
      CALL FILT_FFT(UY,VF,NX,NY,NZ,fil)
      CALL FILT_FFT(UZ,WF,NX,NY,NZ,fil)
      CALL FILT_FFT(TT,TF,NX,NY,NZ,fil)

! B.C. 
      CALL UBC_FIL(UF,VF,WF,TF,NX,NY,NZ)
      

!---------------------------------------
! Germano Identity      
!$omp parallel
!$omp do schedule(STATIC) collapse(2)
      DO K=0,NZ
      DO J=0,NY
      DO I=0,NX
      G11(I,J,K)=UX(I,J,K)*UX(I,J,K)
      G22(I,J,K)=UY(I,J,K)*UY(I,J,K)
      G33(I,J,K)=UZ(I,J,K)*UZ(I,J,K)
      G12(I,J,K)=(UX(I,J+1,K)+UX(I,J,K))*(UY(I+1,J,K)+UY(I,J,K))/4.d0
      G23(I,J,K)=(UY(I,J,K+1)+UY(I,J,K))*(UZ(I,J+1,K)+UZ(I,J,K))/4.d0
      G31(I,J,K)=(UZ(I+1,J,K)+UZ(I,J,K))*(UX(I,J,K+1)+UX(I,J,K))/4.d0
      ENDDO 
      ENDDO
      ENDDO
!$omp end do
!$omp end parallel

      CALL FILT_FFT(G11,G11,NX,NY,NZ,fil)
      CALL FILT_FFT(G22,G22,NX,NY,NZ,fil)
      CALL FILT_FFT(G33,G33,NX,NY,NZ,fil)
      CALL FILT_FFT(G12,G12,NX,NY,NZ,fil)
      CALL FILT_FFT(G23,G23,NX,NY,NZ,fil)
      CALL FILT_FFT(G31,G31,NX,NY,NZ,fil)


!$omp parallel
!$omp do schedule(STATIC) collapse(2)
      DO K=0,NZ
      DO J=0,NY
      DO I=0,NX
      G11(I,J,K)=G11(I,J,K)-UF(I,J,K)*UF(I,J,K)
      G22(I,J,K)=G22(I,J,K)-VF(I,J,K)*VF(I,J,K)
      G33(I,J,K)=G33(I,J,K)-WF(I,J,K)*WF(I,J,K)
      G12(I,J,K)=G12(I,J,K)
     & -(UF(I,J+1,K)+UF(I,J,K))*(VF(I+1,J,K)+VF(I,J,K))/4.d0
      G23(I,J,K)=G23(I,J,K)
     & -(VF(I,J,K+1)+VF(I,J,K))*(WF(I,J+1,K)+WF(I,J,K))/4.d0
      G31(I,J,K)=G31(I,J,K)
     & -(WF(I+1,J,K)+WF(I,J,K))*(UF(I,J,K+1)+UF(I,J,K))/4.d0
      ENDDO 
      ENDDO
      ENDDO
!$omp end do
!$omp end parallel
       
!$omp parallel
!$omp do schedule(STATIC) collapse(2)
      DO K=1,NZ
      DO J=1,NY
      DO I=1,NX
      GL(I,J,K,1)=(G11(I,J,K)+G11(I-1,J,K))/2.d0
      GL(I,J,K,2)=(G22(I,J,K)+G22(I,J-1,K))/2.d0
      GL(I,J,K,3)=(G33(I,J,K)+G33(I,J,K-1))/2.d0
      GL(I,J,K,4)=(G12(I,J,K)+G12(I-1,J,K)+G12(I-1,J-1,K)+G12(I,J-1,K))
     &            /4.d0
      GL(I,J,K,5)=(G23(I,J,K)+G23(I,J,K-1)+G23(I,J-1,K-1)+G23(I,J-1,K))
     &            /4.d0
      GL(I,J,K,6)=(G31(I,J,K)+G31(I-1,J,K)+G31(I-1,J,K-1)+G31(I,J,K-1))
     &            /4.d0
      ENDDO
      ENDDO
      ENDDO
!$omp end do
!$omp end parallel
c-------
! M Identity      
!$omp parallel
!$  & private (S11,S22,S33,S12,S23,S31) 
!$omp do schedule(STATIC) collapse(2) 
      DO K=1,NZ
      DO J=1,NY
      DO I=1,NX
      S11=2.d0*(UX(I,J,K)-UX(I-1,J,K))/DX
      S22=2.d0*(UY(I,J,K)-UY(I,J-1,K))/DY(J)
      S33=2.d0*(UZ(I,J,K)-UZ(I,J,K-1))/DZ
      S12=
     & ((UX(I,J+1,K)+UX(I,J,K)+UX(I-1,J,K)+UX(I-1,J+1,K))
     & -(UX(I,J,K)+UX(I,J-1,K)+UX(I-1,J-1,K)+UX(I-1,J,K))
     &)/DY(J)/4.d0
     &+((UY(I+1,J,K)+UY(I,J,K)+UY(I,J-1,K)+UY(I+1,J-1,K))
     & -(UY(I,J,K)+UY(I-1,J,K)+UY(I-1,J-1,K)+UY(I,J-1,K))
     &)/DX/4.d0
      S23=
     & ((UZ(I,J+1,K)+UZ(I,J,K)+UZ(I,J,K-1)+UZ(I,J+1,K-1))
     & -(UZ(I,J,K)+UZ(I,J-1,K)+UZ(I,J-1,K-1)+UZ(I,J,K-1))
     &)/DY(J)/4.d0
     &+((UY(I,J,K+1)+UY(I,J,K)+UY(I,J-1,K)+UY(I,J-1,K+1))
     & -(UY(I,J,K)+UY(I,J,K-1)+UY(I,J-1,K-1)+UY(I,J-1,K))
     &)/DZ/4.d0
      S31=
     & ((UX(I,J,K+1)+UX(I,J,K)+UX(I-1,J,K)+UX(I-1,J,K+1))
     & -(UX(I,J,K)+UX(I,J,K-1)+UX(I-1,J,K-1)+UX(I-1,J,K))
     &)/DZ/4.d0
     &+((UZ(I+1,J,K)+UZ(I,J,K)+UZ(I,J,K-1)+UZ(I+1,J,K-1))
     & -(UZ(I,J,K)+UZ(I-1,J,K)+UZ(I-1,J,K-1)+UZ(I,J,K-1))
     &)/DX/4.d0
      G11(I,J,K)=S11
      G22(I,J,K)=S22
      G33(I,J,K)=S33
      G12(I,J,K)=S12
      G23(I,J,K)=S23
      G31(I,J,K)=S31
      DD(I,J,K)=
     & DSQRT(0.5d0*(S11**2.d0+S22**2.d0+S33**2.d0
     &+S12**2.d0+S23**2.d0+S31**2.d0))
      ENDDO 
      ENDDO
      ENDDO
!$omp end do
!$omp end parallel

      CALL FILT_FFT(DD,DF,NX,NY,NZ,fil)
      

!$omp parallel
!$omp do schedule(STATIC) collapse(2)
      DO K=1,NZ
      DO J=1,NY
      DO I=1,NX
      G11(I,J,K)=G11(I,J,K)*DD(I,J,K)
      G22(I,J,K)=G22(I,J,K)*DD(I,J,K)
      G33(I,J,K)=G33(I,J,K)*DD(I,J,K)
      G12(I,J,K)=G12(I,J,K)*DD(I,J,K)
      G23(I,J,K)=G23(I,J,K)*DD(I,J,K)
      G31(I,J,K)=G31(I,J,K)*DD(I,J,K)
      ENDDO
      ENDDO
      ENDDO
!$omp end do
!$omp end parallel
      CALL UBC_FIL(UF,VF,WF,G11,NX,NY,NZ)
      CALL UBC_FIL(UF,VF,WF,G22,NX,NY,NZ)
      CALL UBC_FIL(UF,VF,WF,G33,NX,NY,NZ)
      CALL UBC_FIL(UF,VF,WF,G12,NX,NY,NZ)
      CALL UBC_FIL(UF,VF,WF,G23,NX,NY,NZ)
      CALL UBC_FIL(UF,VF,WF,G31,NX,NY,NZ)

      CALL FILT_FFT(G11,G11,NX,NY,NZ,fil)
      CALL FILT_FFT(G22,G22,NX,NY,NZ,fil)
      CALL FILT_FFT(G33,G33,NX,NY,NZ,fil)
      CALL FILT_FFT(G12,G12,NX,NY,NZ,fil)
      CALL FILT_FFT(G23,G23,NX,NY,NZ,fil)
      CALL FILT_FFT(G31,G31,NX,NY,NZ,fil)
    
       
!$omp parallel
!$  & private (S11,S22,S33,S12,S23,S31) 
!$omp do schedule(STATIC) collapse(2) 
      DO K=0,NZ
      DO J=0,NY
      DO I=0,NX
      S11=2.d0*(UF(I,J,K)-UF(I-1,J,K))/DX
      S22=2.d0*(VF(I,J,K)-VF(I,J-1,K))/DY(J)
      S33=2.d0*(WF(I,J,K)-WF(I,J,K-1))/DZ
      S12=
     & ((UF(I,J+1,K)+UF(I,J,K)+UF(I-1,J,K)+UF(I-1,J+1,K))
     & -(UF(I,J,K)+UF(I,J-1,K)+UF(I-1,J-1,K)+UF(I-1,J,K))
     &)/DY(J)/4.d0
     &+((VF(I+1,J,K)+VF(I,J,K)+VF(I,J-1,K)+VF(I+1,J-1,K))
     & -(VF(I,J,K)+VF(I-1,J,K)+VF(I-1,J-1,K)+VF(I,J-1,K))
     &)/DX/4.d0
      S23=
     & ((WF(I,J+1,K)+WF(I,J,K)+WF(I,J,K-1)+WF(I,J+1,K-1))
     & -(WF(I,J,K)+WF(I,J-1,K)+WF(I,J-1,K-1)+WF(I,J,K-1))
     &)/DY(J)/4.d0
     &+((VF(I,J,K+1)+VF(I,J,K)+VF(I,J-1,K)+VF(I,J-1,K+1))
     & -(VF(I,J,K)+VF(I,J,K-1)+VF(I,J-1,K-1)+VF(I,J-1,K))
     &)/DZ/4.d0
      S31=
     & ((UF(I,J,K+1)+UF(I,J,K)+UF(I-1,J,K)+UF(I-1,J,K+1))
     & -(UF(I,J,K)+UF(I,J,K-1)+UF(I-1,J,K-1)+UF(I-1,J,K))
     &)/DZ/4.d0
     &+((WF(I+1,J,K)+WF(I,J,K)+WF(I,J,K-1)+WF(I+1,J,K-1))
     & -(WF(I,J,K)+WF(I-1,J,K)+WF(I-1,J,K-1)+WF(I,J,K-1))
     &)/DX/4.d0
      GD(I,J,K,1)=-G11(I,J,K)+RFIL*DF(I,J,K)*S11
      GD(I,J,K,2)=-G22(I,J,K)+RFIL*DF(I,J,K)*S22
      GD(I,J,K,3)=-G33(I,J,K)+RFIL*DF(I,J,K)*S33
      GD(I,J,K,4)=-G12(I,J,K)+RFIL*DF(I,J,K)*S12
      GD(I,J,K,5)=-G23(I,J,K)+RFIL*DF(I,J,K)*S23
      GD(I,J,K,6)=-G31(I,J,K)+RFIL*DF(I,J,K)*S31
      ENDDO 
      ENDDO
      ENDDO
!$omp end do
!$omp end parallel

!$omp parallel
!$omp do schedule(STATIC) collapse(2)
      DO K=1,NZ
      DO J=1,NY
      DO I=1,NX
      GD(I,J,K,1)=(G11(I,J,K)+G11(I-1,J,K))/2.d0
      GD(I,J,K,2)=(G22(I,J,K)+G22(I,J-1,K))/2.d0
      GD(I,J,K,3)=(G33(I,J,K)+G33(I,J,K-1))/2.d0
      GD(I,J,K,4)=(G12(I,J,K)+G12(I-1,J,K)+G12(I-1,J-1,K)+G12(I,J-1,K))
     &            /4.d0
      GD(I,J,K,5)=(G23(I,J,K)+G23(I,J,K-1)+G23(I,J-1,K-1)+G23(I,J-1,K))
     &            /4.d0
      GL(I,J,K,6)=(G31(I,J,K)+G31(I-1,J,K)+G31(I-1,J,K-1)+G31(I,J,K-1))
     &            /4.d0
      ENDDO
      ENDDO
      ENDDO
!$omp end do
!$omp end parallel
      
c-------
!$omp parallel
!$omp do schedule(STATIC) collapse(2)
      DO K=1,NZ
      DO J=1,NY
      DO I=1,NX
      C_SMG(I,J,K)=-1.d0*
     & (GD(I,J,K,1)*GL(I,J,K,1)
     & +GD(I,J,K,2)*GL(I,J,K,2)
     & +GD(I,J,K,3)*GL(I,J,K,3)
     & +GD(I,J,K,4)*GL(I,J,K,4)*2.d0
     & +GD(I,J,K,5)*GL(I,J,K,5)*2.d0
     & +GD(I,J,K,6)*GL(I,J,K,6)*2.d0)
     &/(GD(I,J,K,1)*GD(I,J,K,1)
     & +GD(I,J,K,2)*GD(I,J,K,2)
     & +GD(I,J,K,3)*GD(I,J,K,3)
     & +GD(I,J,K,4)*GD(I,J,K,4)*2.d0
     & +GD(I,J,K,5)*GD(I,J,K,5)*2.d0
     & +GD(I,J,K,6)*GD(I,J,K,6)*2.d0+1.D-8)
      ENDDO
      ENDDO
      ENDDO
!$omp end do
!$omp end parallel

      CALL UBC_FIL(UF,VF,WF,C_SMG,NX,NY,NZ)

      C0=0.173d0
      DO K=0,NZ+1
      DO J=0,NY+1
      DO I=0,NX+1
      IF(C_SMG(I,J,K).LT.0.d0) C_SMG(I,J,K)=0.d0
      IF(C_SMG(I,J,K).GT.C0*100.d0) C_SMG(I,J,K)=C0*100.d0
      ENDDO
      ENDDO
      ENDDO

      RETURN
      END

      SUBROUTINE FILT_FFT(f,fo,n1,n2,n3,fil)
      implicit none
      integer :: n1,n2,n3,kf
      integer :: i,j,k,l,m,n
      double precision,dimension(0:n1+2,0:n2+2,0:n3+2),intent(in)::f
      double precision,dimension(0:n1+2,0:n2+2,0:n3+2),intent(inout)::fo
      double precision,dimension(0:n1+1,0:n2+1,0:n3+1)::ff
      double precision, dimension(0:n2+1)::fm
      complex(kind(0d0)), dimension(0:n1/2,0:n2+1,0:n3+1)::ft
      complex(kind(0d0)), dimension(0:n1/2+1,0:n3+1)::fil
!$    include 'omp_lib.h'

! susctuct mean components
      fm=0.d0
      do k=1,n3
      do j=0,n2+1
      do i=1,n1
      fm(j)=fm(j)+f(i,j,k)/dble(n1*n2)
      enddo
      enddo
      enddo

!$omp parallel
!$omp do schedule(STATIC) collapse(2)
      do k=0,n3+1
      do j=0,n2+1
      do i=0,n1+1
      ff(i,j,k)=f(i,j,k)-fm(j)
      enddo
      enddo
      enddo
!$omp end do
!$omp end parallel

! pysical to spectral 
      CALL P2S(ff,ft,n1,n2,n3)

! cut off
!$omp parallel
!$omp do schedule(STATIC) collapse(2)
      do k=0,n3
      do j=0,n2
      do i=0,n1/2
      ft(i,j,k)=ft(i,j,k)*fil(i,k)
      enddo
      enddo
      enddo
!$omp end do
!$omp end parallel

! spectral to physical 
      CALL S2P(ft,ff,n1,n2,n3)

!$omp parallel
!$omp do schedule(STATIC) collapse(2)
      do k=0,n3+1
      do j=0,n2+1
      do i=0,n1+1
      fo(i,j,k)=ff(i,j,k)+fm(j)
      enddo
      enddo
      enddo
!$omp end do
!$omp end parallel
      
      do k=1,n3
      do j=1,n2
      fo(0,j,k)   =fo(n1,j,k)
      fo(n1+1,j,k)=fo(1,j,k)
      enddo
      enddo
      do j=1,n3
      do i=0,n1+1
      fo(i,j,0)   =fo(i,j,n3)
      fo(i,j,n3+1)=fo(i,j,1)
      enddo
      enddo

      do k=0,n3+1
      do i=0,n1+1
      fo(i,0,k)   =fo(i,1,k)
      fo(i,n2+1,k)   =fo(i,n2,k)
      enddo
      enddo

      RETURN
      END
 
      SUBROUTINE UBC_FIL(u,v,w,T,n1,n2,n3)
      implicit none
      integer, intent(in) :: n1,n2,n3
      double precision,dimension(0:n1+2,0:n2+2,0:n3+2),intent(inout)::
     &u,v,w,T
      integer :: i,j,k

      do k=1,n3
      do i=1,n1
      u(i,0,k)=-u(i,1,k)
      v(i,0,k)=0.0d0
      w(i,0,k)=-w(i,1,k)
      T(i,0,k)=-T(i,1,k)
      u(i,n2+1,k)=-u(i,n2,k)
      v(i,n2,k)=0.0d0
      w(i,n2+1,k)=-w(i,n2,k)
      T(i,n2+1,k)=-T(i,n2,k)
      enddo
      enddo

      do j=0,n2+1
      do i=1,n1
      u(i,j,0)=u(i,j,n3)
      v(i,j,0)=v(i,j,n3)
      w(i,j,0)=w(i,j,n3)
      T(i,j,0)=T(i,j,n3)
      u(i,j,n3+1)=u(i,j,1)
      v(i,j,n3+1)=v(i,j,1)
      w(i,j,n3+1)=w(i,j,1)
      T(i,j,n3+1)=T(i,j,1)
      enddo
      enddo

      do k=0,n3+1
      do j=0,n2+1
      u(0,j,k)=u(n1,j,k)
      v(0,j,k)=v(n1,j,k)
      w(0,j,k)=w(n1,j,k)
      T(0,j,k)=T(n1,j,k)
      u(n1+1,j,k)=u(1,j,k)
      v(n1+1,j,k)=v(1,j,k)
      w(n1+1,j,k)=w(1,j,k)
      T(n1+1,j,k)=T(1,j,k)
      enddo
      enddo

      RETURN
      END


      function inv(A) result(Ainv)
      double precision, dimension(:,:), intent(in) :: A
      double precision, dimension(size(A,1),size(A,2)) :: Ainv

      double precision, dimension(size(A,1)) :: work  ! work array for LAPACK
      integer, dimension(size(A,1)) :: ipiv   ! pivot indices
      integer :: n, info

! External procedures defined in LAPACK
      external DGETRF
      external DGETRI

      ! Store A in Ainv to prevent it from being overwritten by LAPACK
      Ainv = A
      n = size(A,1)

       ! DGETRF computes an LU factorization of a general M-by-N matrix A
      ! using partial pivoting with row interchanges.
      call DGETRF(n, n, Ainv, n, ipiv, info)

      if (info /= 0) then
      stop 'Matrix is numerically singular!'
      end if

      ! DGETRI computes the inverse of a matrix using the LU factorization
      ! computed by DGETRF.
      call DGETRI(n, Ainv, n, ipiv, work, n, info)

      if (info /= 0) then
      stop 'Matrix inversion failed!'
      end if
      end function inv
