# Supplementary material for: Numerical evaluation reveals the effect of branching morphology on vessel transport properties during angiogenesis
Source: PLoS Comput Biol. 2021 Jun 16;17(6):e1008398. doi: 10.1371/journal.pcbi.1008398 (PMC8238234; doi:10.1371/journal.pcbi.1008398)
Supplement: S1 Data — (GZ) [file pcbi.1008398.s007.gz › Mirzapourshafiyi_etal_2021_SampleCodes/simulation/solver/mkmpg.f]

c
c solver/mkmpg.f
c (C) 2004 K. Fukagata 
c
      SUBROUTINE MKMPG()
      INCLUDE '../par.f'
      INCLUDE '../common.f'
!$    include 'omp_lib.h'

      double precision, dimension(0:NX+2,0:NY+2,0:NZ+2)::
     & FXA,FYA,FZA,FTA

      ETA1=ETA   
      IF (JADJ.EQ.0) THEN
c------------------------------------------------------------------------------
c 1. Mean pressure gradient
c------------------------------------------------------------------------------
      UXB=0.D0
      TXB=0.D0
      TBB=0.D0
      GPM=0.D0
      PHM=0.D0
      PHMM=0.D0
      PHMQ=0.D0
      AFF=0.d0
      IF(III.EQ.1) THEN
      AGPMQ=0.d0
      AGPM=0.d0
      ENDIF
      APHM=0.D0
      APHMQ=0.D0
      AUXB=0.D0
      AUXB=0.D0
      ATXB=0.D0
      ATBB=0.D0
      VV=0.d0
      QTOT=0.d0
c      ETA1=10.d0/DT     
 
      TBMX=-1.d0
      JTB =1
      ITB =1
      KTB =1
!$OMP PARALLEL DO REDUCTION(+:GPM,AGPM,AGPMQ,PHM,PHMM,PHMQ,UXB,TXB, 
!$OMP& TBB,APHM,APHMQ,AUXB,ATXB,ATBB,VV)
      DO 611 K=1,NZ
      DO 611 I=1,NX
         GPM=GPM+(UX(I, 1,K)-UX(I,   0,K))/DY12(0)
     +          +(UX(I,NY,K)-UX(I,NY+1,K))/DY12(NY)
         DO 620 J=1,NY
          PHM=PHM+DX*DZ*DY(J)*(
! on VPM
     &      +(UX(I,J,K)
     &       -(UTA(I,J,K,1)+UTA(I+1,J,K,1))/2.d0*DBLE(ISLP)
     &       -(UNO(I,J,K,1)+UNO(I+1,J,K,1))/2.d0*DBLE(IPEN)
     &       )*CHI(I,J,K,1)*ETA1
! on CHANNEL WALL 
     &      +(UX(I,J,K)
     &       -(UTA(I,J,K,1)+UTA(I+1,J,K,1))/2.d0*DBLE(ISLP)
     &       -(UNO(I,J,K,1)+UNO(I+1,J,K,1))/2.d0*DBLE(IPEN)
     &       )*(1.d0-CHI(I,J,K,1))*DBLE(IWF(I,J,K)*IWF(I+1,J,K)*IWLF)/DT
     &       )

          PHMM=PHMM+DX*DZ*DY(J)*UMD(I,J,K,1)*CHI(I,J,K,1)*ETA1
          PHMQ=PHMQ+DX*DZ*DY(J)*TT(I,J,K)*CHI(I,J,K,4)*ETA1
          UXB=UXB+DX*DZ*DY(J)*UX(I,J,K)
          TXB=TXB+DX*DZ*DY(J)*(UX(I,J,K)+UX(I-1,J,K))/2.d0
     +              *TT(I,J,K)
          TBB=TBB+DX*DZ*DY(J)
     +     *(TS(I,J,K,1)*DBLE(IPCM)+DBLE(1-IPCM)*TT(I,J,K)/RC(I,J,K))
c            TBB=TBB+DX*DZ*DY(J)*TT(I,J,K)/RC(I,J,K)
          APHM=APHM+DX*DZ*DY(J)*ST3(I,J,K,1)*CHI(I,J,K,1)*ETA1
          APHMQ=APHMQ+DX*DZ*DY(J)*ST3(I,J,K,8)*CHI(I,J,K,4)*ETA1
          AUXB=AUXB+DX*DZ*DY(J)*ST3(I,J,K,1)
          ATXB=ATXB+DX*DZ*DY(J)
     +*(ST3(I,J,K,8)/RC(I,J,K)*(ST3(I,J,K,1)+ST3(I-1,J,K,1))/2.d0
     +  +0.5d0*(ST3(I,J,K,20)+ST3(I-1,J,K,20))/RC(I,J,K))
          ATBB=ATBB+DX*DZ*DY(J)*ST3(I,J,K,8)/RC(I,J,K)
     +                      *(1.d0-CHI(I,J,K,4))
          VV=VV+CHI(I,J,K,4)*DX*DZ*DY(J)
          QTOT=QTOT+GPMQ*(1.d0-CHI(I,J,K,4))*DX*DY(J)*DZ
c            IF(TBMX.LT.TT(I,J,K)) THEN
c             TBMX=DMAX1(TBMX,TT(I,J,K))
c             ITB=I
c             KTB=K
c             JTB=J
c            ENDIF
 620     CONTINUE
 611  CONTINUE
      TXB=TXB/UXB
      UXB1=UXB/(XL*YL*ZL-VV)
      UXB=UXB/(XL*YL*ZL)
      TBB=TBB/(XL*YL*ZL)
      ATXB=ATXB/AUXB
      AUXB=AUXB/(XL*YL*ZL)
      ATBB=ATBB/(XL*YL*ZL)
      ANU1 =REB*PRL/ATBB
      ANU01=REB*PRL/ATXB
      HDM=4.d0*(XL*YL*ZL-VOL)/(SFC+SFCW)
      IF(IBULK.EQ.1) THEN
      GPM=0.5d0*GPM/DBLE(NX*NZ)/REB+0.5d0*(1.D0-UXB)/DT
     + +(PHM+PHMM)/(XL*ZL*YL)
       IF(IFLW.EQ.0) THEN
        AGPMQ=1.d0
        AGPM =GPM
       ELSEIF(IFLW.EQ.1) THEN
        AGPMQ=1.d0
        AGPM=(AGPM*DBLE(III-1)+GPM)/DBLE(III)
c        IF(NST.eq.0)AGPMQ=GPM
c        IF(NST.ge.1)AGPMQ=AGPM
       ENDIF
      AFF=(APHM-AGPM*VOL)/XL/YL/ZL
!      AFF=AGPM!*(1.d0-VOL/(XL*YL*ZL))
       IF(JJJ.eq.1) AGPM0=AGPMQ
      ANU=REB*PRL/TBB/(SFC+SFCW)
     +       *(XL*YL*ZL-VOL)*AGPM0
      ANU0 =REB*PRL/ATXB/(SFC+SFCW)
     +       *(XL*YL*ZL-VOL)*AGPM0
      RET=DSQRT(GPM)*REB
        IF(JJJ.EQ.1) then
           IF(IHEAT.EQ.1) THEN
           GPMQ=GPM
           TXB0=1.d0/GPM
            IF(III.GT.IIC) GPMQ=AGPM
            IF(III.GT.IIC) TXB0=1.d0/AGPM
           ELSEIF(IHEAT.EQ.0) THEN
           GPMQ=1.d0!GPM
           TXB0=1.d0
            IF(III.GT.IIC) GPMQ=1.d0
            IF(III.GT.IIC) TXB0=1.d0
           ENDIF
        ENDIF
        IF(IADJOINT.EQ.0) GPMQ=1.d0
      ELSEIF(IBULK.EQ.0) THEN
      GPM=1.d0
      AGPM=1.d0
      AGPM0=1.d0
      GPMQ=GPM
      RET=UXB*REB
      ANU=REB*PRL/TBB/(SFC+SFCW)
     +       *(XL*YL*ZL-VOL)*AGPM0
      ANU0 =REB*PRL/TXB/(SFC+SFCW)
     +       *(XL*YL*ZL-VOL)*AGPM0
      ENDIF
c
      IF(ICAS.GE.11.and.ICAS.LT.20) then
      GPM=0.d0
      AGPM=0.d0
      GPMQ=0.d0
      RET=0.d0
      endif
c      write(*,*) 'TBB =', TBB
c      stop
c
      IF(MOD(III,IDSP).eq.0)then  
      DTDY=0.D0
      DO 130 K=1,NZ
      DO 130 I=1,NX
         DTDY=DTDY-0.5d0/REB/PRL*(
     +  (AL(I,0,K)+AL(I,1,K))/2.d0
     +*(TT(I,1,K)/RC(I,1,K))/DY12(0)
     +-(AL(I,NY+1,K)+AL(I,NY,K))/2.d0
     +*(TT(I,NY+1,K)/RC(I,NY+1,K))/DY12(NY))
 130  CONTINUE
      DTDY=DTDY/DBLE(NX*NZ)

      QM=0.d0
      DO K=1,NZ
      DO J=1,NY
      DO I=1,NX
      QM=QM+(XL*YL*ZL)/(XL*YL*ZL-VOL0)*(1.d0-CHI(I,J,K,4))*DX*DY(J)*DZ
      ENDDO   
      ENDDO
      ENDDO
      QM=QM/(XL*YL*ZL)

        write(*,*)'mkmpg: Re_b =',REB
        write(*,*)'mkmpg: Re_tau =',RET
        write(*,*)'mkmpg: Re_HD =',REB*HDM
        WRITE(*,*)'mkmpg: Ub =',AUXB
!        WRITE(*,*)'mkmpg: Tb =',TBB
        WRITE(*,*)'mkmpg: Tm (mix) =',ATXB
        WRITE(*,*)'mkmpg: -dP/dx =',AGPM
        WRITE(*,*)'mkmpg: -dp/dx =',GPM
        WRITE(*,*)'mkmpg: local source =',AGPM0
!        WRITE(*,*)'mkmpg: total Q in fluids  =',AGPM0*(XL*YL*ZL-VOL)
        write(*,*)'mkmpg: Vf/Vf0 =',(XL*YL*ZL-VOL)/(XL*YL*ZL-VOL0)
        write(*,*)'mkmpg: area/area0 =',SFC/SFC0
        write(*,*)'mkmpg: area/area0 (total) =',(SFC+SFCW)/(SFCW0+SFC0)
        WRITE(*,*)'mkmpg: Nu =', ANU0
        WRITE(*,*)'mkmpg: St =', ANU0/PRL/REB
        WRITE(*,*)'mkmpg: j (Tm) =', ANU0/(PRL**(1.d0/3.d0))/REB
        IF(IBULK.EQ.1)then  
         WRITE(*,*)'mkmpg: f =',  AFF*2.d0
!         WRITE(*,*)'mkmpg: fRe =', AFF*2.d0*REB
!         WRITE(*,*)'mkmpg: 2*St/Cf =',ANU/REB/PRL/AFF
         WRITE(*,*)'mkmpg: 2*St/f =',ANU0/REB/PRL/AFF
         WRITE(*,*)'mkmpg: 2*j/f =',ANU0/REB/(PRL**(1.d0/3.d0))/AFF
        ELSEIF(IBULK.EQ.0) THEN
         WRITE(*,*)'mkmpg: fRe =', 2.d0*REB/AUXB
         WRITE(*,*)'mkmpg: f   =', 2.d0*REB/AUXB/RET
         WRITE(*,*)'mkmpg: 2*Nu/fRe (TB,A) =',  (ANU)/(REB/AUXB)
         WRITE(*,*)'mkmpg: 2*Nu/fRe (TM,A)=',   (ANU0)/(REB/AUXB)
        ENDIF
      ENDIF
c

c NUN check ==========
      if(isnan(UXB)) then
         write(*,*)'NaN for U @ mkmpg'
         write(*,*)'III@ mkmpg =', III
         call CHK2D()
         stop
      elseif(isnan(TBB)) then
         write(*,*)'NaN for T @ mkmpg'
         write(*,*)'III@ mkmpg =', III
         call CHK2D()
         stop
      end if         
c ====================
      ENDIF

      RETURN
      END
