# Supplementary material for: Numerical evaluation reveals the effect of branching morphology on vessel transport properties during angiogenesis
Source: PLoS Comput Biol. 2021 Jun 16;17(6):e1008398. doi: 10.1371/journal.pcbi.1008398 (PMC8238234; doi:10.1371/journal.pcbi.1008398)
Supplement: S1 Data — (GZ) [file pcbi.1008398.s007.gz › Mirzapourshafiyi_etal_2021_SampleCodes/simulation/solver/mku.f]

c
c solver/mku.f
c (C) 2004 K. Fukagata 
c
      SUBROUTINE MKU(GAMMA,ZETA,ALPHA)
      INCLUDE '../par.f'
      INCLUDE '../common.f'
      JCN2=1
c------------------------------------------------------------------------------
c 1. Explicit step
c   (DUX in LHS = delta Ux; DUX in RHS = Diffusion term)
c------------------------------------------------------------------------------
!$omp parallel
!$omp do schedule(STATIC) collapse(2)
      DO 100 K=1,NZ
      DO 100 J=1,NY        
      DO 100 I=1,NX
         DUX(I,J,K)=DT*(GAMMA*FX(I,J,K)
     +                 +ZETA*FX1(I,J,K)
     +                 +ALPHA*(-GXP(I,J,K)+DUX(I,J,K)
     +  -CHI(I,J,K,1)*UX(I,J,K)*ETA))
         DUY(I,J,K)=DT*(GAMMA*FY(I,J,K)
     +                 +ZETA*FY1(I,J,K)
     +                 +ALPHA*(-GYP(I,J,K)+DUY(I,J,K)
     +  -CHI(I,J,K,2)*UY(I,J,K)*ETA))
         DUZ(I,J,K)=DT*(GAMMA*FZ(I,J,K)
     +                 +ZETA*FZ1(I,J,K)
     +                 +ALPHA*(-GZP(I,J,K)+DUZ(I,J,K)
     +  -CHI(I,J,K,3)*UZ(I,J,K)*ETA))
         DTT(I,J,K)=DT*(GAMMA*FT(I,J,K)
     +                 +ZETA*FT1(I,J,K)
     +                 +ALPHA*(DTT(I,J,K)
     + -CHI(I,J,K,4)*TT(I,J,K)*ETA*DBLE(ISOT)))
c RHS at previous substep
         FX1(I,J,K)=FX(I,J,K)
         FY1(I,J,K)=FY(I,J,K)
         FZ1(I,J,K)=FZ(I,J,K)
         FT1(I,J,K)=FT(I,J,K)
 100  CONTINUE
!$omp end do 
c------------------------------------------------------------------------------
c 2. Implicit step (Approximate factrization)
c------------------------------------------------------------------------------
c pre process
!$omp do schedule(STATIC) collapse(2)
      DO K=1,NZ
      DO J=1,NY
      DO I=1,NX
c      DUX(I,J,K)=DUX(I,J,K)
c     &/(1.d0+ALPHA*DT*ETA*CHI(I,J,K,1)/2.d0)
c      DUY(I,J,K)=DUY(I,J,K)
c     &/(1.d0+ALPHA*DT*ETA*CHI(I,J,K,2)/2.d0)
c      DUZ(I,J,K)=DUZ(I,J,K)
c     &/(1.d0+ALPHA*DT*ETA*CHI(I,J,K,3)/2.d0)
c      DTT(I,J,K)=DTT(I,J,K)
c     &/(1.d0+ALPHA*DT*ETA*CHI(I,J,K,4)/2.d0*DBLE(ISOT))
      DUX(I,J,K)=DUX(I,J,K)
     &/(1.d0+ALPHA*DT*ETA*CHI(I,J,K,1)/dble(1+JCN2))
      DUY(I,J,K)=DUY(I,J,K)
     &/(1.d0+ALPHA*DT*ETA*CHI(I,J,K,2)/dble(1+JCN2))
      DUZ(I,J,K)=DUZ(I,J,K)
     &/(1.d0+ALPHA*DT*ETA*CHI(I,J,K,3)/dble(1+JCN2))
      DTT(I,J,K)=DTT(I,J,K)
     &/(1.d0+ALPHA*DT*ETA*CHI(I,J,K,4)/dble(1+JCN2)*DBLE(ISOT))
      ENDDO
      ENDDO
      ENDDO
!$omp end do 
!$omp end parallel

      CALL AFX(ALPHA,NX,ETA)
      IF(NZ.GT.1) CALL AFZ(ALPHA,NX,ETA)
      CALL AFY(ALPHA,NX,ETA)
c------------------------------------------------------------------------------
c 3. Update U
c------------------------------------------------------------------------------
!$omp parallel
!$omp do schedule(STATIC) collapse(2)
      DO 200 K=1,NZ
      DO 200 J=1,NY         
      DO 200 I=1,NX
         UX(I,J,K)=UX(I,J,K)+DUX(I,J,K)
         UY(I,J,K)=UY(I,J,K)+DUY(I,J,K)
         UZ(I,J,K)=UZ(I,J,K)+DUZ(I,J,K)
         TT(I,J,K)=TT(I,J,K)+DTT(I,J,K)
 200  CONTINUE
!$omp end do 
!$omp end parallel
      RETURN
      END
c---------------------------------------------------------------------------
