# Supplementary material for: Numerical evaluation reveals the effect of branching morphology on vessel transport properties during angiogenesis
Source: PLoS Comput Biol. 2021 Jun 16;17(6):e1008398. doi: 10.1371/journal.pcbi.1008398 (PMC8238234; doi:10.1371/journal.pcbi.1008398)
Supplement: S1 Data — (GZ) [file pcbi.1008398.s007.gz › Mirzapourshafiyi_etal_2021_SampleCodes/simulation/solver/ubc.f]

c
c     solver/ubc2.f (C) 2009 K. Fukagata
c
      SUBROUTINE UBC()
      INCLUDE '../par.f'
      INCLUDE '../common.f'
!$    include 'omp_lib.h'
      integer JTT(0:NX+1,0:NZ+1)
c
c A. Main Domain --------------------------------------------
c Inflow/Outflow in x direction
c
      DO K=0,NZ+1
      DO I=0,NX+1
c       IF(FLV(I,NY,K,4).GT.0.99d0)then
       IF(FLS(I,NY,K).GT.0.d0)then
       JTT(I,K)=1
       ELSE
       JTT(I,K)=0
       ENDIF
      ENDDO
      ENDDO


!$omp parallel 
!$omp do schedule(static) collapse(2) 
c x=0 boundary
      DO 130 K=1,NZ
      DO 130 J=1,NY
         UX(0,J,K)=UX(NX,J,K)!VXI(J,K)
         UY(0,J,K)=UY(NX,J,K)!VYI(J,K)
         UZ(0,J,K)=UZ(NX,J,K)!VZI(J,K)
         P (0,J,K)=P(NX,J,K)!PIN(J,K)
         TT(0,J,K)=TT(NX,J,K)
c x=XL boundary
c
         UX(NX+1,J,K)=UX(1,J,K)!VXO(J,K)
c         UX(NX+1  ,J,K)=0.d0!VXO(J,K)
         UY(NX+1,J,K)=UY(1,J,K)!2.D0*VYO(J,K)-UY(NX,J,K)
         UZ(NX+1,J,K)=UZ(1,J,K)!2.D0*VZO(J,K)-UZ(NX,J,K)
         P (NX+1,J,K)=P (1,J,K)!POUT(J,K)
         TT(NX+1,J,K)=TT(1,J,K)
 130  CONTINUE
!$omp end do
c 
c      bnu=2.11510d0
      bnu=1.d0
!$omp do schedule(static) collapse(2) 
c Wall boundary conditions
      DO 110 K=1,NZ
      DO 110 I=0,NX+1
c Lower wall
         UX(I,0,K)=-UX(I,1,K)
         UY(I,0,K)=VWL(I,K)
         UZ(I,0,K)=-UZ(I,1,K)
         P (I,0,K)=P (I,1,K)
! constant nusselt number
c         TT(I,0,K)=
c     & ((AL(I,1,K)/DY12(0)*REB*PRL-bnu/2.d0)*TS(I,1,K,1)+T0*bnu)
c     & /(AL(I,1,K)/DY12(0)*REB*PRL+bnu/2.d0)*RC(I,1,K)
! constant adiabatic
c          TT(I,0,K)=2.d0-TT(I,1,K)
! dirichlet
          TT(I,0,K)=-TT(I,1,K)
c Upper wall
         UX(I,NY+1,K)=-UX(I,NY,K)
         UY(I,NY,  K)=VUP(I,K)
         UZ(I,NY+1,K)=-UZ(I,NY,K)
         P (I,NY+1,K)=P (I,NY,K)
! dirichlet
          TT(I,NY+1,K)=-TT(I,NY,K)
! constant wall heat flux
c         IF(FLV(I,NY,K,4).GT.0.99d0) then
c         IF(FLS(I,NY,K).GT.0.D0) then
c         TT(I,NY+1,K)=
c     &   (DY12(NY)/AL(I,NY,K)*REB*PRL*QWIN*RC(I,NY,K)
c     &           +TT(I,NY,K))
c         ELSE
c         TT(I,NY+1,K)=TT(I,NY,K)
c         ENDIF
c         TT(I,NY+1,K)=
c     &   DY12(NY)/AL(I,NY,K)*REB*PRL*QWIN*RC(I,NY,K)
c     &  *DBLE(JTT(I,K))+TT(I,NY,K)
 110  CONTINUE
!$omp end do
c
!$omp do schedule(static) collapse(2) 
c Periodic boundary conditions in z direction
      DO 120 J=0,NY+1
      DO 120 I=0,NX+1
c z=0 boundary
         UX(I,J,0)=UX(I,J,NZ)
         UY(I,J,0)=UY(I,J,NZ)
         UZ(I,J,0)=UZ(I,J,NZ)
         P (I,J,0)=P (I,J,NZ)
         TT(I,J,0)=TT(I,J,NZ)
c z=ZL boundary
         UX(I,J,NZ+1)=UX(I,J,1)
         UY(I,J,NZ+1)=UY(I,J,1)
         UZ(I,J,NZ+1)=UZ(I,J,1)
         P (I,J,NZ+1)=P (I,J,1)
         TT(I,J,NZ+1)=TT(I,J,1)
 120  CONTINUE
!$omp end do
!$omp end parallel  
c
      RETURN
      END


      SUBROUTINE TPERI()
      INCLUDE '../par.f'
      INCLUDE '../common.f'

      TMW = 0.d0
      DO K=1,NZ
      DO I=1,NX
      TMW = TMW +(
     + (TT(I,NY+1,K)+TT(I,NY,K))/2.d0
     ++(TT(I,1   ,K)+TT(I,0 ,K))/2.d0
     +)
      ENDDO
      ENDDO
      TMW=TMW/2.d0/DBLE(NX*NZ)

      DO K=0,NZ+1
      DO J=0,NY+1
      DO I=0,NX+1
      TT(I,J,K)=TT(I,J,K)-TMW
      ENDDO
      ENDDO
      ENDDO
 
      RETURN
      END
