# Supplementary material for: Numerical evaluation reveals the effect of branching morphology on vessel transport properties during angiogenesis
Source: PLoS Comput Biol. 2021 Jun 16;17(6):e1008398. doi: 10.1371/journal.pcbi.1008398 (PMC8238234; doi:10.1371/journal.pcbi.1008398)
Supplement: S1 Data — (GZ) [file pcbi.1008398.s007.gz › Mirzapourshafiyi_etal_2021_SampleCodes/simulation/solver/corr.f]

c corr.f
      subroutine CORR()
      include '../par.f'
      include '../common.f'
      real*8 UMTMP(0:NX+1,0:NY+1),UD(0:NX+1,0:NY+1,0:NZ+1)
      do 110 K=0,NZ
      do 110 J=0,NY
      do 110 I=0,NX
         IF(III.EQ.1) then
         RUUZ(I,J,K)=0.D0
         endif
         RUUZ(I,J,K)=DBLE((III-1)*NZ)*RUUZ(I,J,K)
 110  continue
c
      do 120 J=0,NY
      do 120 I=0,NX
         IF(III.EQ.1) then
         RUUX(I,J)=0.D0
         endif
         RUUX(I,J)=DBLE((III-1)*NZ)*RUUX(I,J)
 120  continue
c
      do 200 I=0,NX
      do 210 J=0,NY+1
      do 220 K=1,NZ
         UMTMP(I,J)=UMTMP(I,J)+UX(I,J,K)
         UD(I,J,K)=0.D0
 220  continue
      UMTMP(I,J)=UMTMP(I,J)/DBLE(NZ)
 210  CONTINUE
 200  continue
      do 250 I=0,NX
      do 250 J=0,NY+1
      do 250 K=0,NZ
         UD(I,J,K)=UX(I,J,K)-UMTMP(I,J)
 250  continue
c
c correlation Rx ----------------------------
      DO 3000 I=0,NX
      DO 3000 J=0,NY
      DO 3000 K=1,NZ
      RUUX(I,J)=RUUX(I,J)+UD(NX/2,14,K)*UD(I,J,K)
 3000 continue
c
      do 4000 J=0,NY
      do 4000 I=0,NX
         RUUX(I,J)=RUUX(I,J)/DBLE(III*NZ)
 4000 continue
c-----------------------------------------------
c correlation Rz ----------------------------
      DO 300 I=0,NX
      DO 300 J=0,NY
      DO 300 K=0,NZ
      DO 300 M=1,NZ
      IF(M+(K-1).GT.NZ)then
      RUUZ(I,J,K)=RUUZ(I,J,K)+UD(I,J,M)*UD(I,J,M+(K-1)-NZ)
      ELSEIF(M+(K-1).LE.NZ)then
      RUUZ(I,J,K)=RUUZ(I,J,K)+UD(I,J,M)*UD(I,J,M+(K-1))
      ENDIF
 300  continue
c
      do 400 K=0,NZ
      do 400 J=0,NY
      do 400 I=0,NX
         RUUZ(I,J,K)=RUUZ(I,J,K)/DBLE(III*NZ)
 400  continue
c-----------------------------------------------
c coordinate
c      open(1,FILE='Out/x')
c      do 2000 i=0,NXDR
c         write(1,630)XD(i),XD12(i)
c 2000 continue
c 630  format(2E15.7)
c      close(1)
c      open(1,FILE='Out/y')
c      do 2100 j=0,NY
c      write(1,630)Y(j),Y12(j)
c 2100 continue
c      close(1)
c      open(1,FILE='Out/z')
c      do 2200 k=0,NZ
c      write(1,630)Z(k),Z12(k)
c 2200 continue
c      close(1)
c
c R
      open(1,FILE='Out/umchk')
      do 1000 i=0,NX
         write(1,600)UMTMP(1,j)
 1000 continue
 600  format(1E15.7)
      close(1)
      open(1,FILE='Out/ruuchk')
      do 1100 k=0,NZ
      do 1101 j=0,NY
         write(1,610)Y(j),Z(k),RUUZ(NX/2,j,k)/RUUZ(NX/2,j,0)
 1101 continue
      write(1,*)
 1100 continue
 610  format('',3E15.7)
      close(1)
      open(1,FILE='Out/ruuxchk')
      do 1200 j=0,NY
      do 1201 i=0,NX
         write(1,610)X12(i)-X12(NX/2),Y(j),RUUX(i,j)/RUUX(NX/2,14)
 1201 continue
      write(1,*)
 1200 continue
      close(1)
      return
      end
c============================================================
c
      subroutine PSD()
      include '../par.f'
      include '../common.f'
      COMMON /PSDT/UPSDT
c
      real*8 UMTMP(0:NX,0:NY+1)
      real*8 VMTMP(0:NX,0:NY+1)
      real*8 WMTMP(0:NX,0:NY+1)
      real*8 TMTMP(0:NX,0:NY+1)
      real*8 PMTMP(0:NX,0:NY+1)
      complex*16 UPSDT(0:NX,0:NY+1,0:NZ+1)
      real*8 UTMP(0:NX*2+1,0:NY+1,0:NZ+1)
c
      do 100 J=0,NY
      do 100 K=0,NZ
         IF(III.eq.1)PSDU(J,K)=0.D0
         PSDU(J,K)=DBLE((III-1))*PSDU(J,K)
         PSDV(J,K)=DBLE((III-1))*PSDV(J,K)
         PSDW(J,K)=DBLE((III-1))*PSDW(J,K)
         PSDQ(J,K)=DBLE((III-1))*PSDQ(J,K)
         PSDP(J,K)=DBLE((III-1))*PSDP(J,K)
 100  continue
      do 110 J=0,NY+1
      do 110 I=0,NX
         UMTMP(I,J)=0.D0
         VMTMP(I,J)=0.D0
         WMTMP(I,J)=0.D0
         TMTMP(I,J)=0.D0
         PMTMP(I,J)=0.D0
 110  continue
c
      do 130 I=0,NX
      do 130 J=0,NY+1
      do 120 K=1,NZ
         UMTMP(I,J)=UMTMP(I,J)+UX(I,J,K)
         VMTMP(I,J)=VMTMP(I,J)+UY(I,J,K)
         WMTMP(I,J)=WMTMP(I,J)+UZ(I,J,K)
         TMTMP(I,J)=TMTMP(I,J)+TT(I,J,K)
         PMTMP(I,J)=PMTMP(I,J)+P(I,J,K)
 120  continue
      UMTMP(I,J)=UMTMP(I,J)/DBLE(NZ)
      VMTMP(I,J)=VMTMP(I,J)/DBLE(NZ)
      WMTMP(I,J)=WMTMP(I,J)/DBLE(NZ)
      TMTMP(I,J)=TMTMP(I,J)/DBLE(NZ)
      PMTMP(I,J)=PMTMP(I,J)/DBLE(NZ)
 130  continue
c
      DO 310 K=1,NZ
      DO 310 J=1,NY
      DO 310 I=1,NX
         UTMP(I,J,K)=UX(I,J,K)-UMTMP(I,J)
 310  continue
c
      DO 320 K=1,NZ
      DO 320 J=1,NY
      do 320 I=NX+1,NX*2
         UTMP(I,J,K)=UTMP(NX*2+1-I,J,K)
 320  continue
c
      DO 330 J=1,NY
      DO 330 I=1,NX*2
         UTMP(I,J,0)=UTMP(I,J,NZ)
 330  continue
      do 340 K=1,NZ
      do 340 J=1,NY
         UTMP(0,J,K)=UTMP(NX*2,J,K)
 340  continue
      DO 350 J=1,NY
         UTMP(0,J,0)=UTMP(NX*2,J,NZ)
 350  continue
         
      call P2S(UTMP,UPSDT)
c
         do 200 J=1,NY
         do 200 K=1,NZ
         PSDU(J,K)=(PSDU(J,K)+
     +DREAL(UPSDT(NX/2,J,K)*DCONJG(UPSDT(1,J,K)))
     +)/DBLE(III)
 200     continue
c------------------------------------------
      DO 311 K=1,NZ
      DO 311 J=1,NY
      DO 311 I=1,NX
         UTMP(I,J,K)=UY(I,J,K)-VMTMP(I,J)
 311  continue
c
      DO 321 K=1,NZ
      DO 321 J=1,NY
      do 321 I=NX+1,NX*2
         UTMP(I,J,K)=UTMP(NX*2+1-I,J,K)
 321  continue
c
      DO 331 J=1,NY
      DO 331 I=1,NX*2
         UTMP(I,J,0)=UTMP(I,J,NZ)
 331  continue
      do 341 K=1,NZ
      do 341 J=1,NY
         UTMP(0,J,K)=UTMP(NX*2,J,K)
 341  continue
      do 351 J=1,NY
         UTMP(0,J,0)=UTMP(NX*2,J,NZ)
 351  continue
         
      call P2S(UTMP,UPSDT)
c
         do 201 J=1,NY
         do 201 K=1,NZ
         PSDV(J,K)=(PSDV(J,K)+
     +DREAL(UPSDT(NX/2,J,K)*DCONJG(UPSDT(1,J,K)))
     +)/DBLE(III)
 201     continue
c--------------------------------------------
      DO 312 K=1,NZ
      DO 312 J=1,NY
      DO 312 I=1,NX
         UTMP(I,J,K)=UZ(I,J,K)-WMTMP(I,J)
 312  continue
c
      DO 322 K=1,NZ
      DO 322 J=1,NY
      do 322 I=NX+1,NX*2
         UTMP(I,J,K)=UTMP(NX*2+1-I,J,K)
 322  continue
c
      DO 332 J=1,NY
      DO 332 I=1,NX*2
         UTMP(I,J,0)=UTMP(I,J,NZ)
 332  continue
      do 342 K=1,NZ
      do 342 J=1,NY
         UTMP(0,J,K)=UTMP(NX*2,J,K)
 342  continue
      do 352 J=1,NY
         UTMP(0,J,0)=UTMP(NX*2,J,NZ)
 352  continue
         
      call P2S(UTMP,UPSDT)
c
         do 202 J=1,NY
         do 202 K=1,NZ
         PSDW(J,K)=(PSDW(J,K)+
     +DREAL(UPSDT(NX/2,J,K)*DCONJG(UPSDT(1,J,K)))
     +)/DBLE(III)
 202     continue
c-----------------------------------------
      DO 313 K=1,NZ
      DO 313 J=1,NY
      DO 313 I=1,NX
         UTMP(I,J,K)=TT(I,J,K)-TMTMP(I,J)
 313  continue
c
      DO 323 K=1,NZ
      DO 323 J=1,NY
      do 323 I=NX+1,NX*2
         UTMP(I,J,K)=UTMP(NX*2+1-I,J,K)
 323  continue
c
      DO 333 J=1,NY
      DO 333 I=1,NX*2
         UTMP(I,J,0)=UTMP(I,J,NZ)
 333  continue
      do 343 K=1,NZ
      do 343 J=1,NY
         UTMP(0,J,K)=UTMP(NX*2,J,K)
 343  continue
      do 353 J=1,NY
         UTMP(0,J,0)=UTMP(NX*2,J,NZ)
 353  continue
         
      call P2S(UTMP,UPSDT)
c
         do 203 J=1,NY
         do 203 K=1,NZ
         PSDQ(J,K)=(PSDQ(J,K)+
     +DREAL(UPSDT(NX/2,J,K)*DCONJG(UPSDT(1,J,K)))
     +)/DBLE(III)
 203     continue
c---------------------------------
      DO 314 K=1,NZ
      DO 314 J=1,NY
      DO 314 I=1,NX
         UTMP(I,J,K)=P(I,J,K)-PMTMP(I,J)
 314  continue
c
      DO 324 K=1,NZ
      DO 324 J=1,NY
      do 324 I=NX+1,NX*2
         UTMP(I,J,K)=UTMP(NX*2+1-I,J,K)
 324  continue
c
      DO 334 J=1,NY
      DO 334 I=1,NX*2
         UTMP(I,J,0)=UTMP(I,J,NZ)
 334  continue
      do 344 K=1,NZ
      do 344 J=1,NY
         UTMP(0,J,K)=UTMP(NX*2,J,K)
 344  continue
      do 354 J=1,NY
         UTMP(0,J,0)=UTMP(NX*2,J,NZ)
 354  continue
         
      call P2S(UTMP,UPSDT)
c
         do 204 J=1,NY
         do 204 K=1,NZ
         PSDP(J,K)=(PSDP(J,K)+
     +DREAL(UPSDT(NX/2,J,K)*DCONJG(UPSDT(1,J,K)))
     +)/DBLE(III)
 204     continue
c-----------------------------
      open(1,FILE='psdchk')
      do 1200 k=0,NZ/2
         write(1,610)KZ(k)/DSQRT(UMTMP(1,1)/Y(1)/REB)/REB
     +    ,DSQRT(PSDU(10,K)/(UMTMP(1,1)/Y(1)/REB))
     +    ,DSQRT(PSDV(10,K)/(UMTMP(1,1)/Y(1)/REB))
     +    ,DSQRT(PSDW(10,K)/(UMTMP(1,1)/Y(1)/REB))
     +    ,DSQRT(PSDQ(10,K)/(TMTMP(1,1)/Y(1)/PRL
     +/(REB*DSQRT(UMTMP(1,1)/Y(1)/REB))))
     +    ,DSQRT(PSDP(10,K)/(UMTMP(1,1)/Y(1)/REB)**2)
 1200 continue
 610  format(' ',10E15.7)
      close(1)
c
      open(1,FILE='Out/psd.out')
      DO 1300 K=1,NZ/2
      DO 1301 J=1,NY
	write(1,610)KZ(K)/DSQRT(UMTMP(1,1)/Y(1)/REB)/REB
     +    ,DSQRT(PSDU(J,K)/(UMTMP(1,1)/Y(1)/REB))
     +    ,DSQRT(PSDV(J,K)/(UMTMP(1,1)/Y(1)/REB))
     +    ,DSQRT(PSDW(J,K)/(UMTMP(1,1)/Y(1)/REB))
     +    ,DSQRT(PSDQ(J,K)/(TMTMP(1,1)/Y(1)/PRL
     +/(REB*DSQRT(UMTMP(1,1)/Y(1)/REB))))
     +    ,DSQRT(PSDP(J,K)/(UMTMP(1,1)/Y(1)/REB)**2)
 1301 continue
      write(1,*)
 1300 continue
      close(1) 
c
c      open(1,FILE='Out/psdchk')
c      do 1000 I=1,NXDR/2
c         write(1,600)2.D0*PI/KXDRV(I),Y(J),PSDU(I,14)*KXDRV(I)
c 1000 continue
c 600  format(2E15.7)
c      close(1)
      return
      end
