# Supplementary material for: Numerical evaluation reveals the effect of branching morphology on vessel transport properties during angiogenesis
Source: PLoS Comput Biol. 2021 Jun 16;17(6):e1008398. doi: 10.1371/journal.pcbi.1008398 (PMC8238234; doi:10.1371/journal.pcbi.1008398)
Supplement: S1 Data — (GZ) [file pcbi.1008398.s007.gz › Mirzapourshafiyi_etal_2021_SampleCodes/simulation/solver/mkfls.f]

c
c solver/mkfls.f
c (C) 2004 K. Fukagata 
c
      SUBROUTINE FLS_INIT(DP1,DP2,DP3,DP4,DP5)
      INCLUDE '../par.f'
      INCLUDE '../common.f'
      REAL RFLS(0:NX+1,0:NY+1,0:NZ+1), RDUM
      REAL RUX (0:NX+1,0:NY+1,0:NZ+1)
      REAL RUY (0:NX+1,0:NY+1,0:NZ+1)
      REAL RUZ (0:NX+1,0:NY+1,0:NZ+1)
      REAL RTT (0:NX+1,0:NY+1,0:NZ+1)
      REAL RP  (0:NX+1,0:NY+1,0:NZ+1)
      REAL RUXA (0:NX+1,0:NY+1,0:NZ+1)
      REAL RUYA (0:NX+1,0:NY+1,0:NZ+1)
      REAL RUZA (0:NX+1,0:NY+1,0:NZ+1)
      REAL RTTA (0:NX+1,0:NY+1,0:NZ+1)
      REAL RPA  (0:NX+1,0:NY+1,0:NZ+1)
      double precision:: DDF  (0:NX+1,0:NY+1,0:NZ+1)
      double precision ::RVEC(3)
      double precision ::DP1,DP2,DP3,DP4,DP5
      RVEC(1)=0.d0 ! x
      RVEC(2)=1.d0 ! y
      RVEC(3)=0.d0 ! z

      ICAS=32
      !1:pin, 2:Latice, 3:wavy fin, 4:one-side riblet
      !5: RIB, 6:oblique wavy, 7. wavy2
      !PCM(11-20), 11(PCM): fin1, 12(PCM): antenna, 13(PCM):simple
      !21: poromodel
      !31:vessel_pipe,32:vessel
      !0:Flat

      DGR = DSQRT(DX**2.d0+DY(NY)**2.d0+DZ**2.d0)*2.d0
c      DGR = DSQRT(DX**2.d0+DY(NY)**2.d0)*2.d0
c      DGR = DSQRT(DY(NY)**2.d0)*2.d0


      IF(ISHAPE.eq.1) THEN
      OPEN(29,FILE='DATA/opt.000030',FORM='UNFORMATTED')
      JJJ=30+1
      READ(29) DFMX0
      READ(29) SFC0,SFCW0
      DO 1002 K=0,NZ+1
      DO 1002 J=0,NY+1
      DO 1002 I=0,NX+1
      READ(29) RFLS(I,J,K),RDUM,RDUM
     +,RUX(I,J,K),RUY(I,J,K),RUZ(I,J,K),RP(I,J,K),RTT(I,J,K)
     +,RUXA(I,J,K),RUYA(I,J,K),RUZA(I,J,K)
     +,RPA(I,J,K),RTTA(I,J,K)
 1002 CONTINUE
      CLOSE(29)
      DO K=0,NZ+1
      DO J=0,NY+1
      DO I=0,NX+1
      FLS(I,J,K)=DBLE(RFLS(I,J,K))
      UX (I,J,K)=DBLE(RUX(I,J,K))
      UY (I,J,K)=DBLE(RUY(I,J,K))
      UZ (I,J,K)=DBLE(RUZ(I,J,K))
      TT (I,J,K)=DBLE(RTT(I,J,K))
      P (I,J,K) =DBLE(RP(I,J,K))
      UXA (I,J,K)=DBLE(RUXA(I,J,K))
      UYA (I,J,K)=DBLE(RUYA(I,J,K))
      UZA (I,J,K)=DBLE(RUZA(I,J,K))
      TTA (I,J,K)=DBLE(RTTA(I,J,K))
      PA (I,J,K) =DBLE(RPA(I,J,K))
      ENDDO
      ENDDO
      ENDDO
      CALL FLS_UBC(FLS,NX,NY,NZ) 
      CALL UBC() 
      ELSEIF(ISHAPE.eq.0) THEN
      PX=XL/2.d0
      PY=YL/2.d0
      PZ=ZL/2.d0
      RAD=0.25d0!0.25d0
c      TCK=0.036D0
      TCK=0.05D0
c      TCK=ZL-0.464d0
      WD=1.d0!1 triangle
!      AA=0.208d0
      AA=(ZL-TCK)/2.d0
      DO 200 K=0,NZ+1
      DO 200 J=0,NY+1
      DO 200 I=0,NX+1
      IF(ICAS.EQ.1) THEN
c=== Pinfin
      FLS(I,J,K)=DP1-DSQRT((X(I)-PX)**2+(Z(K)-PZ)**2)
      FLS(I,J,K)=DMAX1(DP1-DSQRT((X(I))**2+(Z(K))**2),FLS(I,J,K))
      FLS(I,J,K)=DMAX1(DP1-DSQRT((X(I)-XL)**2+(Z(K))**2),FLS(I,J,K))
      FLS(I,J,K)=DMAX1(DP1-DSQRT((X(I))**2+(Z(K)-ZL)**2),FLS(I,J,K))
      FLS(I,J,K)=DMAX1(DP1-DSQRT((X(I)-XL)**2+(Z(K)-ZL)**2),FLS(I,J,K))
      ELSEIF(ICAS.EQ.2) THEN
c=== Latice Grid
      FLS(I,J,K)=DP1-DSQRT((X(I)-PX)**2+(Z(K)-PZ)**2)
      FLS(I,J,K)=DMAX1(DP1-DSQRT((X(I))**2+(Z(K))**2),FLS(I,J,K))
      FLS(I,J,K)=DMAX1(DP1-DSQRT((X(I)-XL)**2+(Z(K))**2),FLS(I,J,K))
      FLS(I,J,K)=DMAX1(DP1-DSQRT((X(I))**2+(Z(K)-ZL)**2),FLS(I,J,K))
      FLS(I,J,K)=DMAX1(DP1-DSQRT((X(I)-XL)**2+(Z(K)-ZL)**2),FLS(I,J,K))

      FLS(I,J,K)=DMAX1(DP1-DSQRT((Y(J)-PY)**2+(Z(K)-PZ)**2),FLS(I,J,K))
      FLS(I,J,K)=DMAX1(DP1-DSQRT((Y(J))**2+(Z(K))**2),FLS(I,J,K))
      FLS(I,J,K)=DMAX1(DP1-DSQRT((Y(J)-YL)**2+(Z(K))**2),FLS(I,J,K))
      FLS(I,J,K)=DMAX1(DP1-DSQRT((Y(J))**2+(Z(K)-ZL)**2),FLS(I,J,K))
      FLS(I,J,K)=DMAX1(DP1-DSQRT((Y(J)-YL)**2+(Z(K)-ZL)**2),FLS(I,J,K))

      FLS(I,J,K)=DMAX1(DP1-DSQRT((Y(J)-PY)**2+(X(I)-PX)**2),FLS(I,J,K))
      FLS(I,J,K)=DMAX1(DP1-DSQRT((Y(J))**2+(X(I))**2),FLS(I,J,K))
      FLS(I,J,K)=DMAX1(DP1-DSQRT((Y(J)-YL)**2+(X(I))**2),FLS(I,J,K))
      FLS(I,J,K)=DMAX1(DP1-DSQRT((Y(J))**2+(X(I)-XL)**2),FLS(I,J,K))
      FLS(I,J,K)=DMAX1(DP1-DSQRT((Y(J)-YL)**2+(X(I)-XL)**2),FLS(I,J,K))

      ELSEIF(ICAS.EQ.3) THEN
c=== wavy fin
      ZD=DP1*DCOS(2.d0*PI/XL/DP2*(X(I)
     ++DP3*XL/2.d0*DCOS(2.d0*PI/YL/DP4*Y(J))))
     ++ZL/2.d0-DP5/2.d0
      ZU=DP1*DCOS(2.d0*PI/XL/DP2*(X(I)
     ++DP3*XL/2.d0*DCOS(2.d0*PI/YL/DP4*Y(J))))
     ++ZL/2.d0+DP5/2.d0
      FLS(I,J,K)=DMIN1(Z(K)-ZD,-Z(K)+ZU)
c      ZD=AA*DCOS(2.d0*PI/XL/WD*(X(I)
c     ++0.d0*XL/2.d0*DCOS(2.d0*PI/YL/WD*Y(J))))
c     ++ZL/2.d0-TCK/2.d0
c      ZU=AA*DCOS(2.d0*PI/XL/WD*(X(I)
c     ++0.d0*XL/2.d0*DCOS(2.d0*PI/YL/WD*Y(J))))
c     ++ZL/2.d0+TCK/2.d0
c      FLS(I,J,K)=DMIN1(Z(K)-ZD,-Z(K)+ZU)
c
      ELSEIF(ICAS.EQ.4) THEN
c== one-side riblet
      FLS(I,J,K)=Y(J)-2.d0
      FLS(I,J,K)=Y(J)-(2.d0+0.05d0*DSIN(4.D0*X(I)))
      ELSEIF(ICAS.EQ.5) THEN
c Rib
       NW=4
       IF(DMOD(X(I),XL/DBLE(NW)).LT.XL/DBLE(NW)/2.d0) THEN
       HRB=0.1d0
       ELSE
       HRB=-0.1d0
       ENDIF
       YD=HRB
       YU=YL-HRB
       FLS(I,J,K)=DMAX1(-Y(J)+YD,Y(J)-YU)
c
      ELSEIF(ICAS.EQ.6) THEN
c=== Oblique wavy fin
       WANG=DATAN(XL/2.d0/2.d0)
       IF(Y(J).LE.YL/2.d0) THEN
       ZD=DP1*DCOS(2.d0*PI/(XL/2.d0)*(X(I)-Y(J)*DTAN(WANG)))
     ++ZL/2.d0-DP2/2.d0
       ZU=DP1*DCOS(2.d0*PI/(XL/2.d0)*(X(I)-Y(J)*DTAN(WANG)))
     ++ZL/2.d0+DP2/2.d0
       ELSEIF(Y(J).GT.YL/2.d0) THEN
       ZD=DP1*DCOS(2.d0*PI/(XL/2.d0)*(X(I)+Y(J)*DTAN(WANG)))
     ++ZL/2.d0-DP2/2.d0
       ZU=DP1*DCOS(2.d0*PI/(XL/2.d0)*(X(I)+Y(J)*DTAN(WANG)))
     ++ZL/2.d0+DP2/2.d0
       ENDIF
       FLS(I,J,K)=DMIN1(Z(K)-ZD,-Z(K)+ZU)
      ELSEIF(ICAS.EQ.7) THEN
c=== wavy fin 2 (on channel wall,y)
       HRB=0.1d0
       AA=0.05d0
c       AA=0.0d0
       WD=0.25d0!1 triangle
       YD=HRB+AA*DCOS(2.d0*PI/XL/WD*(X(I)))
       YU=YL-(HRB-AA*DCOS(2.d0*PI/XL/WD*(X(I))))
       FLS(I,J,K)=DMAX1(-Y(J)+YD,Y(J)-YU)
      ELSEIF(ICAS.EQ.11) THEN
c=== bar fin (PCM)
       FLS(I,J,K)=-1.d0  
       dhf=55.d0/2.d0
       IF(Y(J).GE.5.d0/dhf) then
        IF(DABS(X(I)-XL/2.d0).LE.3.d0/dhf) FLS(I,J,K)=1.d0 
       ENDIF 
      ELSEIF(ICAS.EQ.12) THEN
c=== antenna fin (PCM)
       FLS(I,J,K)=-1.d0  
       dhf=55.d0/2.d0
       skp=8.d0
       thk=1.d0
       pit=skp+thk
       IF(Y(J).GE.(5.d0+pit*5.d0+thk)/dhf)then
        IF(DABS(X(I)-XL/2.d0).LE.3.d0/(55.d0/2.d0)) FLS(I,J,K)=1.d0 
       ELSE
        IF(DABS(X(I)-XL/2.d0).LE.2.d0/(55.d0/2.d0)) FLS(I,J,K)=1.d0 
       ENDIF
        IF(DABS(X(I)-XL/2.d0).LE.9.d0/(55.d0/2.d0)) then
         IF(Y(J).LT.4.d0/dhf) FLS(I,J,K)=-1.d0
         IF(Y(J).GE.5.d0/dhf.and.Y(J).LT.(5.d0+thk)/dhf)
     &    then
          FLS(I,J,K)=1.d0  
         ELSEIF(Y(J).GE.(5.d0+pit)/dhf
     &                   .and.Y(J).LT.(5.d0+pit+thk)/dhf)then
          FLS(I,J,K)=1.d0  
         ELSEIF(Y(J).GE.(5.d0+pit*2.d0)/dhf
     &                   .and.Y(J).LT.(5.d0+pit*2.d0+thk)/dhf)then
          FLS(I,J,K)=1.d0  
         ELSEIF(Y(J).GE.(5.d0+pit*3.d0)/dhf
     &                   .and.Y(J).LT.(5.d0+pit*3.d0+thk)/dhf)then
          FLS(I,J,K)=1.d0  
         ELSEIF(Y(J).GE.(5.d0+pit*4.d0)/dhf
     &                   .and.Y(J).LT.(5.d0+pit*4.d0+thk)/dhf)then
          FLS(I,J,K)=1.d0  
         ELSEIF(Y(J).GE.(5.d0+pit*5.d0)/dhf
     &                   .and.Y(J).LT.(5.d0+pit*5.d0+thk)/dhf)then
          FLS(I,J,K)=1.d0  
         ENDIF 
        ENDIF 
      ELSEIF(ICAS.EQ.13) THEN
c=== simple fin (PCM)
       FLS(I,J,K)=-1.d0  
       IF(Y(J).GE.YL*(1.d0-3.d0/27.d0)) FLS(I,J,K)=1.d0  
       IF(DABS(X(I)-XL/2.d0).LE.0.05d0*XL) FLS(I,J,K)=1.d0

       IF(DABS(X(I)-XL/2.d0).LE.2.5d0/20.d0*XL) then
         IF(Y(J).GE.YL*(1.d0/27.d0).and.Y(J).LT.YL*(2.d0/27.d0))then
          FLS(I,J,K)=1.d0  
         ELSEIF(Y(J).GE.YL*(9.d0/27.d0).and.Y(J).LT.YL*(10.d0/27.d0))
     &   then
          FLS(I,J,K)=1.d0  
         ELSEIF(Y(J).GE.YL*(16.d0/27.d0).and.Y(J).LT.YL*(17.d0/27.d0))
     &   then
          FLS(I,J,K)=1.d0
! triangle
         ELSEIF(Y(J).GE.YL*(2.d0/27.d0).and.Y(J).LT.YL*(3.d0/27.d0))
     &then
          IF(X(I).LE.XL/2.d0) then
           IF(Y(J).LE.0.5d0*(X(I)-XL*(0.5d0-2.5d0/20.d0))+YL*2.d0/27.d0)
     &     then 
            FLS(I,J,K)=1.d0
           ENDIF
          ELSEIF(X(I).GE.XL/2.d0) then
          IF(Y(J).LE.-0.5d0*(X(I)-XL*(0.5d0+2.5d0/20.d0))+YL*2.d0/27.d0)
     &     then  
            FLS(I,J,K)=1.d0
           ENDIF
          ENDIF          

         ELSEIF(Y(J).GE.YL*(7.d0/27.d0).and.Y(J).LT.YL*(9.d0/27.d0))
     & then
          IF(X(I).LE.XL/2.d0) then
           IF(Y(J).GE.-(X(I)-XL*(0.5d0-2.5d0/20.d0))+YL*9.d0/27.d0)
     & then 
            FLS(I,J,K)=1.d0
           ENDIF 
          ELSEIF(X(I).GE.XL/2.d0) then
           IF(Y(J).GE.(X(I)-XL*(0.5d0+2.5d0/20.d0))+YL*9.d0/27.d0)
     & then  
            FLS(I,J,K)=1.d0
           ENDIF
          ENDIF
 
         ELSEIF(Y(J).GE.YL*(14.d0/27.d0).and.Y(J).LT.YL*(16.d0/27.d0))
     &then
          IF(X(I).LE.XL/2.d0) then
           IF(Y(J).GE.-(X(I)-XL*(0.5d0-2.5d0/20.d0))+YL*16.d0/27.d0)
     & then 
            FLS(I,J,K)=1.d0
           ENDIF
          ELSEIF(X(I).GE.XL/2.d0) then
           IF(Y(J).GE.(X(I)-XL*(0.5d0+2.5d0/20.d0))+YL*16.d0/27.d0)
     & then  
            FLS(I,J,K)=1.d0
           ENDIF
          ENDIF
         ENDIF 
       ENDIF
      ELSEIF(ICAS.EQ.21) THEN
c=== poromodel (PORMODEL,flat)
       TCK=0.1d0
       ZD=ZL/2.d0-TCK/2.d0
       ZU=ZL/2.d0+TCK/2.d0
       FLS(I,J,K)=DMIN1(Z(K)-ZD,-Z(K)+ZU)
      ELSEIF(ICAS.EQ.22) THEN
c=== poromodel (PORMODEL,poro)
       TCK=0.1d0
       PTL=0.15d0
       PN=XL/PTL
        IF(X(I)-DBLE(INT(X(I)/PTL))*PTL.LT.PTL*0.02d0/0.15d0) then
        ZD=ZL/2.d0-TCK/2.d0
        ZU=ZL/2.d0+TCK/2.d0
        ELSEIF(X(I)-DBLE(INT(X(I)/PTL))*PTL.GE.PTL*0.02d0/0.15d0) then
        ZD=ZL
        ZU=0.d0
        ENDIF
       FLS(I,J,K)=DMIN1(Z(K)-ZD,-Z(K)+ZU)
      ELSEIF(ICAS.EQ.0) THEN
c=== flat
       HRB=-YL/2.d0
       YD=HRB
       YU=YL-HRB
       FLS(I,J,K)=DMAX1(-Y(J)+YD,Y(J)-YU)

      ELSEIF(ICAS.EQ.31) THEN
c=== Vertical pipe 
       RAD=0.5d0
       FLS(I,J,K)=DSQRT((X(I)-PX)**2+(Z(K)-PZ)**2)-RAD
      ELSEIF(ICAS.EQ.41) THEN
c=== RIB (STROH)
       WID=0.2d0
       IF(DABS(Z(K)-ZL/2.d0).LT.WID/2.d0) THEN
       HRB=0.1d0
       ELSE
       HRB=-0.1d0
       ENDIF
       YD=HRB
       YU=YL-HRB
       FLS(I,J,K)=DMAX1(-Y(J)+YD,Y(J)-YU)
      ENDIF
 200  CONTINUE
c=== vascular
         IF(ICAS.EQ.32) then
         CALL VASC_STR_READ()
c         goto 500
         ENDIF
      ENDIF
      IF(ICAS.EQ.0) then
       write(*,*) 'geometry: plane channel'
       goto 500
      endif


c! diffusion
      IF(ICAS.GE.11.and.ICAS.LE.19) THEN
      DTAU=0.05d0*DX*DX
      DO N=1,1
      DO K=1,NZ
      DO J=1,NY
      DO I=1,NX
       DDF(I,J,K)=
     &+((FLS(I+1,J,K)-2.d0*FLS(I,J,K)+FLS(I-1,J,K))/DX/DX
     &+ (FLS(I,J+1,K)-2.d0*FLS(I,J,K)+FLS(I,J-1,K))/DY(J)/DY(J)
     &+ (FLS(I,J,K+1)-2.d0*FLS(I,J,K)+FLS(I,J,K-1))/DZ/DZ)*DTAU
      ENDDO
      ENDDO
      ENDDO

      DO K=1,NZ
      DO J=1,NY
      DO I=1,NX
       FLS(I,J,K)=FLS(I,J,K)+DDF(I,J,K)
      ENDDO
      ENDDO
      ENDDO
      CALL FLS_UBC(FLS,NX,NY,NZ)
      ENDDO
      ENDIF


c--------


      CALL FLS_UBC(FLS,NX,NY,NZ)
      RNG=0.05d0*DSQRT(XL**2.d0+YL**2.d0+ZL**2.d0)
      CALL REINIT(FLS,XL,YL,ZL,DX,DY(NY),DZ,NX,NY,NZ,RNG)

! shift =====
 500  continue
      IF(ICAS.EQ.32) then
      scl=1.d0
      DO K=0,NZ+1
      DO J=0,NY+1
      DO I=0,NX+1
      FLS(I,J,K)=FLS(I,J,K)-DGR/2.d0*scl
      ENDDO
      ENDDO
      ENDDO
      ENDIF
      CALL FLS_UBC(FLS,NX,NY,NZ)
!============

      DO K=1,NZ
      DO J=1,NY
      DO I=1,NX
       IF(FLS(I,J,K).GT.-1.d0*DGR) THEN
       ITVD(I,J,K)=1
       ELSE
       ITVD(I,J,K)=0
       ENDIF
      ENDDO
      ENDDO
      ENDDO

c make initial level set function
      DO 212 K=1,NZ
      DO 212 J=1,NY
      DO 212 I=1,NX
      IF(
     + FLS(I,J,K).GT.0.d0.and.FLS(I+1,J,K).le.0.d0)THEN
      IFLS(I,J,K)=1
      ELSEIF(
     + FLS(I,J,K).GT.0.d0.and.FLS(I,J+1,K).le.0.d0)THEN
      IFLS(I,J,K)=1
      ELSEIF(
     + FLS(I,J,K).GT.0.d0.and.FLS(I,J,K+1).le.0.d0)THEN
      IFLS(I,J,K)=1
      ELSEIF(
     + FLS(I-1,J,K).le.0.d0.and.FLS(I,J,K).gt.0.d0)THEN
      IFLS(I,J,K)=1
      ELSEIF(
     + FLS(I,J-1,K).le.0.d0.and.FLS(I,J,K).gt.0.d0)THEN
      IFLS(I,J,K)=1
      ELSEIF(
     + FLS(I,J,K-1).le.0.d0.and.FLS(I,J,K).gt.0.d0)THEN
      IFLS(I,J,K)=1
      ELSE
      IFLS(I,J,K)=0
      ENDIF
 212  CONTINUE    

c calc normal vector
c distance from wall
      IF(ICAS.ne.0) THEN 
      DO K=1,NZ
      DO J=1,NY
      DO I=1,NX
      DSTW(I,J,K)=DMIN1(
     &       Y(J),DABS(-FLS(I,J,K)),YL-Y(J)
     &)
      VECN(I,J,K,1)=(FLS(I+1,J,K)-FLS(I-1,J,K))/DX/2.d0
      VECN(I,J,K,2)=(FLS(I,J+1,K)-FLS(I,J-1,K))/(Y(J+1)-Y(J-1))
      VECN(I,J,K,3)=(FLS(I,J,K+1)-FLS(I,J,K-1))/DZ/2.d0
      ENDDO
      ENDDO
      ENDDO      
      ELSEIF(ICAS.EQ.0) THEN 
      DO K=1,NZ
      DO J=1,NY
      DO I=1,NX
      DSTW(I,J,K)=DMIN1(Y(J),YL-Y(J))
      VECN(I,J,K,1)=0.d0
      VECN(I,J,K,2)=DSIGN(1.d0,Y(J)-YL/2.d0)
      VECN(I,J,K,3)=0.d0
      ENDDO
      ENDDO
      ENDDO      
      ENDIF

c calc normal vector
      AVEC=0.d0
      DO K=1,NZ
      DO J=1,NY
      DO I=1,NX
      AVEC=
     +DSQRT(VECN(I,J,K,1)**2.d0+VECN(I,J,K,2)**2.d0+VECN(I,J,K,3)**2.d0)
      VECN(I,J,K,1)=VECN(I,J,K,1)/AVEC 
      VECN(I,J,K,2)=VECN(I,J,K,2)/AVEC 
      VECN(I,J,K,3)=VECN(I,J,K,3)/AVEC 
      ENDDO
      ENDDO
      ENDDO
c      CALL FLS_UBC(VECN,NX,NY,NZ)
c angle between y-axis and normal vector
      DO K=1,NZ
      DO J=1,NY
      DO I=1,NX
      ANGL(I,J,K)=(VECN(I,J,K,1)*RVEC(1)
     &           +VECN(I,J,K,2)*RVEC(2)
     &           +VECN(I,J,K,3)*RVEC(3))/
     &           (DSQRT(
     &                 VECN(I,J,K,1)**2.d0
     &                 +VECN(I,J,K,2)**2.d0
     &                 +VECN(I,J,K,3)**2.d0)
     &           *DSQRT(
     &                 RVEC(1)**2.d0
     &                 +RVEC(2)**2.d0
     &                 +RVEC(3)**2.d0))
      ENDDO
      ENDDO
      ENDDO
c flag for wall function on vpm
      DO K=1,NZ
      DO J=1,NY
      DO I=1,NX
       IF(DSTW(I,J,K).LE.DGR/2.d0.and.FLS(I,J,K).LT.0.d0) THEN
       IWF(I,J,K) = 1
       ELSE
       IWF(I,J,K)=0
       ENDIF
      ENDDO
      ENDDO
      ENDDO
      !BC
      do k=1,NZ
      do i=1,NX
      IWF(i,0,k)=IWF(i,1,k)
      IWF(i,NY+1,k)=IWF(i,NY,k)
      enddo
      enddo
      do k=1,NZ
      do j=0,NY+1
      IWF(0,j,k)=IWF(NX,j,k)
      IWF(NX+1,j,k)=IWF(1,j,k)
      enddo
      enddo
      do j=0,NY+1
      do i=0,NX+1
      IWF(i,j,0)=IWF(i,j,NZ)
      IWF(i,j,NZ+1)=IWF(i,j,1)
      ENDDO
      ENDDO
c----
      DO 350 K=0,NZ+1
      DO 350 J=0,NY+1
      DO 350 I=0,NX+1
      FLV(I,J,K,4)= (DSIN(PI*FLS(I,J,K)/DGR)+1.d0)/2.d0
      FLVI(I,J,K,4)=(DSIN(PI*FLS(I,J,K)/DGR)+1.d0)/2.d0
 350  continue

      DO K=0,NZ+1
      DO J=0,NY+1
      DO I=0,NX+1
      IF(FLS(I,J,K).LT.DGR/2.d0*-1.d0) FLV(I,J,K,4)=0.d0
      IF(FLS(I,J,K).GT.DGR/2.d0) FLV(I,J,K,4)=1.d0
      IF(FLS(I,J,K).LT.DGR/2.d0*-1.d0) FLVI(I,J,K,4)=0.d0
      IF(FLS(I,J,K).GT.DGR/2.d0) FLVI(I,J,K,4)=1.d0
      ENDDO
      ENDDO
      ENDDO

      VOL=0.d0
      do 351 k=1,nz
      do 351 j=1,ny
      do 351 i=1,nx
      VOL=VOL+FLVI(i,j,k,4)*DX*DY(j)*DZ
 351  continue
      write(6,*)'initial volume = ',VOL
      VOL0=VOL
      VOLI =VOL
! calculate area------------------
       SFC=0.D0
       DO  k=1,NZ
       DO  j=1,NY
       DO  i=1,NX
       IF(DABS(FLS(i,j,k)).LE.DGR/2.D0) THEN
       SFC=SFC+0.5D0/DGR*PI*DCOS(PI*FLS(i,j,k)/DGR)
     +*DX*DY(j)*DZ
       ELSE
       SFC=SFC
       ENDIF
       ENDDO
       ENDDO
       ENDDO
c channel side 
       AREA_B=XL*ZL
       DO k=1,NZ
       DO i=1,NX
       AREA_B=AREA_B-DX*DZ*FLV(I,1,K,4)
       enddo
       enddo
       AREA_U=XL*ZL
       DO k=1,NZ
       DO i=1,NX
       AREA_U=AREA_U-DX*DZ*FLV(I,NY,K,4)
       enddo
       enddo

       SFCW=AREA_U+AREA_B
      write(6,*)'initial area = ',SFC
      write(6,*)'initial total area = ',SFC+SFCW
       SFC0=SFC
       SFCW0=SFCW
       SFCI0=SFC+SFCW
c--------
! Hydraulic diameter 
      DHD=0.d0
      ACC=0.d0
      PCC=0.d0
      do k=1,NZ
      do j=1,NY
      ACC=ACC+(1.d0-FLV(1,J,K,4))*DZ*DY(J)
       IF(DABS(FLS(1,j,k)).LE.DGR/2.D0) THEN
       PCC=PCC+0.5D0/DGR*PI*DCOS(PI*FLS(1,j,k)/DGR)*DY(J)*DZ
       ELSE
       PCC=PCC
       endif
      enddo
      enddo
      
c channel side 
       PCC_B=ZL
       DO k=1,NZ
       PCC_B=PCC_B-DZ*FLV(1,1,K,4)
       enddo
       PCC_U=ZL
       DO k=1,NZ
       PCC_U=PCC_U-DZ*FLV(1,NY,K,4)
       enddo
       
       do i=1,NX
       DHD(i)=PCC_B+PCC_U+PCC
       enddo     
c      write(6,*) 'initial hydraulic diameter:',DHD(1)
c      write(6,*) 'Re_Dh:',DHD(1)*REB

c check levelset function
      open(1000,file='lsfchk')
      do i=1,NX
      write(1000,610) dble(i),X(i),FLS(i,1,NZ/2)
      enddo
      close(1000)

      call chk2d()
c      stop '@initfls'

c heat conductivity.
      do 310 K=1,NZ
      do 310 J=1,NY
      DO 310 I=1,NX
      AL(I,J,K)=-(CLM-1.d0)/2.d0*(DCOS(FLV(I,J,K,4)*PI)+1.d0)+CLM
      RC(I,J,K)=-(RCD-1.d0)/2.d0*(DCOS(FLV(I,J,K,4)*PI)+1.d0)+RCD
 310  CONTINUE

      DO 311 K=1,NZ
      DO 311 I=1,NX
      AL(I,0,K)=AL(I,1,K)
      RC(I,0,K)=RC(I,1,K)
      AL(I,NY+1,K)=AL(I,NY,K)
      RC(I,NY+1,K)=RC(I,NY,K)
 311  CONTINUE
      DO 312 K=1,NZ
      DO 312 J=0,NY+1
      AL(0,J,K)=AL(NX,J,K)
      RC(0,J,K)=RC(NX,J,K)
      AL(NX+1,J,K)=AL(1,J,K)
      RC(NX+1,J,K)=RC(1,J,K)
 312  CONTINUE
      DO 313 J=0,NY+1
      DO 313 I=0,NX+1
      AL(I,J,0)=AL(I,J,NZ)
      RC(I,J,0)=RC(I,J,NZ)
      AL(I,J,NZ+1)=AL(I,J,1)
      RC(I,J,NZ+1)=RC(I,J,1)
 313  CONTINUE

 610  FORMAT(15E15.7)


      RETURN
      END
c
c
      SUBROUTINE MKFLS()
      include '../par.f'
      include '../common.f'
      double precision ::RVEC(3)
      RVEC(1)=0.d0 ! x
      RVEC(2)=1.d0 ! y
      RVEC(3)=0.d0 ! z

      VOLI=0.d0
      DO 351 K=1,NZ
      DO 351 J=1,NY
      DO 351 I=1,NX
      VOLI=VOLI+FLVI(I,J,K,4)*DX*DY(J)*DZ
 351  CONTINUE
      RNG=1.d0*DSQRT(XL**2.d0+YL**2.d0+ZL**2.d0)
      CALL REINIT(FLS,XL,YL,ZL,DX,DY(NY),DZ,NX,NY,NZ,RNG)
      DO 350 K=1,NZ
      DO 350 J=1,NY
      DO 350 I=1,NX
      FLV(I,J,K,4)=(DSIN(PI*FLS(I,J,K)/DGR)+1.d0)/2.d0
 350  CONTINUE
      DO K=0,NZ+1
      DO J=0,NY+1
      DO I=0,NX+1
      IF(FLS(I,J,K).LT.DGR/2.d0*-1.d0) FLV(I,J,K,4)=0.d0
      IF(FLS(I,J,K).GT.DGR/2.d0) FLV(I,J,K,4)=1.d0
      ENDDO
      ENDDO
      ENDDO
c Keeping constant volume
      VOL=0.d0
      SFC=0.d0
      DO 500 K=1,NZ
      DO 500 J=1,NY
      DO 500 I=1,NX
      VOL=VOL+FLV(I,J,K,4)*DX*DY(J)*DZ
       IF(DABS(FLS(I,J,K)).LE.DGR/2.d0) THEN
       SFC=SFC+0.5d0/DGR*PI*DCOS(PI*FLS(I,J,K)/DGR)
     +*DX*DY(J)*DZ
       ELSE
       SFC=SFC
       ENDIF
 500  CONTINUE
      IF(ICVOL.EQ.1) THEN
      DO 501 K=1,NZ
      DO 501 J=1,NY
      DO 501 I=1,NX
      FLS(I,J,K)=FLS(I,J,K)-(VOL-VOL0)/SFC
 501  CONTINUE
      CALL REINIT(FLS,XL,YL,ZL,DX,DY(NY),DZ,NX,NY,NZ,RNG)
      ENDIF
      CALL FLS_UBC(FLS,NX,NY,NZ)
c===============================================================
! Noise removal
c      write(6,*)'Noise removal.'
c      DO K=1,NZ
c      DO J=1,NY
c      DO I=1,NX
c      FLS(I,J,K)=FLS(I,J,K)-2.d0*DGR
c      ENDDO
c      ENDDO
c      ENDDO
c      CALL REINIT(FLS,XL,YL,ZL,DX,DY(NY),DZ,NX,NY,NZ,2.d0*DGR)
c      CALL FLS_UBC(FLS,NX,NY,NZ)
c      write(6,*) 'FLS',FLS
      DO K=1,NZ
      DO J=1,NY
      DO I=1,NX
      FLV(I,J,K,4)=(DSIN(PI*FLS(I,J,K)/DGR)+1.d0)/2.d0
      ENDDO
      ENDDO
      ENDDO
      DO K=0,NZ+1
      DO J=0,NY+1
      DO I=0,NX+1
      IF(FLS(I,J,K).LT.DGR/2.d0*-1.d0) FLV(I,J,K,4)=0.d0
      IF(FLS(I,J,K).GT.DGR/2.d0) FLV(I,J,K,4)=1.d0
      ENDDO
      ENDDO
      ENDDO

      VOL=0.d0
      SFC=0.d0
      DO K=1,NZ
      DO J=1,NY
      DO I=1,NX
      VOL=VOL+FLV(I,J,K,4)*DX*DY(J)*DZ
       IF(DABS(FLS(I,J,K)).LE.DGR/2.d0) THEN
       SFC=SFC+0.5d0/DGR*PI*DCOS(PI*FLS(I,J,K)/DGR)
     +*DX*DY(J)*DZ
       ELSE
       SFC=SFC
       ENDIF
      ENDDO
      ENDDO
      ENDDO
      write(6,*)'vol:', VOL
      write(6,*)'sfc:', SFC
      DO K=1,NZ
      DO J=1,NY
      DO I=1,NX
      FLS(I,J,K)=FLS(I,J,K)-(VOL-VOL0)/SFC
      ENDDO
      ENDDO
      ENDDO
      DST0=DABS((VOL-VOL0)/SFC)
      CALL REINIT(FLS,XL,YL,ZL,DX,DY(NY),DZ,NX,NY,NZ,2.d0*DGR)
      CALL FLS_UBC(FLS,NX,NY,NZ)
c===============================================================

      DO 502 K=1,NZ
      DO 502 J=1,NY
      DO 502 I=1,NX
      FLV(I,J,K,4)=(DSIN(PI*FLS(I,J,K)/DGR)+1.d0)/2.d0
 502  CONTINUE
      DO K=0,NZ+1
      DO J=0,NY+1
      DO I=0,NX+1
      IF(FLS(I,J,K).LT.DGR/2.d0*-1.d0) FLV(I,J,K,4)=0.d0
      IF(FLS(I,J,K).GT.DGR/2.d0) FLV(I,J,K,4)=1.d0
      ENDDO
      ENDDO
      ENDDO
      VOL=0.d0
      DO 503 K=1,NZ
      DO 503 J=1,NY
      DO 503 I=1,NX
      VOL=VOL+FLV(I,J,K,4)*DX*DY(J)*DZ
 503  CONTINUE
      write(6,*)'@MKFLS: VOL-VOL0 = ',VOL-VOL0
      write(6,*)'@MKFLS: (VOL-VOL0)/VOL0 = ',(VOL-VOL0)/VOL0
      VOLI=VOL

! surface area
! calculate area------------------
       SFC=0.D0
       DO  k=1,NZ
       DO  j=1,NY
       DO  i=1,NX
       IF(DABS(FLS(i,j,k)).LE.DGR/2.D0) THEN
       SFC=SFC+0.5D0/DGR*PI*DCOS(PI*FLS(i,j,k)/DGR)
     +*DX*DY(j)*DZ
       ELSE
       SFC=SFC
       ENDIF
       ENDDO
       ENDDO
       ENDDO
c channel side 
       AREA_B=XL*ZL
       DO k=1,NZ
       DO i=1,NX
       AREA_B=AREA_B-DX*DZ*FLV(I,1,K,4)
       enddo
       enddo
       AREA_U=XL*ZL
       DO k=1,NZ
       DO i=1,NX
       AREA_U=AREA_U-DX*DZ*FLV(I,NY,K,4)
       enddo
       enddo

       SFCW=AREA_U+AREA_B
     
       SFCI=SFC+SFCW
c--------

      DO 504 K=1,NZ
      DO 504 J=1,NY
      FLV(0,J,K,4)=FLV(NX,J,K,4)
      FLV(NX+1,J,K,4)=FLV(1,J,K,4)
 504  CONTINUE
      DO 505 J=1,NY
      DO 505 I=0,NX+1
      FLV(I,J,0,4)=FLV(I,J,NZ,4)
      FLV(I,J,NZ+1,4)=FLV(I,J,1,4)
 505  CONTINUE
      DO 506 K=0,NZ+1
      DO 506 I=0,NX+1
      FLV(I,0,K,4)=FLV(I,1,K,4)
      FLV(I,NY+1,K,4)=FLV(I,NY,K,4)
 506  CONTINUE

      DO K=1,NZ
      DO J=1,NY
      DO I=1,NX
       IF(FLS(I,J,K).GT.-1.d0*DGR) THEN
       ITVD(I,J,K)=1
       ELSE
       ITVD(I,J,K)=0
       ENDIF
      ENDDO
      ENDDO
      ENDDO


c check levelset function
      OPEN(1000,FILE='LSFchk')
      DO I=1,NX
      WRITE(1000,610) DBLE(I),X(I),FLS(I,1,NZ/2)
      ENDDO
      CLOSE(1000)

c Enthalpy => Temperature 
c      DO K=1,NZ
c      DO J=1,NY
c      DO I=1,NX
c      TT(I,J,K)=TT(I,J,K)/RC(I,J,K)
c      ENDDO
c      ENDDO
c      ENDDO

c Heat conductivity.
      DO 310 K=1,NZ
      DO 310 J=1,NY
      DO 310 I=1,NX
      AL(I,J,K)=-(CLM-1.d0)/2.d0*(DCOS(FLV(I,J,K,4)*PI)+1.d0)+CLM
      RC(I,J,K)=-(RCD-1.d0)/2.d0*(DCOS(FLV(I,J,K,4)*PI)+1.d0)+RCD
 310  CONTINUE
      DO 311 K=1,NZ
      DO 311 I=1,NX
      AL(I,0,K)=AL(I,1,K)
      RC(I,0,K)=RC(I,1,K)
      AL(I,NY+1,K)=AL(I,NY,K)
      RC(I,NY+1,K)=RC(I,NY,K)
 311  CONTINUE
      DO 312 K=1,NZ
      DO 312 J=0,NY+1
      AL(0,J,K)=AL(NX,J,K)
      RC(0,J,K)=RC(NX,J,K)
      AL(NX+1,J,K)=AL(1,J,K)
      RC(NX+1,J,K)=RC(1,J,K)
 312  CONTINUE
      DO 313 J=0,NY+1
      DO 313 I=0,NX+1
      AL(I,J,0)=AL(I,J,NZ)
      RC(I,J,0)=RC(I,J,NZ)
      AL(I,J,NZ+1)=AL(I,J,1)
      RC(I,J,NZ+1)=RC(I,J,1)
 313  CONTINUE

 610  FORMAT(15E15.7)

!!!!!!
c calc normal vector
c distance from wall
      IF(ICAS.ne.0) THEN 
      DO K=1,NZ
      DO J=1,NY
      DO I=1,NX
      DSTW(I,J,K)=DMIN1(
     &       Y(J),DABS(-FLS(I,J,K)),YL-Y(J)
     &)
      VECN(I,J,K,1)=(FLS(I+1,J,K)-FLS(I-1,J,K))/DX/2.d0
      VECN(I,J,K,2)=(FLS(I,J+1,K)-FLS(I,J-1,K))/(Y(J+1)-Y(J-1))
      VECN(I,J,K,3)=(FLS(I,J,K+1)-FLS(I,J,K-1))/DZ/2.d0
      ENDDO
      ENDDO
      ENDDO      
      ELSEIF(ICAS.EQ.0) THEN 
      DO K=1,NZ
      DO J=1,NY
      DO I=1,NX
      DSTW(I,J,K)=DMIN1(Y(J),YL-Y(J))
      VECN(I,J,K,1)=0.d0
      VECN(I,J,K,2)=DSIGN(1.d0,Y(J)-YL/2.d0)
      VECN(I,J,K,3)=0.d0
      ENDDO
      ENDDO
      ENDDO      
      ENDIF

c calc normal vector
      AVEC=0.d0
      DO K=1,NZ
      DO J=1,NY
      DO I=1,NX
      AVEC=
     +DSQRT(VECN(I,J,K,1)**2.d0+VECN(I,J,K,2)**2.d0+VECN(I,J,K,3)**2.d0)
      VECN(I,J,K,1)=VECN(I,J,K,1)/AVEC 
      VECN(I,J,K,2)=VECN(I,J,K,2)/AVEC 
      VECN(I,J,K,3)=VECN(I,J,K,3)/AVEC 
      ENDDO
      ENDDO
      ENDDO
c      CALL FLS_UBC(VECN,NX,NY,NZ)
c angle between y-axis and normal vector
      DO K=1,NZ
      DO J=1,NY
      DO I=1,NX
      ANGL(I,J,K)=(VECN(I,J,K,1)*RVEC(1)
     &           +VECN(I,J,K,2)*RVEC(2)
     &           +VECN(I,J,K,3)*RVEC(3))/
     &           (DSQRT(
     &                 VECN(I,J,K,1)**2.d0
     &                 +VECN(I,J,K,2)**2.d0
     &                 +VECN(I,J,K,3)**2.d0)
     &           *DSQRT(
     &                 RVEC(1)**2.d0
     &                 +RVEC(2)**2.d0
     &                 +RVEC(3)**2.d0))
      ENDDO
      ENDDO
      ENDDO
c flag for wall function on vpm
      DO K=1,NZ
      DO J=1,NY
      DO I=1,NX
       IF(DSTW(I,J,K).LE.DGR/2.d0.and.FLS(I,J,K).Lt.0.d0) THEN
       IWF(I,J,K) = 1
       ELSE
       IWF(I,J,K)=0
       ENDIF
      ENDDO
      ENDDO
      ENDDO
      !BC
      do k=1,NZ
      do i=1,NX
      IWF(i,0,k)=IWF(i,1,k)
      IWF(i,NY+1,k)=IWF(i,NY,k)
      enddo
      enddo
      do k=1,NZ
      do j=0,NY+1
      IWF(0,j,k)=IWF(NX,j,k)
      IWF(NX+1,j,k)=IWF(1,j,k)
      enddo
      enddo
      do j=0,NY+1
      do i=0,NX+1
      IWF(i,j,0)=IWF(i,j,NZ)
      IWF(i,j,NZ+1)=IWF(i,j,1)
      ENDDO
      ENDDO

      RETURN
      END

c    
      SUBROUTINE REINIT(FLS,XL,YL,ZL,DX,DY,DZ,NX,NY,NZ,RNG)
c      implicit double precision(A-H,O-Z)
      implicit none
c variables from main
      integer,intent(in) :: NX, NY, NZ
      double precision,intent(in) :: DX,DY,DZ,XL,YL,ZL,RNG
      double precision,intent(inout) :: FLS(0:NX+2,0:NY+2,0:NZ+2)
c-------------------------------------------
      integer            :: IMAX, I ,J ,K,M,L
      double precision CG(3),CZ(3)
      double precision PH0(0:NX+1,0:NY+1,0:NZ+1)
      double precision PH1(0:NX+1,0:NY+1,0:NZ+1)
      double precision FPH(0:NX+1,0:NY+1,0:NZ+1)
      double precision FPH1(0:NX+1,0:NY+1,0:NZ+1)
      double precision DPH(0:NX+1,0:NY+1,0:NZ+1)
      double precision SG(0:NX+1,0:NY+1,0:NZ+1)
      double precision:: EPS,DMINI,DTAU
      double precision:: a1,a2,b1,b2,c1,c2,a1p,a1n 
     & ,a2p,a2n,b1p,b1n,b2p,b2n,c1p,c1n,c2p,c2n
      CG(1)=8.d0/15.d0
      CG(2)=5.d0/12.d0
      CG(3)=3.d0/4.d0
      CZ(1)=0.d0
      CZ(2)=-17.d0/60.d0
      CZ(3)=-5.d0/12.d0
c initialization
      DO K=0,NZ+1
      DO J=0,NY+1
      DO I=0,NX+1
      PH0(I,J,K)  = 0.d0
      PH1(I,J,K)  = 0.d0
      DPH(I,J,K)  = 0.d0
      FPH(I,J,K)  = 0.d0
      FPH1(I,J,K) = 0.d0
      enddo
      enddo
      enddo
      

      DMINI=DMIN1(DX,DY,DZ)
      DTAU=0.1d0*DMINI
      IMAX=INT(RNG/DTAU)
      write(6,*)'@REINIT:DTAU = ',DTAU
      DO K=0,NZ+1
      DO J=0,NY+1
      DO I=0,NX+1
      PH0(I,J,K)  = FLS(I,J,K)
      FPH1(I,J,K) = 0.d0
      ENDDO
      ENDDO
      ENDDO

      write(6,*) 'IMAX=',IMAX
c     Main loop
      DO 400 M=1,IMAX
      IF(MOD(M,500).eq.0.or.M.eq.IMAX) write(6,*) M,'/',IMAX
      DO 410 K=0,NZ+1
      DO 410 J=0,NY+1
      DO 410 I=0,NX+1
      PH1(I,J,K)=FLS(I,J,K)
  410 CONTINUE

      DO 420 L=1,3
!$omp parallel 
!$  & private (sg,a1,a2,b1,b2,c1,c2,a1p,a1n) 
!$  & private (a2p,a2n,b1p,b1n,b2p,b2n,c1p,c1n,c2p,c2n) 

!$omp do schedule(static) collapse(2)
      DO 430 K=1,NZ
      DO 430 J=1,NY
      DO 430 I=1,NX
      SG(I,J,K)=FLS(I,J,K)/DSQRT(FLS(I,J,K)**2.d0
     &+(DX*DY*DZ)**(1.d0/3.d0))
      A1=(FLS(I,J,K)-FLS(I-1,J,K))/DX
      A2=(FLS(I+1,J,K)-FLS(I,J,K))/DX
      B1=(FLS(I,J,K)-FLS(I,J-1,K))/DY
      B2=(FLS(I,J+1,K)-FLS(I,J,K))/DY
      C1=(FLS(I,J,K)-FLS(I,J,K-1))/DZ
      C2=(FLS(I,J,K+1)-FLS(I,J,K))/DZ

      A1P=DMAX1(A1,0.d0)
      A1N=-DMIN1(A1,0.d0)
      A2P=DMAX1(A2,0.d0)
      A2N=-DMIN1(A2,0.d0)
      B1P=DMAX1(B1,0.d0)
      B1N=-DMIN1(B1,0.d0)
      B2P=DMAX1(B2,0.d0)
      B2N=-DMIN1(B2,0.d0)
      C1P=DMAX1(C1,0.d0)
      C1N=-DMIN1(C1,0.d0)
      C2P=DMAX1(C2,0.d0)
      C2N=-DMIN1(C2,0.d0)

      IF(PH1(I,J,K).gt.0.d0) then
      DPH(I,J,K)=DSQRT(DMAX1(A1P**2,A2N**2)
     +            +DMAX1(B1P**2,B2N**2)
     +            +DMAX1(C1P**2,C2N**2))-1.d0
      ELSEIF(PH1(I,J,K).Lt.0.d0) then
      DPH(I,J,K)=DSQRT(DMAX1(A1N**2,A2P**2)
     +            +DMAX1(B1N**2,B2P**2)
     +            +DMAX1(C1N**2,C2P**2))-1.d0
      ELSEIF(PH1(I,J,K).Eq.0.d0) THEN
      DPH(I,J,K)=0.d0
      ENDIF
      FPH(I,J,K) = -SG(I,J,K)*DPH(I,J,K)
  430 CONTINUE
!$OMP END DO

!$OMP DO SCHEDULE(static) COLLAPSE(2)
      DO 440 K=1,NZ
      DO 440 J=1,NY
      DO 440 I=1,NX
      FLS(I,J,K)=FLS(I,J,K)+DTAU*(CG(L)*FPH(I,J,K)+CZ(L)*FPH1(I,J,K))
      FPH1(I,J,K)=FPH(I,J,K)
 440  CONTINUE
!$OMP END DO
!$OMP END PARALLEL

      CALL FLS_UBC(FLS,NX,NY,NZ)
 420  CONTINUE

c converge check
      EPS=0.d0
      DO 480 K=1,NZ
      DO 480 J=1,NY
      DO 480 I=1,NX
      EPS=EPS+DX*DZ*DY*(PH1(I,J,K)-FLS(I,J,K))**2
 480  CONTINUE
      EPS=SQRT(EPS/XL/YL/ZL)
      IF(EPS.LT.1.D-8) then
      goto 1
      ENDIF

 400  CONTINUE
  1   write(6,*) 'EPS@FLS=',EPS
c      RETURN
      END SUBROUTINE REINIT

c     
      SUBROUTINE FLS_MOD()
      include '../par.f'
      include '../common.f'
      COMMON/COMPONENT/CMP
      real*8 DDFLS(0:NX+1,0:NY+1,0:NZ+1)
      real*8 DD(0:NX+1,0:NY+1,0:NZ+1)
      real*8 CMP(1:NX,1:NY,1:NZ,6)
      real*8 AAA(1:NX,1:NY,1:NZ)
      real*8 BBB(1:NX,1:NY,1:NZ)
      real*8 CCC(1:NX,1:NY,1:NZ)
      real*8 DSFC(0:NX+1,0:NY+1,0:NZ+1)
      real*8 DVECN(0:NX+1,0:NY+1,0:NZ+1)
c      real*8 BET(1:NX,1:NY,1:NZ)
c      real*8 BET0(1:NX,1:NY,1:NZ)

      ALPHA1=0.d0!FROM COSTFANCTIONAL
      ALPHA2=0.d0!FROM HEAT CAPACITY
      ALPHA3=1.d0!FROM Heat Capacity
      ALPHA4=0.d0!FROM LAMBDA GRADIENT in X (AL)
      ALPHA5=1.d0!FROM Thermal conductivity 
      ALPHA6=1.d0!FROM FI
c calculation divergence of normal vector
      do K=1, NZ
      do J=1, NY
      do I=1, NX
      DVECN(I,J,K)=
     + (VECN(I+1,J,K,1)-VECN(I-1,J,K,1))/2.d0/DX
     ++(VECN(I,J+1,K,2)-VECN(I,J-1,K,2))/(Y(J+1)-Y(J-1))
     ++(VECN(I,J,K+1,3)-VECN(I,J,K-1,3))/2.d0/DZ
      ENDDO
      ENDDO
      ENDDO

      DO K=1,NZ
      DO J=1,NY
      DO I=1,NX
      AAA(I,J,K)=(RCD-1.d0)/2.d0*PI*DSIN(PI*FLV(I,J,K,4))
     +*0.5d0/DGR*PI*DCOS(PI/DGR*FLS(I,J,K))
      BBB(I,J,K)=(
     + (CLM-1.d0)/2.d0*PI*DSIN(PI*FLV(I,J,K,4))
     +  +AL(I,J,K)/(DRC(I,J,K))*DBLE(IPCM)
     + )
     +*0.5d0/DGR*PI*DCOS(PI/DGR*FLS(I,J,K))
      CCC(I,J,K)=0.5d0/DGR*PI*DCOS(PI/DGR*FLS(I,J,K))
      DSFC(I,J,K)=0.5d0/DGR/DGR*PI*DCOS(PI/DGR*FLS(I,J,K))
      ENDDO
      ENDDO
      ENDDO
      DO K=1,NZ
      DO J=1,NY
      DO I=1,NX
      IF(FLS(I,J,K).LE.DGR/2.d0*-1.d0) AAA(I,J,K)=0.d0
      IF(FLS(I,J,K).GE.DGR/2.d0) AAA(I,J,K)=0.d0
      IF(FLS(I,J,K).LE.DGR/2.d0*-1.d0) BBB(I,J,K)=0.d0
      IF(FLS(I,J,K).GE.DGR/2.d0) BBB(I,J,K)=0.d0
      IF(FLS(I,J,K).LE.DGR/2.d0*-1.d0) CCC(I,J,K)=0.d0
      IF(FLS(I,J,K).GE.DGR/2.d0) CCC(I,J,K)=0.d0
      IF(FLS(I,J,K).LE.DGR/2.d0*-1.d0) DSFC(I,J,K)=0.d0
      IF(FLS(I,J,K).GE.DGR/2.d0) DSFC(I,J,K)=0.d0
      ENDDO
      ENDDO
      ENDDO
      DO 100 K=1,NZ
      DO 100 J=1,NY
      DO 100 I=1,NX
      IF(DABS(FLS(I,J,K)).LE.DGR/2.d0) THEN
      QQQ=1.d0
c FROM SIGMA:DENSITY x SPECIFIC HEAT
      CMP(I,J,K,1)=AAA(I,J,K)*BETJ*ST3(I,J,K,8)/RC(I,J,K)/RC(I,J,K)
      CMP(I,J,K,2)=-AAA(I,J,K)
     +*(ST3(I,J,K,1)+ST3(I-1,J,K,1))*0.5D0*TTA(I,J,K)/AUXB*DBLE(IHEAT)
       CMP(I,J,K,3)=-AAA(I,J,K)*(
     +  (QS(I+1,J,K)-QS(I-1,J,K))/DX/2.d0
     +  *(TTA(I+1,J,K)-TTA(I-1,J,K))/DX/2.d0
c
     +  +((QS(I,J+1,K)*DY(J+1)+QS(I,J,K)*DY(J))/2.d0/DY12(J)
     +  -(QS(I,J,K)*DY(J)+QS(I,J-1,K)*DY(J-1))/2.d0/DY12(J-1))/DY(J)
     +  *((TTA(I,J+1,K)*DY(J+1)+TTA(I,J,K)*DY(J))/2.d0/DY12(J)
     +  -(TTA(I,J,K)*DY(J)+TTA(I,J-1,K)*DY(J-1))/2.d0/DY12(J-1))/DY(J)
c
     +  +(QS(I,J,K+1)-QS(I,J,K-1))/DZ/2.d0
     +  *(TTA(I,J,K+1)-TTA(I,J,K-1))/DZ/2.d0
c
     +  )/RC(I,J,K)/RC(I,J,K)/REB/PRL
c FROM PHI:SHAPE FUNCTION
        CMP(I,J,K,4)=-BBB(I,J,K)/AUXB/REB/PRL*(
c -d(ux T)/dx
     +        (
     +         (TTA(I,  J,K)+TTA(I+1,J,K))
     +        -(TTA(I-1,J,K)+TTA(I,  J,K))
     +        )/2.D0/DX
     +        )*DBLE(IHEAT)
c
c FROM LAMBDA:THERMAL CONDUCTION
       CMP(I,J,K,5)=BBB(I,J,K)*(
     +  (QS(I+1,J,K)-QS(I-1,J,K))/DX/2.d0
     +  *(TTA(I+1,J,K)-TTA(I-1,J,K))/DX/2.d0
c
     +  +((QS(I,J+1,K)*DY(J+1)+QS(I,J,K)*DY(J))/2.d0/DY12(J)
     +  -(QS(I,J,K)*DY(J)+QS(I,J-1,K)*DY(J-1))/2.d0/DY12(J-1))/DY(J)
     +  *((TTA(I,J+1,K)*DY(J+1)+TTA(I,J,K)*DY(J))/2.d0/DY12(J)
     +  -(TTA(I,J,K)*DY(J)+TTA(I,J-1,K)*DY(J-1))/2.d0/DY12(J-1))/DY(J)
c
     +  +(QS(I,J,K+1)-QS(I,J,K-1))/DZ/2.d0
     +  *(TTA(I,J,K+1)-TTA(I,J,K-1))/DZ/2.d0
c
     +  )/RC(I,J,K)/REB/PRL
c FROM PHI:SHAPE FUNCTION
      CMP(I,J,K,6)=CCC(I,J,K)
     +*((
     + ((US(I,J,K)+US(I-1,J,K))*(UXA(I,J,K)+UXA(I-1,J,K))/4.d0
     ++(VS(I,J,K)+VS(I,J-1,K))*(UYA(I,J,K)+UYA(I,J-1,K))/4.d0
     ++(WS(I,J,K)+WS(I,J,K-1))*(UZA(I,J,K)+UZA(I,J,K-1))/4.d0
     ++ QS(I,J,K)*TTA(I,J,K)*DBLE(ISOT)
     +)*ETA
c Boussinesq approx.
     ++ RIC*TS(I,J,K,1)*(VS(I,J,K)+VS(I,J-1,K))/2.d0
c Depends on cost functional
c     +- ETA*ALPJ*(US(I,J,K)+US(I-1,J,K))/2.d0*DBLE(IBULK)
c miximise analogy factor
c     +-(ST3(I,J,K,1)+ST3(I-1,J,K,1))/2.d0/ATXB/AFF/AFF*DBLE(IBULK)
!     ++ ST3(I,J,K,8)*ANU/AFF/ANU*DBLE(IBULK)
c linear sum of pressure loss and heat transfer
     +-ALPJ*(ETA*(US(I,J,K)+US(I-1,J,K))/2.d0-AGPM)
     +-BETJ/(SFC+SFCW)/(SFC+SFCW)/ATXB
     ++AGPM0*TTA(I,J,K)
     &*DVECN(I,J,K)*(AGPM0*(XL*YL*ZL-VOL))*DBLE(1-IBULK)
     +-BETJ    /(SFC+SFCW)/(SFC+SFCW)/ATXB
     &*DVECN(I,J,K)*(AGPM0*(XL*YL*ZL-VOL))*DBLE(IBULK)
c     +-(US(I,J,K)+US(I-1,J,K))/2.d0*ALPJ*DBLE(IBULK)
c     +)*DSQRT(ETA0*ETA)
c     ++ TTA(I,J,K)*DBLE(1-ISOT)*DBLE(1-IHEAT)*(XL*ZL*YL)/(XL*ZL*YL-VOL)

c     +-ALPJ*(ST3(I,J,K,1)+ST3(I-1,J,K,1))/2.d0!driving force on fluid
c     ++BETJ*ST3(I,J,K,8)/RC(I,J,K)*AUXB/ATXB!heating on fluid!!
c     ++ ST3(I,J,K,8)/RC(I,J,K)*BETJ/ATBB/ATBB*DBLE(IBULK) ! st

C     ++AGPM*(UXA(I,J,K)+UXA(I-1,J,K))/2.d0!driving force on fluid
c     ++AGPM*TTA(I,J,K)*DBLE(1-ISOT)!heating on fluid!!
     +)*XI(I,J,K)
c     ++UYA(I,J,K)/DRC(I,J,K)*QS(I,J,K)*RIC
     +)
c area variation 
c    cfr
c     + - BETJ/ATBB*(SFC0+SFCW0)/(SFC+SFCW)/(SFC+SFCW)
c     + *DSFC(I,J,K)
c    cpg (linear comb)
c     + - BETJ/ATXB*(SFC0+SFCW0)/(SFC+SFCW)/(SFC+SFCW)
c     + *DSFC(I,J,K)*DBLE(1-IBULK)
c    cpg (analogy f)
c     + -PRL*AUXB/ATBB/(SFC+SFCW)/(SFC+SFCW)*DSFC(I,J,K)
ccc
c      write(*,*)'ATBB=',ATBB
c      write(*,*)'DVECN=',DVECN(I,J,K)
c      write(*,*)'SFC=',SFC
c      write(*,*)'SFCW=',SFCW
      ELSE
      DO MM=1,6
      CMP(I,J,K,MM)=0.d0
      ENDDO
      ENDIF
 100  CONTINUE

      DO 105 K=1,NZ
      DO 105 J=1,NY
      DO 105 I=1,NX
      DFLS(I,J,K)=DFLS(I,J,K)*DBLE(IUADJOINT)+DT*(
c     +ALPHA1*CMP(I,J,K,1)
c     ++ALPHA2*CMP(I,J,K,2)
     ++ALPHA3*CMP(I,J,K,3)
c     ++ALPHA4*CMP(I,J,K,4)
     ++ALPHA5*CMP(I,J,K,5)
     ++ALPHA6*CMP(I,J,K,6)
     +)
ccc
 105  CONTINUE
      DI=0.d0

! When t^*=T_horizen
      IF(IUADJOINT.EQ.1.and.IIA.EQ.NNA) THEN
      DO K=1,NZ
      DO J=1,NY
      DO I=1,NX
      DFLS(I,J,K)=DFLS(I,J,K)
     &+CCC(I,J,K)*TTA(I,J,K)*(
     &(TT0(I,J,K)/STE_F-(TT0(I,J,K)+0.5d0)/STE_P)
     &/(FLV(I,J,K,4)/STE_F+(1.d0-FLV(I,J,K,4))/STE_P)
     &)
      ENDDO
      ENDDO
      ENDDO
      ENDIF
      

      OPEN(1001,FILE='DLSFchk0')
      DO I=1,NX
      WRITE(1001,600) X(I),FLS(I,1,NZ/2),DFLS(I,1,NZ/2)
     +,0.5d0*PI/DGR*DCOS(PI*FLS(I,J,K)/DGR)
     +,2.d0*PI/DGR/2.d0*(1.d0-
     +       DTANH(2.d0*PI*FLS(I,1,NZ/2)/DGR)**2)
      ENDDO
      CLOSE(1001) 
 600  FORMAT(20E15.7)
c      stop 'fls_mod'
      return
      end
     
      SUBROUTINE FLS_UPDATE(step)
      include '../par.f'
      include '../common.f'
      COMMON/COMPONENT/CMP
      real*8 DDFLS(0:NX+1,0:NY+1,0:NZ+1)
      real*8 DD(0:NX+1,0:NY+1,0:NZ+1)
      real*8 DSFC(0:NX+1,0:NY+1,0:NZ+1)
      double precision,intent(in) ::step

      DFMX=0.d0
      DO 201 K=1,NZ
      DO 201 J=1,NY
      DO 201 I=1,NX
      DFMX=DMAX1(DFMX,DABS(DFLS(I,J,K)))
 201  CONTINUE
      write(6,*) 'DFMX@FLS_UPDATE=',DFMX
      DO 118 K=1,NZ
      DO 118 J=1,NY
      DFLS(0,J,K)=DFLS(NX,J,K)
      DFLS(NX+1,J,K)=DFLS(1,J,K)
 118  CONTINUE
      DO 119 K=1,NZ
      DO 119 I=0,NX+1
      DFLS(I,0,K)=DFLS(I,1,K)
      DFLS(I,NY+1,K)=DFLS(I,NY,K)
 119  CONTINUE
      DO 120 J=0,NY+1
      DO 120 I=0,NX+1
      DFLS(I,J,0)=DFLS(I,J,NZ)
      DFLS(I,J,NZ+1)=DFLS(I,J,1)
 120  CONTINUE
c  diffusing operation --------
      DMINI=DMIN1(DX,DY(NY),DZ)
      DMAXM=DGR/2.d0

      DTAU=(DMINI)**2*0.05d0
c      IMAX=NINT((DGR/2.d0)**2/DTAU)
      IMAX=NINT((DGR)**2/DTAU)
c      DMX=0.01d0*dble(nfor)
      DMX=step
      write(6,*) 'DMX@FLS_UPDATE=',DMX
      write(6,*) 'DIFF,IMAX=',IMAX

      DO K=0,NZ+1
      DO J=0,NY+1
      DO I=0,NX+1
      IF(DABS(FLS(I,J,K)).LE.DMAXM*1.d0) THEN
      DD(I,J,K)=1.d0
      ELSE
      DD(I,J,K)=0.d0
      ENDIF
      ENDDO
      ENDDO
      ENDDO
 
      DO NN=1,IMAX 
      DO K=1,NZ
      DO J=1,NY
      DO I=1,NX
      DDFLS(I,J,K)=
     &(DD(I+1,J,K)*DD(I,J,K)*(DFLS(I+1,J,K)-DFLS(I,J,K))/DX
     & -DD(I,J,K)*DD(I-1,J,K)*(DFLS(I,J,K)-DFLS(I-1,J,K))/DX)/DX
     &+(DD(I,J+1,K)*DD(I,J,K)*(DFLS(I,J+1,K)-DFLS(I,J,K))/DY12(J)
     & -DD(I,J,K)*DD(I,J-1,K)*(DFLS(I,J,K)-DFLS(I,J-1,K))/DY12(J-1))
     &                                                        /DY(J)
     &+(DD(I,J,K+1)*DD(I,J,K)*(DFLS(I,J,K+1)-DFLS(I,J,K))/DZ
     & -DD(I,J,K)*DD(I,J,K-1)*(DFLS(I,J,K)-DFLS(I,J,K-1))/DZ)/DZ
      ENDDO
      ENDDO
      ENDDO
c-----

      DO K=1,NZ
      DO J=1,NY
      DO I=1,NX
      DFLS(I,J,K)=DFLS(I,J,K)+DDFLS(I,J,K)*DTAU
      ENDDO
      ENDDO
      ENDDO
      
       DO K=1,NZ
       DO J=1,NY
        DFLS(0,J,K)=DFLS(NX,J,K)
        DFLS(NX+1,J,K)=DFLS(1,J,K)      
       ENDDO
       ENDDO
       DO K=1,NZ
       DO I=0,NX+1
        DFLS(I,0,K)=DFLS(I,1,K)   
        DFLS(I,NY+1,K)=DFLS(I,NY,K)
       ENDDO
       ENDDO
       DO J=0,NY+1
       DO I=0,NX+1
        DFLS(I,J,0)=DFLS(I,J,NZ)      
        DFLS(I,J,NZ+1)=DFLS(I,J,1)      
       ENDDO
       ENDDO
      ENDDO

      IF(ISYMX.EQ.1) CALL CSYMX(DFLS)
      IF(ISYMY.EQ.1) CALL CSYMY(DFLS)
      IF(ISYMZ.EQ.1) CALL CSYMZ(DFLS)
      IF(ISYMZ.EQ.2) CALL CSYMZB(DFLS)
      IF(ISYMZ.EQ.3) CALL CSYMZC(DFLS)
      IF(IAVGX.EQ.1) CALL CAVGX(DFLS)
      IF(IAVGZ.EQ.1) CALL CAVGZ(DFLS)
c------------
c CONJUGATE GRADIENT
      BET=0.d0
      BET0=0.d0
      DO K=1,NZ
      DO J=1,NY
      DO I=1,NX
c      BET =BET +DFLS(I,J,K)*DFLS(I,J,K)!Fretcher-Reeves
      BET =BET+(DFLS(I,J,K)-PDFLS(I,J,K))*DFLS(I,J,K)!Polak-Ribiere
      BET0=BET0+PDFLS(I,J,K)*PDFLS(I,J,K)
      ENDDO
      ENDDO
      ENDDO
      write(*,*) 'BET/BET0 = ',BET/BET0
      DFMX=0.d0
      DO  K=1,NZ
      DO  J=1,NY
      DO  I=1,NX
      DFMX=DMAX1(DFMX,DABS(PDFLS(I,J,K)))
      ENDDO
      ENDDO
      ENDDO

      IF(JJJ.GE.1) THEN !steepet G
c      IF(JJJ.EQ.1) THEN
       DO K=1,NZ
       DO J=1,NY
       DO I=1,NX
       DFLS(I,J,K)=DFLS(I,J,K)
       ENDDO
       ENDDO
       ENDDO
      ELSEIF(JJJ.LT.-1) then! modify if use conjugate G
       DO K=1,NZ
       DO J=1,NY
       DO I=1,NX
        IF(DABS(FLS(I,J,K)).LE.DGR/2.d0) THEN
        DFLS(I,J,K)=DFLS(I,J,K)
     ++PDFLS(I,J,K)*BET/(BET0+1.D-8)
        ELSE
        DFLS(I,J,K)=0.d0
        ENDIF
       ENDDO
       ENDDO
       ENDDO
      ENDIF

      DO K=1,NZ
      DO J=1,NY
      DO I=1,NX
      PDFLS(I,J,K)=DFLS(I,J,K)
      ENDDO
      ENDDO
      ENDDO

      DFMX=0.d0
      DO 202 K=1,NZ
      DO 202 J=1,NY
      DO 202 I=1,NX
      DFMX=DMAX1(DFMX,DABS(DFLS(I,J,K)))
 202  CONTINUE
c      IF(JJJ.EQ.1) DFMX0=DFMX
      IF(JJJ.GE.1) DFMX0=DFMX
      write(6,*) 'DFMX,DFMX0@FLS_UPDATE=',DFMX,',',DFMX0
      write(6,*) 'DFMX/DFMX0@FLS_UPDATE=',DFMX/DFMX0
c -------------------
cc
      DO K=0,NZ+1
      DO J=0,NY+1
      DO I=0,NX+1
      DFLS(I,J,K)=DFLS(I,J,K)*DMX/DFMX0
      ENDDO
      ENDDO
      ENDDO   

      OPEN(10,FILE='dflschk')
      MY=NY/2
      DO 210 K=1,NZ
      DO 211 I=1,NX
      write(10,600) X(I),Z(K),DFLS(I,MY,K),FLS(I,MY,K)
 211  CONTINUE
      write(10,*)
 210  CONTINUE 
      CLOSE(10)
      OPEN(10,FILE='dflschk_xy')
      MZ=NZ/2
      DO 220 J=1,NY
      DO 221 I=1,NX
      write(10,600) X(I),Y(J),DFLS(I,J,MZ),FLS(I,J,MZ)
 221  CONTINUE
      write(10,*)
 220  CONTINUE 
      CLOSE(10)
      OPEN(10,FILE='dflschk_yz')
      MX=NX/2
      DO 230 K=1,NZ
      DO 231 J=1,NY
      write(10,600) Z(K),Y(J),DFLS(MX,J,K),FLS(MX,J,K)
 231  CONTINUE
      write(10,*)
 230  CONTINUE 
      CLOSE(10)
 600  FORMAT(20E15.7)


     

c output 3D shape file
      IF(JJJ.eq.1) CALL OPTSHAPES()      
      IF(MOD(JJJ,5).eq.0) CALL OPTSHAPES()      
c ---------
      DO 200 K=1,NZ
      DO 200 J=1,NY
      DO 200 I=1,NX
      FLS(I,J,K)=FLS(I,J,K)+DFLS(I,J,K)
 200  CONTINUE    
     
      DO 212 K=1,NZ
      DO 212 J=1,NY
      DO 212 I=1,NX
      IF(
     + FLS(I,J,K).GT.0.d0.and.FLS(I+1,J,K).le.0.d0)THEN
      IFLS(I,J,K)=1
      ELSEIF(
     + FLS(I,J,K).GT.0.d0.and.FLS(I,J+1,K).le.0.d0)THEN
      IFLS(I,J,K)=1
      ELSEIF(
     + FLS(I,J,K).GT.0.d0.and.FLS(I,J,K+1).le.0.d0)THEN
      IFLS(I,J,K)=1
      ELSEIF(
     + FLS(I-1,J,K).le.0.d0.and.FLS(I,J,K).gt.0.d0)THEN
      IFLS(I,J,K)=1
      ELSEIF(
     + FLS(I,J-1,K).le.0.d0.and.FLS(I,J,K).gt.0.d0)THEN
      IFLS(I,J,K)=1
      ELSEIF(
     + FLS(I,J,K-1).le.0.d0.and.FLS(I,J,K).gt.0.d0)THEN
      IFLS(I,J,K)=1
      ELSE
      IFLS(I,J,K)=0
      ENDIF
 212  CONTINUE    
      CALL FLS_UBC(FLS,NX,NY,NZ)
c check levelset function
      OPEN(1000,FILE='DLSFchk1')
      DO I=1,NX
      WRITE(1000,610)
     +X(I),FLS(I,1,NZ/2),DMX*DFLS(I,1,NZ/2)/DFMX0
     +,DMX*DFLS(I,NY/4,NZ/2)/DFMX0
      ENDDO
      CLOSE(1000) 
 610  FORMAT(20E15.7)

c      stop 'MOD'
      RETURN
      END

      SUBROUTINE FLS_UBC(FLS,NX,NY,NZ)
c      include '../par.f'
c      include '../common.f'
      implicit none
      integer :: NX, NY, NZ, I,J,K
      double precision :: FLS(0:NX+2,0:NY+2,0:NZ+2)
      DO 450 K=1,NZ
      DO 450 I=1,NX
      FLS(I,0,K)=FLS(I,1,K)
      FLS(I,NY+1,K)=FLS(I,NY,K)
 450  CONTINUE
      DO 460 K=1,NZ
      DO 460 J=0,NY+1
      FLS(0,J,K)=FLS(NX,J,K)
      FLS(NX+1,J,K)=FLS(1,J,K)
 460  CONTINUE
      DO 470 J=0,NY+1
      DO 470 I=0,NX+1
      FLS(I,J,0)=FLS(I,J,NZ)
      FLS(I,J,NZ+1)=FLS(I,J,1)
 470  CONTINUE
      RETURN
      END


      SUBROUTINE MKFLV()
      include '../par.f'
      include '../common.f'
      DO K=1,NZ
      DO J=1,NY
      DO I=1,NX
      FLV(I,J,K,1)=(FLV(I,J,K,4)+FLV(I+1,J,K,4))/2.d0
      FLV(I,J,K,2)=(FLV(I,J,K,4)+FLV(I,J+1,K,4))/2.d0
      FLV(I,J,K,3)=(FLV(I,J,K,4)+FLV(I,J,K+1,4))/2.d0
      ENDDO
      ENDDO
      ENDDO
      RETURN
      END

      SUBROUTINE CSYMX(TMP)
      include '../par.f'
      include '../common.f'
      double precision::TMP(0:NX+2,0:NY+2,0:NZ+2)
c Taking Symmetry ----------
c in x
!$omp parallel 
!$omp do schedule(STATIC) collapse(2)
      DO 205 K=0,NZ
      DO 205 J=0,NY
      DO 205 I=0,NX/2
       TMP(I,J,K)=(TMP(I,J,K)+TMP(NX+1-I,J,K))*0.5d0
 205  CONTINUE
!$omp end do
!$omp end parallel
!$omp parallel 
!$omp do schedule(STATIC) collapse(2)
      DO 305 K=0,NZ
      DO 305 J=0,NY
      DO 305 I=0,NX/2
       TMP(NX+1-I,J,K)= TMP(I,J,K)
 305  CONTINUE
!$omp end do
!$omp end parallel

ci
      RETURN
      END

      SUBROUTINE CSYMY(TMP)
      include '../par.f'
      include '../common.f'
      double precision::TMP(0:NX+2,0:NY+2,0:NZ+2)
c Taking Symmetry ----------
c in y
!$omp parallel 
!$omp do schedule(STATIC) collapse(2)
      DO 205 K=0,NZ
      DO 205 J=0,NY/2
      DO 205 I=0,NX
       TMP(I,J,K)=(TMP(I,J,K)+TMP(I,NY+1-J,K))*0.5d0
 205  CONTINUE
!$omp end do
!$omp end parallel
!$omp parallel 
!$omp do schedule(STATIC) collapse(2)
      DO 305 K=0,NZ
      DO 305 J=0,NY/2
      DO 305 I=0,NX
       TMP(I,NY+1-J,K)= TMP(I,J,K)
 305  CONTINUE
!$omp end do
!$omp end parallel

ci
      RETURN
      END

      SUBROUTINE CSYMZ(TMP)
      include '../par.f'
      include '../common.f'
      double precision::TMP(0:NX+2,0:NY+2,0:NZ+2)
c Taking Symmetry ----------
c in z

!$omp parallel
!$omp do schedule(STATIC) collapse(2)
      DO 200 K=0,NZ/2
      DO 200 J=0,NY
      DO 200 I=0,NX/2
       TMP(I,J,K)=(TMP(I,J,K)+TMP(I+NX/2,J,NZ+1-K))*0.5d0
 200  CONTINUE
!$omp end do
!$omp do schedule(STATIC) collapse(2)
      DO 201 K=0,NZ/2
      DO 201 J=0,NY
      DO 201 I=NX/2+1,NX/2
       TMP(I,J,K)=(TMP(I,J,K)+TMP(I-NX/2,J,NZ+1-K))*0.5d0
 201  CONTINUE
!$omp end do
!$omp end parallel 

!$omp parallel 
!$omp do schedule(STATIC) collapse(2)
      DO 300 J=0,NY
      DO 300 I=0,NX/2
      DO 300 K=0,NZ/2
       TMP(I,J,NZ+1-K)= TMP(I+NX/2,J,K)
 300  CONTINUE
!$omp end do
!$omp do schedule(STATIC) collapse(2)
      DO 301 J=0,NY
      DO 301 I=NX/2+1,NX
      DO 301 K=0,NZ/2
       TMP(I,J,NZ+1-K)= TMP(I-NX/2,J,K)
 301  CONTINUE
!$omp end do
!$omp end parallel
ci
      RETURN
      END

      SUBROUTINE CSYMZB(TMP)
      include '../par.f'
      include '../common.f'
      double precision::TMP(0:NX+2,0:NY+2,0:NZ+2)
c Taking Symmetry ----------
c in z

!$omp parallel
!$omp do schedule(STATIC) collapse(2)
      DO 200 K=1,NZ/2
      DO 200 J=1,NY
      DO 200 I=1,NX
       TMP(I,J,K)=(TMP(I,J,K)+TMP(I,J,NZ+1-K))*0.5d0
 200  CONTINUE
!$omp end do
!$omp end parallel 

!$omp parallel
!$omp do schedule(STATIC) collapse(2)
      DO 201 K=1,NZ/2
      DO 201 J=1,NY
      DO 201 I=1,NX/2
       TMP(I,J,K)=(TMP(I,J,K)+TMP(I+NX/2,J,NZ/2+1-K))*0.5d0
 201  CONTINUE
!$omp end do
!$omp end parallel 


!$omp parallel 
!$omp do schedule(STATIC) collapse(2)
      DO 202 K=1,NZ/2
      DO 202 J=1,NY
      DO 202 I=1,NX/2
       TMP(I+NX/2,J,NZ)= TMP(I,J,NZ/2+1-K)
 202  CONTINUE
!$omp end do
!$omp end parallel
c

!$omp parallel 
!$omp do schedule(STATIC) collapse(2)
      DO 300 K=1,NZ/2
      DO 300 J=1,NY
      DO 300 I=1,NX
       TMP(I,J,NZ+1-K)= TMP(I,J,K)
 300  CONTINUE
!$omp end do
!$omp end parallel

      RETURN
      END

      SUBROUTINE CSYMZC(TMP)
      include '../par.f'
      include '../common.f'
      double precision,intent(inout)::TMP(0:NX+2,0:NY+2,0:NZ+2)
c Taking Symmetry ----------
c in z

!$omp parallel
!$omp do schedule(STATIC) collapse(2)
      DO 200 K=0,NZ/2
      DO 200 J=0,NY
      DO 200 I=0,NX
       TMP(I,J,K)=(TMP(I,J,K)+TMP(I,J,NZ+1-K))*0.5d0
 200  CONTINUE
!$omp end do
!$omp end parallel 

!$omp parallel 
!$omp do schedule(STATIC) collapse(2)
      DO 300 J=0,NY
      DO 300 I=0,NX
      DO 300 K=0,NZ/2
       TMP(I,J,NZ+1-K)= TMP(I,J,K)
 300  CONTINUE
!$omp end do
!$omp end parallel
c
      RETURN
      END

      SUBROUTINE CAVGX(TMP)
      include '../par.f'
      include '../common.f'
      double precision::tmpa(0:NY+2,0:NZ+2)
      double precision,intent(inout)::TMP(0:NX+2,0:NY+2,0:NZ+2)
c Taking average in x ----------
c initialize
c!$omp parallel
c!$omp do schedule(STATIC) collapse(2)
      tmpa=0.d0
c!$omp end do
c!$omp end parallel 

      DO 200 K=1,NZ
      DO 200 J=1,NY
      DO 200 I=1,NX
       tmpa(J,K)=tmpa(J,K)+TMP(I,J,K)
 200  CONTINUE

!$omp parallel 
!$omp do schedule(STATIC) collapse(2)
      DO 300 K=1,NZ
      DO 300 J=1,NY
      DO 300 I=1,NX
       TMP(I,J,K)= tmpa(J,K)/DBLE(NX)
 300  CONTINUE
!$omp end do
!$omp end parallel
c
      RETURN
      END

      SUBROUTINE CAVGZ(TMP)
      include '../par.f'
      include '../common.f'
      double precision::tmpa(0:NX+2,0:NY+2)
      double precision,intent(inout)::TMP(0:NX+2,0:NY+2,0:NZ+2)
c Taking average in x ----------
c initialize
      tmpa=0.d0

      DO 200 K=1,NZ
      DO 200 J=1,NY
      DO 200 I=1,NX
       tmpa(I,J)=tmpa(I,J)+TMP(I,J,K)
 200  CONTINUE

!$omp parallel 
!$omp do schedule(STATIC) collapse(2)
      DO 300 K=1,NZ
      DO 300 J=1,NY
      DO 300 I=1,NX
       TMP(I,J,K)= tmpa(I,J)/DBLE(NZ)
 300  CONTINUE
!$omp end do
!$omp end parallel
c
      RETURN
      END

      SUBROUTINE VASC_STR_READ()
      include '../par.f'
      include '../common.f'
      real*8 FLST(0:NX+2,0:NY+2,0:NZ+2)      
c      do k=1,nz
c         do j=1,ny
c            do i=1,nx
c               int_a(i,j,k)=0.0d0
c               ia(i,j,k)=0.0d0
c            enddo
c         enddo
c      enddo

c      do k=0,nz+1
c         nin1(k)=0
c         nin2(k)=0
c         nout1(k)=0
c         nout2(k)=0
c      enddo
      
      open(3333,file="sample3d.dat")
      do k=1,nz
      WRITE(*,*) '@ fls_init, Reading k = ', k, '/', nz
         do j=1,ny
            do i=1,nx
c               read(3333,*)a,b,c,FLST(i,j,k),DUM
               read(3333,*)a,b,c,FLS(i,j,k)
c               read(3333,*)a,b,c,FLS(i,j,k),RADS(i,j,k)
            enddo
         enddo
      enddo
      close(3333)
      
      call CHK2D()
      write(*,*) 'initadj'
      do k=1,nz
         do j=ny-INT(DIAM)+1,ny
            do i=1,nx
               FLS(i,j,k)=FLS(i,ny-INT(DIAM),k)
            enddo
         enddo
      enddo

! search for middle point
      ileft=0
      iright=0
      do i=1,nx
       if(FLS(i,NY,NZ/2).LT.0.d0.AND.FLS(i+1,NY,NZ/2).GE.0.d0) THEN
       ileft=i
       goto 1000
       endif
      enddo
 1000 continue

      do i=nx,1,-1
       if(FLS(i,NY,NZ/2).LT.0.d0.AND.FLS(i-1,NY,NZ/2).GE.0.d0) THEN
       iright=i
       goto 1100
       endif
      enddo
 1100 continue
       
      imid=int(dble(ileft+iright)/2.d0)
      WRITE(*,*) 'IMID = ',imid
      WRITE(*,*) 'XMID = ',X(imid)
      CALL CHK2D() 
      RETURN
      END


      SUBROUTINE VASC_OUT()
      include '../par.f'
      include '../common.f'
     
      open(100,FILE='half.dat',FORM='unformatted') 
      write(100)nx,ny,nz/2
      write(100)(real(x(i)),i=1,nx)
      write(100)(real(y(j)),j=1,ny)
      write(100)(real(z(k)),k=1,nz/2)
      do k=1,nz/2
         do j=1,ny
            do i=1,nx
      write(100) real(ux(i,j,k)+ux(i-1,j,k))/2.0
     &,real(uy(i,j,k)+uy(i,j-1,k))/2.0,real(uz(i,j,k)+uz(i,j,k-1))/2.0
     &,real(p(i,j,k)),real(TT(i,j,k))
     &,real(fls(i,j,k)),real(flv(i,j,k,4))
            enddo
         enddo
      enddo
      close(100)

      RETURN
      END


      SUBROUTINE MKSTEP(nfor,step,cstep,nfflag,ncnt,dstep)
      include '../par.f'
      include '../common.f'
      common/stepsize/cost_old,step0,dcost
      double precision, intent(inout)::cstep(4,2)
      double precision, intent(inout)::step
      double precision, intent(in)::dstep
      integer, intent(in)::nfor
      integer, intent(inout)::nfflag,ncnt
      double precision::x0,x1,x2,x3,cost_old,step0,dcost
      ncnt=ncnt+1
      if(ncnt.eq.1) cost_old=-1.d5
      !cost functional
c      cost_new=ALPJ*AGPM-BETJ*ANU0/REB/PRL

      cstep(1,2)=cstep(2,2)
      cstep(2,2)=cstep(3,2)
      cstep(3,2)=cstep(4,2)
      cstep(4,2)=cost

      cstep(1,1)=cstep(2,1)
      cstep(2,1)=cstep(3,1)
      cstep(3,1)=cstep(4,1)
      cstep(4,1)=step
        if((cost-cost_old).lt.0.d0.or.JJJ.eq.2.and.ncnt.le.10) then
        write(6,*)'cost-cost0=',cost-cost_old
        write(6,*)'Armijo condition satisfied.'
!        step=step+step0
        step=step+dstep
        write(6,*)'new step = ',step 
        write(6,*)'ncount = ',ncnt 
        step0=step
        nfflag=1
        else
        write(6,*)'cost-cost0=',cost-cost_old
        write(6,*)'Armijo condition not satisfied.'
        step=dstep
        step0=0.d0
        write(6,*)'new step = ',step 
        nfflag=2
        endif
c      endif
      
        dcost=cost-cost_old
      cost_old=cost
      
      RETURN
      END

      SUBROUTINE VDECOMP()
      include '../par.f'
      include '../common.f'
!$    include 'omp_lib.h'
c      double precision, dimension(0:NX+1,0:NY+1,0:NZ+1):UC,VC,WC
!$omp parallel 
!$omp do schedule(static) collapse(2) 
      DO K=1,NZ
      DO J=1,NY
      DO I=1,NX
      UC(I,J,K)=(UX(I,J,K)+UX(I-1,J,K))/2.d0
      VC(I,J,K)=(UY(I,J,K)+UY(I,J-1,K))/2.d0
      WC(I,J,K)=(UZ(I,J,K)+UZ(I,J,K-1))/2.d0
      enddo
      enddo
      enddo
!$omp end do


!$omp do schedule(static) collapse(2) 
      DO K=1,NZ
      DO J=1,NY
      DO I=1,NX
      UNO(I,J,K,1)=
     &  VECN(I,J,K,1)*VECN(I,J,K,1)*UC(I,J,K)
     & +VECN(I,J,K,1)*VECN(I,J,K,2)*VC(I,J,K)
     & +VECN(I,J,K,1)*VECN(I,J,K,3)*WC(I,J,K)
      UNO(I,J,K,2)=
     &  VECN(I,J,K,2)*VECN(I,J,K,1)*UC(I,J,K)
     & +VECN(I,J,K,2)*VECN(I,J,K,2)*VC(I,J,K)
     & +VECN(I,J,K,2)*VECN(I,J,K,3)*WC(I,J,K)
      UNO(I,J,K,3)=
     &  VECN(I,J,K,3)*VECN(I,J,K,1)*UC(I,J,K)
     & +VECN(I,J,K,3)*VECN(I,J,K,2)*VC(I,J,K)
     & +VECN(I,J,K,3)*VECN(I,J,K,3)*WC(I,J,K)
      UTA(I,J,K,1)=
     &  (1.d0-VECN(I,J,K,1)*VECN(I,J,K,1))*UC(I,J,K)
     & +(    -VECN(I,J,K,1)*VECN(I,J,K,2))*VC(I,J,K)
     & +(    -VECN(I,J,K,1)*VECN(I,J,K,3))*WC(I,J,K)
      UTA(I,J,K,2)=
     &  (    -VECN(I,J,K,2)*VECN(I,J,K,1))*UC(I,J,K)
     & +(1.d0-VECN(I,J,K,2)*VECN(I,J,K,2))*VC(I,J,K)
     & +(    -VECN(I,J,K,2)*VECN(I,J,K,3))*WC(I,J,K)
      UTA(I,J,K,3)=
     &  (    -VECN(I,J,K,3)*VECN(I,J,K,1))*UC(I,J,K)
     & +(    -VECN(I,J,K,3)*VECN(I,J,K,2))*VC(I,J,K)
     & +(1.d0-VECN(I,J,K,3)*VECN(I,J,K,3))*WC(I,J,K)

      ENDDO
      ENDDO
      ENDDO
!$omp end do
!$omp end parallel
 
! boundary conditions
      DO MM=1,3
      DO K=1,NZ
      DO I=1,NX
      UNO(I,0,K,MM)=-UNO(I,1,K,MM)
      UTA(I,0,K,MM)=-UTA(I,1,K,MM)
      UNO(I,NY+1,K,MM)=-UNO(I,NY,K,MM)
      UTA(I,NY+1,K,MM)=-UTA(I,NY,K,MM)
      ENDDO
      ENDDO
      ENDDO

      DO MM=1,3
      DO K=1,NZ
      DO J=1,NY
      UNO(0,J,K,MM)=UNO(NX,J,K,MM)
      UNO(NX+1,J,K,MM)=UNO(1,J,K,MM)
      UTA(0,J,K,MM)=UTA(NX,J,K,MM)
      UTA(NX+1,J,K,MM)=UTA(1,J,K,MM)
      ENDDO
      ENDDO
      ENDDO

      DO MM=1,3
      DO J=1,NY
      DO I=1,NX
      UNO(I,J,0,MM)=UNO(I,J,NZ,MM)
      UNO(I,J,NZ+1,MM)=UNO(I,J,1,MM)
      UTA(I,J,0,MM)=UTA(I,J,NZ,MM)
      UTA(I,J,NZ+1,MM)=UTA(I,J,1,MM)
      ENDDO
      ENDDO
      ENDDO

      RETURN
      END
