# Supplementary material for: Numerical evaluation reveals the effect of branching morphology on vessel transport properties during angiogenesis
Source: PLoS Comput Biol. 2021 Jun 16;17(6):e1008398. doi: 10.1371/journal.pcbi.1008398 (PMC8238234; doi:10.1371/journal.pcbi.1008398)
Supplement: S1 Data — (GZ) [file pcbi.1008398.s007.gz › Mirzapourshafiyi_etal_2021_SampleCodes/simulation/init/grid.f]

c
c init/grid.f
c (C) 2004 K. Fukagata 
c
      SUBROUTINE GRID()
      INCLUDE '../par.f'
      INCLUDE '../common.f'
      double precision ytp(0:ny+1)
C------------------------------------------------------------------------------
C 1. Define grid
C------------------------------------------------------------------------------
c x direction
      DO 100 I=0,NX+1
         X  (I)=XL*(DBLE(I)-0.5D0)/DBLE(NX)
         X12(I)=XL*(DBLE(I)      )/DBLE(NX)
 100  CONTINUE
      DX=XL/DBLE(NX)
c
c y direction
c ======================================
c Uniform 
      DO 110 J=0,NY+1
         Y  (J)=YL*(DBLE(J)-0.5D0)/DBLE(NY)
         Y12(J)=YL*(DBLE(J)      )/DBLE(NY)
 110  CONTINUE
c=====================================
c For plane channel flow (non-uniform 1)
c      YP=1.8D0
c      YQ=2.0D0
c      DO 110 J=0,NY/2
c         Y12(J)=1.D0-(YP*(1.D0-DBLE(J)/DBLE(NY/2))+(1.D0-YP)*
c     +      (1.D0-TANH(YQ*(DBLE(J)/DBLE(NY/2)))/TANH(YQ)))
c 110  CONTINUE
c      DO 111 J=NY/2+1,NY
c         Y12(J)=Y12(NY/2)+(YL-1.D0)/DBLE(NY/2)*DBLE(J-(NY/2))
c 111  CONTINUE
c
c      Y12(NY+1)=2.D0*YL-Y12(NY-1)
c      DO 120 J=1,NY+1
c         Y(J)=0.5D0*(Y12(J)+Y12(J-1))
c 120  CONTINUE
c      Y(0)=-Y(1)
c================================================
C Non-unioform 2
c      NYP=96
c      YLP=2.d0
c      YP=1.8d0
c      YQ=2.d0
c      do 110  J=0,NYP/2
c         Y12(J)=1.d0-(YP*(1.d0-DBLE(J)/DBLE(NYP/2))+(1.d0-YP)*
c     +      (1.d0-DTANH(YQ*(DBLE(J)/DBLE(NYP/2)))/DTANH(YQ)))
c  110  continue
c      do 111 J=NYP/2+1,NYP
c         Y12(J)=Y12(NYP/2)+(YLP-1.d0)/DBLE(NYP/2)*DBLE(J-(NYP/2))
c  111 continue
c      do J=0,NYP
c      Y12(J)=Y12(J)*1.95d0/YLP
c      enddo
c      do J=NYP+1,NY
c      Y12(J)=Y12(NYP)+(YL-Y12(NYP))/(NY-NYP)*DBLE(J-NYP)
c      enddo
c      Y12(NY+1)=2.d0*YL-Y12(NY-1)
c      DO 120 J=1,NY+1
c         Y(J)=0.5D0*(Y12(J)+Y12(J-1))
c 120  CONTINUE
c      Y(0)=-Y(1)
c==============================================
c top side riblet
c      NYP=96
c      YLP=2.d0
c      DPT=YL-YLP
c      YP=1.8D0
c      YQ=2.0D0
c      DO 110 J=0,NYP/2
c         Y12(J)=1.D0-(YP*(1.D0-DBLE(J)/DBLE(NYP/2))+(1.D0-YP)*
c     +      (1.D0-TANH(YQ*(DBLE(J)/DBLE(NYP/2)))/TANH(YQ)))
c 110  CONTINUE
c      DO 111 J=NYP/2+1,NYP
cc         Y12(J)=Y12(NYP/2)+(YLP-1.D0)/DBLE(NYP/2)*DBLE(J-(NYP/2))
c         Y12(J)=YLP-Y12(NYP-J)
c 111  CONTINUE
ccc additional
c      do J=NYP+1,NY
c      Y12(J)=YLP+DPT/DBLE(NY-NYP)*DBLE(J-NYP)
c      enddo
c
c
c      Y12(NY+1)=2.D0*YL-Y12(NY-1)
c      DO 120 J=1,NY+1
c         Y(J)=0.5D0*(Y12(J)+Y12(J-1))
c 120  CONTINUE
c      Y(0)=-Y(1)

c================================================
c both side riblets
c      NYP=60
c      YLP=2.d0
c      DPT=0.1d0
c      YP=1.8D0
c      YQ=2.0D0
c      DO 110 J=0,NYP/2
c         ytp(J)=1.D0-(YP*(1.D0-DBLE(J)/DBLE(NYP/2))+(1.D0-YP)*
c     +      (1.D0-TANH(YQ*(DBLE(J)/DBLE(NYP/2)))/TANH(YQ)))
c 110  CONTINUE
c      DO 111 J=NYP/2+1,NYP
c         ytp(J)=YLP-ytp(NYP-J)
c 111  CONTINUE
ccc additional
c      do J=0,(NY-NYP)/2
c      Y12(J)=DPT/DBLE((NY-NYP)/2)*DBLE(J)
c      enddo
c      do J=(NY-NYP)/2+1,NY/2
c      Y12(J)=ytp(J-(NY-NYP)/2)*((YL-DPT*2.d0)/2.d0)+Y12((NY-NYP)/2)
c      enddo
c      DO J=NY/2+1,NY
c         Y12(J)=YL-Y12(NY-J)
c      ENDDO
c      
c      Y12(NY+1)=2.D0*YL-Y12(NY-1)
c      DO 120 J=1,NY+1
c         Y(J)=0.5D0*(Y12(J)+Y12(J-1))
c 120  CONTINUE
c      Y(0)=-Y(1)

c================================================
      DO 130 J=0,NY
         DY12(J)=Y(J+1)-Y(J)
 130  CONTINUE
      DY12(NY+1)=2.D0*(Y12(NY+1)-Y(NY+1))
      DO 140 J=1,NY+1
         DY(J)=Y12(J)-Y12(J-1)
 140  CONTINUE
      DY(0)=DY(1)
c      do j=0,ny+1
c         write(*,*)j,y(j),dy(j)
c      enddo
c      stop 'grid'
c
c z direction
      DO 150 K=0,NZ+1
         Z  (K)=ZL*(DBLE(K)-0.5D0)/DBLE(NZ)
         Z12(K)=ZL*(DBLE(K)      )/DBLE(NZ)
 150  CONTINUE
      DZ=ZL/DBLE(NZ)
C------------------------------------------------------------------------------
C 2. Constants for FFT
C------------------------------------------------------------------------------
c x direction
      DO 200 I=0,NX/2
         KX(I)=DBLE(I)/(XL)*PI*2.D0
 200  CONTINUE
c      DO 200 I=0,NX
c         KX(I)=DBLE(I)/(XL*2.d0)*PI*2.D0
c 200  CONTINUE
c z direction
      DO 210 K=0,NZ
         IF (K .LE. NZ/2) THEN
            KZ(K)=DBLE(K)
         ELSE
            KZ(K)=DBLE(K-NZ)
         ENDIF
 210  CONTINUE
      DO 220 K=0,NZ-1
         KZ(K)=KZ(K)/ZL*PI*2.0D0
 220  CONTINUE
c Laplacian
      DO 230 K=0,NZ
      DO 230 I=0,NX/2
c      DO 230 I=0,NX
         KXZ(I,K)=2.D0*(1.D0-DCOS(KX(I)*DX))/DX/DX
     +          +2.D0*(1.D0-DCOS(KZ(K)*DZ))/DZ/DZ
 230  CONTINUE
C------------------------------------------------------------------------------
C 3. Matrix coefficients
C------------------------------------------------------------------------------
c For centered veriables (p, ux, uz)
      DO 300 J=1,NY
         AC(J,1)=1.D0/DY12(J-1)/DY(J)
         AC(J,3)=1.D0/DY12(J)  /DY(J)
         AC(J,2)=-AC(J,1)-AC(J,3)
 300  CONTINUE
c For edged variables (uy)
      DO 310 J=1,NY
         AE(J,1)=1.D0/DY(J)  /DY12(J)
         AE(J,3)=1.D0/DY(J+1)/DY12(J)
         AE(J,2)=-AE(J,1)-AE(J,3)
 310  CONTINUE
c      write(*,*)'AC=',AC(:,3)
c      write(*,*)'AE=',AE(:,3)
c      write(*,*)'dy12=',DY12
c      write(*,*)'dy=',DY
c      stop
      DO 320 I=1,NX
         AX(I,1)=1.D0/DX/DX
         AX(I,3)=1.D0/DX/DX
         AX(I,2)=-AX(I,1)-AX(I,3)
 320  CONTINUE
      DO 330 K=1,NZ
         AZ(K,1)=1.D0/DZ/DZ
         AZ(K,3)=1.D0/DZ/DZ
         AZ(K,2)=-AZ(K,1)-AZ(K,3)
 330  CONTINUE

! make filter for LES
      DSGS=(DX*DZ*DY(1))**(1.d0/3.d0)
      do k=0,NZ
       do i=0,NX/2
         fil(i,k)=(1.d0,0.d0)
       enddo
      enddo

      do k=1,NZ
       do i=1,NX/2
!        if(i.le.NX/2-1.and.k.le.NZ-1) then 
        if(1.d0/KX(i).ge.DSGS*2.d0.and.1.d0/DABS(KZ(k)).ge.DSGS*2.d0)
     &  then 
         fil(i,k)=(1.d0,0.d0)
        else
         fil(i,k)=(0.d0,0.d0)
        endif
       enddo
      enddo

      RETURN
      END
