# Supplementary material for: Numerical evaluation reveals the effect of branching morphology on vessel transport properties during angiogenesis
Source: PLoS Comput Biol. 2021 Jun 16;17(6):e1008398. doi: 10.1371/journal.pcbi.1008398 (PMC8238234; doi:10.1371/journal.pcbi.1008398)
Supplement: S1 Data — (GZ) [file pcbi.1008398.s007.gz › Mirzapourshafiyi_etal_2021_SampleCodes/simulation/init/init-nc.f]

c
c init/init.f
c (C) 2004-2007 K. Fukagata 
c
      SUBROUTINE INIT
      INCLUDE '../par.f'
      INCLUDE '../common.f'
      double precision, dimension(0:NX+2,0:NY*2+2,0:NZ+2)::
     & UTMP,VTMP,WTMP,PTMP,TTMP
      real RST3(0:NX+1,0:NY+1,0:NZ+1,MST)
      real REV(0:NX+1,0:NY+1,0:NZ+1,2)
      real RDUM
c    
c
      WRITE(*,*)'************************************************'
      WRITE(*,*)'*       Plane Boundary layer x                 *'
      WRITE(*,*)'*       TBL,2009-10-27 by Y. Kametani          *'
      WRITE(*,*)'*       from Channel Code of  K. Fukagata      *'
      WRITE(*,*)'************************************************'
c
c  
c 1. Read parameters 
c
      WRITE(*,*)'init: Reading inp.csv'
      OPEN(28,FILE='inp.csv',STATUS='OLD')
      READ(28,*)NNN
      READ(28,*)IIC
      READ(28,*)IIO
      READ(28,*)DT
      READ(28,*)TMAX
      READ(28,*)REB
      READ(28,*)PRL
      READ(28,*)RIC
      READ(28,*)NSTAT
      READ(28,*)INS
      READ(28,*)MMM
      READ(28,*)IFLW
      READ(28,*)IADJOINT
      READ(28,*)IDT
      READ(28,*)ISOT
      READ(28,*)ISYMY
      READ(28,*)ISYMZ
      READ(28,*)ISYMX
      READ(28,*)IAVGX
      READ(28,*)IAVGZ
      READ(28,*)ISHAPE
      READ(28,*)IHEAT
      READ(28,*)IBULK
      READ(28,*)ICVOL
      READ(28,*)IFLD
      READ(28,*)ITV
      READ(28,*)IGO
      READ(28,*)ISD
      READ(28,*)IPCM
      READ(28,*)IUADJOINT
      READ(28,*)ILES
      READ(28,*)IWLF
      READ(28,*)ISLP
      READ(28,*)IPEN
      CLOSE(28)     
c 
c
      WRITE(*,*)'***************** PARAMETERS *******************'
      WRITE(*,*)' Number of iteration', NNN
      WRITE(*,*)' Statistics every', IIC
      WRITE(*,*)' Output field data every', IIO
      WRITE(*,*)' Delta t', DT
      WRITE(*,*)' Max. Time', TMAX
      WRITE(*,*)' Reynolds number', REB
      WRITE(*,*)' Prandtl number', PRL
      WRITE(*,*)' Richardson number', RIC
      WRITE(*,*)' Number of calc. for Stat BGT',NSTAT
      WRITE(*,*)' Number of optimization loop ',MMM
      WRITE(*,*)' Unteady FLOW?, 0:NO 1:YES', IFLW
      WRITE(*,*)' Adjoint analysis? 0:NO, 1:YES ',IADJOINT
      WRITE(*,*)' ISOTHERMAL SOLID? 0:NO, 1:YES ',ISOT
      WRITE(*,*)' SYMETRY in Y? 0:NO, 1:YES ',ISYMY
      WRITE(*,*)' SYMETRY in Z? 0:NO, 1:YES ',ISYMZ
      WRITE(*,*)' SYMETRY in X? 0:NO, 1:YES ',ISYMX
      WRITE(*,*)' AVERAGE in X? 0:NO, 1:YES ',IAVGX
      WRITE(*,*)' AVERAGE in Z? 0:NO, 1:YES ',IAVGZ
      WRITE(*,*)' LOAD PREVIOUS SHAPE? 0:NO, 1:YES',ISHAPE
      WRITE(*,*)' Type of heat source 0:uniform, 1:prop to u ',IHEAT
      WRITE(*,*)' Type of flow drive 0:const mpg, 1:const ub ',IBULK
      WRITE(*,*)' Constant volume fin?  0:no, 1:yes ',ICVOL
      WRITE(*,*)' Read previous field?  0:no, 1:yes ',IFLD
      WRITE(*,*)' Use TVD?  0:no, 1:yes ',ITV
      WRITE(*,*)' Geometry 0:channel, 1:free ',IGO
      WRITE(*,*)' Spatial dev. in x,  0:no, 1:yes ',ISD
      WRITE(*,*)' PCM flag ',IPCM
      WRITE(*,*)' Unsteady adjoint flag ',IUADJOINT
      WRITE(*,*)' LES flag ',ILES
      WRITE(*,*)' wall function flag ',IWLF
      WRITE(*,*)' Flag for Velo. slip on vpm ',ISLP
      WRITE(*,*)' Flag for Velo. penetration on vpm ',IPEN
      WRITE(*,*)'************************************************'
c
c B. Set Main Domain -------------------------------------------------
c
      WRITE(*,*)'Setting Init for Main Domain'
c 2. Initial velocity
      IF(ISHAPE.EQ.1) goto 1000

      IF(IFLD.EQ.1)THEN 
      WRITE(*,*)'init: Reading tbl'
      OPEN(29,FILE='bl30',STATUS='OLD',FORM='UNFORMATTED')
      READ(29)TID
      DO 1002 K=0,NZ+1
      DO 1002 J=0,NY+1
      DO 1002 I=0,NX+1
      READ(29) UX(I,J,K),UY(I,J,K),UZ(I,J,K),P(I,J,K),TT(I,J,K)
 1002 CONTINUE
      CLOSE(29)
      ELSEIF(IFLD.EQ.0) THEN
      WRITE(*,*)'init: uniform setting'
      scl=2.d0
      DO K=0,NZ+1 
      DO J=0,NY+1 
      DO I=0,NX+1
      UX(I,J,K)=1.d-1!REB/2.d0*(2.d0*Y(J)-Y(J)**2.d0)
      UY(I,J,K)=0.d0!UY(I,J,K)/2.d0
      UZ(I,J,K)=0.d0!UZ(I,J,K)/2.d0
      TT(I,J,K)=UX(I,J,K)
      TS(I,J,K,1)=0.d0
      TS(I,J,K,2)=0.d0
      P(I,J,K)=0.d0
      ENDDO
      ENDDO
      ENDDO 
      ENDIF 

1000  continue


c Extention
      RATE=2.d0
c      CALL EXPANTION(UX,UTMP,NX,NY,NZ,RATE)
c      CALL EXPANTION(UY,VTMP,NX,NY,NZ,RATE)
c      CALL EXPANTION(UZ,WTMP,NX,NY,NZ,RATE)
c      CALL EXPANTION(TT,TTMP,NX,NY,NZ,RATE)
c      CALL EXPANTION(P,PTMP,NX,NY,NZ,RATE)
 
      DO 100 K=0,NZ+1
      DO 100 I=0,NX+1
         UWL(I,K)=0.D0
         VWL(I,K)=0.D0
         WWL(I,K)=0.D0
         TWL(I,K)=0.D0
         UUP(I,K)=0.D0
         VUP(I,K)=0.D0
         WUP(I,K)=0.D0
         TUP(I,K)=0.D0
 100   CONTINUE
c
C initial outlet
      DO 300 K=0,NZ+1
      DO 300 J=0,NY+1
         VXO(J,K)=UX(NX,J,K)
         VYO(J,K)=0.5D0*(UY(NX,J,K)+UY(NX+1,J,K))
         VZO(J,K)=0.5D0*(UZ(NX,J,K)+UZ(NX+1,J,K))
         TTO(J,K)=0.5D0*(TT(NX,J,K)+TT(NX+1,J,K))
         PIN(J,K)=P(0,J,K)
         POUT(J,K)=P(NX+1,J,K)
 300  CONTINUE
c 
c 5. Zero initialization    
c
       DO 90 K=0,NZ+1
       DO 90 J=0,NY+1
       DO 90 I=0,NX+1
          DUX(I,J,K)=0.D0
          DUY(I,J,K)=0.D0
          DUZ(I,J,K)=0.D0
          DTT(I,J,K)=0.D0
          FX(I,J,K)=0.D0
          FY(I,J,K)=0.D0
          FZ(I,J,K)=0.D0
          FT(I,J,K)=0.D0
          FEV(I,J,K,1)=0.D0
          FEV(I,J,K,2)=0.D0
          FEV(I,J,K,3)=0.D0
          FX1(I,J,K)=0.D0
          FY1(I,J,K)=0.D0
          FZ1(I,J,K)=0.D0
          FT1(I,J,K)=0.D0
          AL(I,J,K)=1.d0
          RC(I,J,K)=1.d0
          DRC(I,J,K)=1.d0
          XI(I,J,K)=1.d0
          FLS(I,J,K)=0.d0
          DFLS(I,J,K)=0.d0
          FLV(I,J,K,1)=0.d0
          FLV(I,J,K,2)=0.d0
          FLV(I,J,K,3)=0.d0
          FLV(I,J,K,4)=0.d0
          UMD(I,J,K,1)=0.d0
          UMD(I,J,K,2)=0.d0
          UMD(I,J,K,3)=0.d0
          UMDA(I,J,K,1)=0.d0
          UMDA(I,J,K,2)=0.d0
          UMDA(I,J,K,3)=0.d0
          EL(I,J,K,1)=0.d0
          EL(I,J,K,2)=0.d0
          EV(I,J,K,1)=0.d0
          EV(I,J,K,2)=0.d0
          UTG(I,J,K,1)=0.d0
          UTG(I,J,K,2)=0.d0
          UTG(I,J,K,3)=0.d0
          UTG(I,J,K,4)=0.d0
          UNO(I,J,K,1)=0.d0
          UNO(I,J,K,2)=0.d0
          UNO(I,J,K,3)=0.d0
          UTA(I,J,K,1)=0.d0
          UTA(I,J,K,2)=0.d0
          UTA(I,J,K,3)=0.d0
 90    CONTINUE
c 4. Pressure gradient
c
       DO 80 K=1,NZ
       DO 80 J=1,NY         
       DO 80 I=1,NX
          GXP(I,J,K)=(P(I+1,J,K)-P(I,J,K))/DX
          GYP(I,J,K)=(P(I,J+1,K)-P(I,J,K))/DY12(J)
          GZP(I,J,K)=(P(I,J,K+1)-P(I,J,K))/DZ
 80   CONTINUE
c 5. Statistics
       DO 81 MM=1,MST
       DO 81 K=0,NZ+1
       DO 81 J=0,NY+1       
       DO 81 I=0,NX+1
          ST3(I,J,K,MM)=0.d0
 81   CONTINUE
c 5. Initialize statistics
      if(INS.eq.1) then
      open(10,FILE='ctr0.out',STATUS='OLD')
      read(10,*)NST
      close(10)
c Basic statistics
      write(*,*)'init: Reading Data/stat3'
 6000 FORMAT(' ',6X,I10)
      open(10,FILE='stat30.out',STATUS='OLD')
      DO 200 K=0,NZ+1
      DO 200 J=0,NY+1
      DO 200 I=0,NX+1
      READ(10,*)RDUM,(RST3(I,J,K,IS),IS=1,22),REV(I,J,K,1),REV(I,J,K,2)
200   CONTINUE
      close(10)
      write(*,*)'init: finish Reading Data/stat3'

      DO 202 K=0,NZ+1
      DO 202 J=0,NY+1
      DO 202 I=0,NX+1
       DO 203 IS=1,MST
       ST3(I,J,K,IS)=DBLE(RST3(I,J,K,IS))
203    CONTINUE
       EV(I,J,K,1)=DBLE(REV(I,J,K,1))
       EV(I,J,K,2)=DBLE(REV(I,J,K,2))
202   CONTINUE

      ELSE
        NST=0
        DO 210 IS=1,MST
        DO 210 J=0,NY
        DO 210 I=0,NX
        ST(I,J,IS)=0.D0
 210  continue

      ENDIF

      WRITE(*,*)'Init: Initial time =',TID
      write(*,*)'Init: Initial stat No. =', NST
      RETURN
      END

      SUBROUTINE EXPANTION(U,UTMP,NX,NY,NZ,RATE)
      implicit none
      integer,intent(in) :: NX,NY,NZ
      integer :: I,J,K 
      double precision, dimension(0:NX+2,0:NY*2+2,0:NZ+2)
     & ,intent(inout)::U,UTMP
      double precision,intent(in):: RATE

      DO K=0,NZ/2+1 
      DO J=0,NY/2+1 
      DO I=0,NX/2+1
      U(I*2,J*2,K*2)=UTMP(I,J,K)
      U(I*2+1,J*2,K*2)=UTMP(I,J,K)
      U(I*2,J*2+1,K*2)=UTMP(I,J,K)
      U(I*2,J*2,K*2+1)=UTMP(I,J,K)
      U(I*2+1,J*2+1,K*2)=UTMP(I,J,K)
      U(I*2,J*2+1,K*2+1)=UTMP(I,J,K)
      U(I*2+1,J*2,K*2+1)=UTMP(I,J,K)
      U(I*2+1,J*2+1,K*2+1)=UTMP(I,J,K)
      ENDDO
      ENDDO
      ENDDO

      END
