# Supplementary material for: Numerical evaluation reveals the effect of branching morphology on vessel transport properties during angiogenesis
Source: PLoS Comput Biol. 2021 Jun 16;17(6):e1008398. doi: 10.1371/journal.pcbi.1008398 (PMC8238234; doi:10.1371/journal.pcbi.1008398)
Supplement: S1 Data — (GZ) [file pcbi.1008398.s007.gz › Mirzapourshafiyi_etal_2021_SampleCodes/simulation/misc/rawout.f]

c
c misc/rawout.f
c (C) 2004 K. Fukagata 
c
      SUBROUTINE RAWOUT()
      INCLUDE '../par.f'
      INCLUDE '../common.f'
      IF(MOD(III,IDSP).EQ.0) WRITE(*,*)'writing bl3 for main domain'
      IF(JJJ.EQ.1) THEN
      OPEN(28,FILE='bl3i',FORM='UNFORMATTED')
      ELSE
      OPEN(28,FILE='bl3',FORM='UNFORMATTED')
      ENDIF
      WRITE(28)TID
      DO 100 K=0,NZ+1
      DO 100 J=0,NY+1
      DO 100 I=0,NX+1
         WRITE(28)UX(I,J,K),UY(I,J,K),UZ(I,J,K),P(I,J,K),TT(I,J,K)
 100  CONTINUE
      CLOSE(28)
      OPEN(28,FILE='flsout',FORM='UNFORMATTED')
      WRITE(28)TID
      DO 200 K=0,NZ+1
      DO 200 J=0,NY+1
      DO 200 I=0,NX+1
         WRITE(28)FLS(I,J,K)
 200  CONTINUE
      OPEN(28,FILE='stat3.out',FORM='UNFORMATTED')
      WRITE(28)TID
      DO 300 K=0,NZ+1
      DO 300 J=0,NY+1
      DO 300 I=0,NX+1
         WRITE(28)(ST3(I,J,K,IS),IS=1,MST)
 300  CONTINUE
      CLOSE(28)
c
      RETURN
      END


      SUBROUTINE RAWOUTA()
      INCLUDE '../par.f'
      INCLUDE '../common.f'
      IF(MOD(IIA,IDSP).EQ.0) WRITE(*,*)'writing bl3adj for main domain'
      IF(JJJ.EQ.1) THEN
      OPEN(28,FILE='bl3adji',FORM='UNFORMATTED')
      ELSE
      OPEN(28,FILE='bl3adj',FORM='UNFORMATTED')
      ENDIF
      WRITE(28)TID
      DO 100 K=0,NZ+1
      DO 100 J=0,NY+1
      DO 100 I=0,NX+1
         WRITE(28)UXA(I,J,K),UYA(I,J,K),UZA(I,J,K),PA(I,J,K),TTA(I,J,K)
 100  CONTINUE
      CLOSE(28)
c
      RETURN
      END
