# Supplementary material for: Numerical evaluation reveals the effect of branching morphology on vessel transport properties during angiogenesis
Source: PLoS Comput Biol. 2021 Jun 16;17(6):e1008398. doi: 10.1371/journal.pcbi.1008398 (PMC8238234; doi:10.1371/journal.pcbi.1008398)
Supplement: S1 Data — (GZ) [file pcbi.1008398.s007.gz › Mirzapourshafiyi_etal_2021_SampleCodes/simulation/misc/stattrace.f]

c
c misc/chkcfl.f
c (C) 2004 K. Fukagata 
c
      SUBROUTINE STATTRACE()
      INCLUDE '../par.f'
      INCLUDE '../common.f'
!$    include 'omp_lib.h'
      COMMON/STRACE/EV0
      real*8 EVST(6),UST,TST,TMST,UTP,TTP,TMTP,TFN
      real*8 EV0(1:NX,1:NY,1:NZ,2),EL2(2)
      
      UST=0.d0
      TST=0.d0
      TMST=0.d0
      UTP=0.d0
      TTP=0.d0
      TMTP=0.d0

      TTOP=0.d0
      CVOL=0.d0
      PVOL=0.d0
      UCNT=0.d0
      EL2(1)=0.d0
      EL2(2)=0.d0
      TFN=0.d0
      CONTY=0.d0
      DO I=1,6
      EVST(I)=0.d0
      ENDDO
      IF(III.EQ.1) THEN
       DO K=1,NZ
       DO J=1,NY
       DO I=1,NX
        EV0(I,J,K,1)=0.d0
        EV0(I,J,K,2)=0.d0
       ENDDO
       ENDDO
       ENDDO
      ENDIF

      SFC=0.d0
      AREA=0.d0
      FRE=0.d0
      DNST=0.d0
      DNST0=0.d0
      VV=0.d0
! calculate area------------------
       SFC=0.D0
       DO 500 k=1,NZ
       DO 500 j=1,NY
       DO 500 i=1,NX
       CONTY=CONT+(
     & +     (UX(i,j,k)-UX(i-1,J,K))/DX
     & +     (UY(i,j,k)-UY(i,J-1,K))/DY(j)
     & +     (UZ(i,j,k)-UZ(i,J,K-1))/DZ)
     & *DX*DY(j)*DZ
       VV=VV+FLV(i,j,k,4)*DX*DY(j)*DZ
       IF(DABS(FLS(i,j,k)).LE.DGR/2.D0) THEN
       SFC=SFC+0.5D0/DGR*PI*DCOS(PI*FLS(i,j,k)/DGR)
     +*DX*DY(j)*DZ
       ELSE
       SFC=SFC
       ENDIF
 500   CONTINUE
c channel side 
       AREA=XL*ZL
       DO k=1,NZ
       DO i=1,NX
       AREA=AREA-DX*DZ*FLV(I,1,K,4)
       enddo
       enddo
       AREA=AREA*2.d0
       RAD=1.d0
       SFCP=2.d0*PI*RAD*2.d0 *2.d0
       CONTY=CONTY/XL/YL/ZL
c projected area
c---------------------------------------------


!$omp parallel 
!$omp do reduction(+: UST,TST,TMST,UTP,TTP,TMTP,EVST,EL2,CVOL,PVOL,TFN)
!$   & schedule(STATIC) collapse(2)
      DO 100 K=1,NZ
      DO 100 J=1,NY
      DO 100 I=1,NX
c     averaged 
      UST=UST+ST3(I,J,K,1)*DX*DY(J)*DZ
      TST=TST+ST3(I,J,K,8)/RC(I,J,K)*DX*DY(J)*DZ*(1.d0-FLV(I,J,K,4))
      TMST=TMST+ST3(I,J,K,8)/RC(I,J,K)
     &            *(ST3(I,J,K,1)+ST3(I-1,J,K,1))/2.d0*DX*DY(J)*DZ
      UTP=UTP+UX(I,J,K)*DX*DY(J)*DZ
      TTP=TTP+TT(I,J,K)/RC(I,J,K)*DX*DY(J)*DZ*(1.d0-FLV(I,J,K,4))
      TMTP=TMTP+TT(I,J,K)/RC(I,J,K)*(UX(I,J,K)+UX(I-1,J,K))/2.d0
     &                                                 *DX*DY(J)*DZ
       EVST(1)=EVST(1)+EV(I,J,K,1)*DX*DY(J)*DZ
       EVST(2)=EVST(2)+EV(I,J,K,2)*DX*DY(J)*DZ
      EL2(1)=EL2(1)
     ++((EV(I,J,K,1)-EV0(I,J,K,1))**2.d0)!*(1.d0-FLV(I,J,K,4))
      EL2(2)=EL2(2)
     ++((EV(I,J,K,2)-EV0(I,J,K,2))**2.d0)!*(1.d0-FLV(I,J,K,4))
      CVOL=CVOL+DY(J)*DX*DZ*(1.d0-CHI(I,J,K,4))!*(1.d0-FLV(I,J,K,4))
      PVOL=PVOL+DY(J)*DX*DZ*(1.d0-FLV(I,J,K,4))
      TFN=TFN+TT(I,J,K)/RC(I,J,K)*FLV(I,J,K,4)*DX*DY(J)*DZ
  100 CONTINUE
!$omp end do 
!$omp end parallel 
      
      TMST=TMST/UST
      UST=UST/(XL*YL*ZL)
      TST=TST/(XL*YL*ZL)
      TMTP=TMTP/UTP
      UTP=UTP/(XL*YL*ZL)
      TTP=TTP/(XL*YL*ZL)
      TFN=TFN/VV
c      write(*,*)'TMST=',TMST
c      write(*,*)'UST=',UST
c      write(*,*)'TST=',TST
c      write(*,*)'TMTP=',TMTP
c      write(*,*)'UTP=',UTP
c      write(*,*)'TTP=',TTP

      EL2(1)=DSQRT(EL2(1)/DBLE(NX*NY*NZ))
      EL2(2)=DSQRT(EL2(2)/DBLE(NX*NY*NZ))


      RET=DSQRT(GPM)*REB

!$omp parallel 
!$omp do reduction(+: UCNT)
!$   & schedule(STATIC) collapse(2)
      DO 200 K=1,NZ
      DO 200 J=1,NY
      UCNT=UCNT+UX(IMID,J,K)*DY(J)*DZ
  200 CONTINUE
!$omp end do 
!$omp end parallel 
c      UCNT=UCNT/YL/ZL
     
c Nusselt number 


      DO 120 NN=1,6
       EVST(NN)=EVST(NN)/XL/YL/ZL
  120 CONTINUE
  
      DO LL=1,2
      DO K=1,NZ
      DO J=1,NY
      DO I=1,NX
      EV0(I,J,K,LL)=EV(I,J,K,LL)
      ENDDO
      ENDDO
      ENDDO
      ENDDO

      QTOP=0.d0
      DO K=1,NZ
      DO I=1,NX
      TTOP=TTOP+DX*DZ*TS(I,NY,K,1)
      QTOP=QTOP+DX*DZ*(AL(I,NY,K)+AL(I,NY+1,K))/2.d0
     +*(TT(I,NY+1,K)/RC(I,NY+1,K)-TT(I,NY,K)/RC(I,NY,K))/DY12(NY)
      ENDDO
      ENDDO
      TTOP=TTOP/XL/ZL
      QTOP=QTOP/XL/ZL

      cfn=GPM*2.d0
      stn=1.d0/TMTP

      write(13,600) TID, UTP,TTP,TMTP,cfn,stn,cfn*REB,stn*REB*PRL!8
     &       ,EL2(1),EL2(2),VV,(1.d0-(PVOL-CVOL)/PVOL),TFN!13
     &       ,TTOP,QTOP,UCNT,TS(NX/2,NY,1,1)!17
     &       ,TS(1,1,1,1),TS(1,NY/4,1,1),TS(1,NY/2,1,1),TS(1,NY/4*3,1,1)
     &       ,TS(1,NY,1,1)!22
     &       ,TS(NX/2,1,1,1),TS(NX/2,NY/4,1,1),TS(NX/2,NY/2,1,1)!25
     &       ,TS(NX/2,NY/4*3,1,1),TS(NX/2,NY,1,1)!27
     &       ,CONTY
 600  FORMAT(30E15.7)     

      END
