# Supplementary material for: Numerical evaluation reveals the effect of branching morphology on vessel transport properties during angiogenesis
Source: PLoS Comput Biol. 2021 Jun 16;17(6):e1008398. doi: 10.1371/journal.pcbi.1008398 (PMC8238234; doi:10.1371/journal.pcbi.1008398)
Supplement: S1 Data — (GZ) [file pcbi.1008398.s007.gz › Mirzapourshafiyi_etal_2021_SampleCodes/simulation/misc/chkconv.f]

c
c misc/chkcfl.f
c (C) 2004 K. Fukagata 
c
      SUBROUTINE CHKCONV(II,EE)
      INCLUDE '../par.f'
      INCLUDE '../common.f'
!$    include 'omp_lib.h'
      common/conv1/PRE1,ICNT
      double precision PRE1(0:NX,0:NY,0:NZ,2),EE
      INTEGER ICNT
   
      NXP=NX
      NYP=NY
c      write(*,*)'NXP,NYP=',NXP,NYP
      EE=10.d0
      IF(ICNT.EQ.0)THEN
c       write(*,*) 'ICNT=', ICNT
       ICNT=1
       DO LL=1,2
       DO K=0,NZ
       DO J=0,NY
       DO I=0,NX
       PRE1(I,J,K,LL)=0.d0
       ENDDO
       ENDDO
       ENDDO
       ENDDO
      ELSEIF(ICNT.EQ.1)THEN
c       write(*,*) 'ICNT=', ICNT
      CONVTMP=0.d0
!$omp parallel 
!$omp do reduction(+:CONVTMP) schedule(static) collapse(2) 
      DO 200 K=1,NZ
      DO 200 J=1,NY
      DO 200 I=1,NX
         CONVTMP=CONVTMP+(UX(I,J,K)-PRE1(I,J,K,1))**2.d0
 200  CONTINUE
!$omp end do
!$omp end parallel  
      CONVTMP=DSQRT(CONVTMP/DBLE(NXP*NYP*NZ))
      CONV=CONVTMP
      IF(MOD(III,IDSP).EQ.0) THEN
      WRITE(*,*)'chkCONV for UX:  =',CONV
      ENDIF
      CONVTMP=0.d0
!$omp parallel 
!$omp do reduction(+:CONVTMP) schedule(static) collapse(2) 
      DO 210 K=1,NZ
      DO 210 J=1,NY
      DO 210 I=1,NX
         CONVTMP=CONVTMP+(TT(I,J,K)-PRE1(I,J,K,2))**2.d0
 210  CONTINUE
!$omp end do
!$omp end parallel  
      CONVTMP=DSQRT(CONVTMP/DBLE(NXP*NYP*NZ))
      IF(MOD(III,IDSP).EQ.0) THEN
      WRITE(*,*)'chkCONV for TT:  =',CONVTMP
      ENDIF
 
      EE=DMAX1(CONVTMP,CONV)
      IF(MOD(III,IDSP).EQ.0) THEN
      write(6,*) 'Epslilon =', EE
      ENDIF
      ENDIF
!$omp parallel 
!$omp do schedule(static) collapse(2) 
      do 100 K=1,NZ
      do 100 J=1,NY
      do 100 I=1,NX
      PRE1(I,J,K,1)=UX(I,J,K)
      PRE1(I,J,K,2)=TT(I,J,K)
100   CONTINUE      
!$omp end do
!$omp end parallel  

      RETURN
      END
c
c
      SUBROUTINE CHKCONVA(II,EE)
      INCLUDE '../par.f'
      INCLUDE '../common.f'
!$    include 'omp_lib.h'
      common/conv0/PRE,ICTA
      double precision PRE(0:NX,0:NY,0:NZ,2),EE
      INTEGER ICTA   
      NXP=NX
      NYP=NY
      EE=10.d0

      IF(ICTA.EQ.0)THEN
c       write(*,*) 'ICTA=', ICTA
       ICTA=1
       DO LL=1,2
       DO K=0,NZ
       DO J=0,NY
       DO I=0,NX
       PRE(I,J,K,LL)=0.d0
       ENDDO
       ENDDO
       ENDDO
       ENDDO
      ELSEIF(ICTA.EQ.1)THEN
      CONVTMP=0.d0
!$omp parallel 
!$omp do reduction(+:CONVTMP) schedule(static) collapse(2) 
      DO 200 K=1,NZ
      DO 200 J=1,NY
      DO 200 I=1,NX
         CONVTMP=CONVTMP+(UXA(I,J,K)-PRE(I,J,K,1))**2.d0
 200  CONTINUE
!$omp end do
!$omp end parallel 
 
      CONVTMP=DSQRT(CONVTMP/DBLE(NXP*NYP*NZ))
      CONV=CONVTMP
      IF(MOD(IIA,IDSP).EQ.0) THEN
      WRITE(*,*)'chkCONV for UX:  =',CONV
      ENDIF
      CONVTMP=0.d0

!$omp parallel 
!$omp do reduction(+:CONVTMP) schedule(static) collapse(2) 
      DO 210 K=1,NZ
      DO 210 J=1,NY
      DO 210 I=1,NX
         CONVTMP=CONVTMP+(TTA(I,J,K)-PRE(I,J,K,2))**2.d0
 210  CONTINUE
!$omp end do
!$omp end parallel  

      CONVTMP=DSQRT(CONVTMP/DBLE(NXP*NYP*NZ))
      IF(MOD(IIA,IDSP).EQ.0) THEN
      WRITE(*,*)'chkCONV for TT:  =',CONVTMP
      ENDIF

      EE=DMAX1(CONVTMP,CONV)
      IF(MOD(IIA,IDSP).EQ.0) THEN
      write(6,*) 'Epsilon =', EE
      ENDIF
      ENDIF
!$omp parallel 
!$omp do schedule(static) collapse(2) 
      do 100 K=1,NZ
      do 100 J=1,NY
      do 100 I=1,NX
      PRE(I,J,K,1)=UXA(I,J,K)
      PRE(I,J,K,2)=TTA(I,J,K)
100   CONTINUE      
!$omp end do
!$omp end parallel  

      RETURN
      END
c==============================================
      SUBROUTINE CHKCONVT(II,EE)
      INCLUDE '../par.f'
      INCLUDE '../common.f'
!$    include 'omp_lib.h'
      common/conv1/PRE1,ICNT
      double precision PRE1(0:NX,0:NY,0:NZ,2),EE
c      
c      IF(II.EQ.1) ICNT=0 
c      IF(II.GT.1) ICNT=ICNT+1 
  
      NXP=NX
      NYP=NY
      EE=10.d0

      IF(ICNT.EQ.0)THEN
c       write(*,*) 'ICNT=', ICNT
       ICNT=1
       DO LL=1,2
       DO K=0,NZ
       DO J=0,NY
       DO I=0,NX
       PRE1(I,J,K,LL)=0.d0
       ENDDO
       ENDDO
       ENDDO
       ENDDO
      ELSEIF(ICNT.EQ.1)THEN
c       write(*,*) 'ICNT=', ICNT
      CONVTMP=0.d0
!$omp parallel 
!$omp do reduction(+: CONVTMP) schedule(STATIC) collapse(2)
      DO 200 K=1,NZ
      DO 200 J=1,NY
      DO 200 I=1,NX
         CONVTMP=CONVTMP+(EV(I,J,K,1)-PRE1(I,J,K,1))**2.d0
 200  CONTINUE
!$omp end do
!$omp end parallel
      CONVTMP=DSQRT(CONVTMP/DBLE(NX*NY*NZ))
      CONV1=CONVTMP
      IF(MOD(III,IDSP).EQ.0) THEN
      WRITE(*,*)'chkCONV EV for velocity:  =',CONV1
      ENDIF

      CONVTMP=0.d0
!$omp parallel 
!$omp do reduction(+: CONVTMP) schedule(STATIC) collapse(2)
      DO 210 K=1,NZ
      DO 210 J=1,NY
      DO 210 I=1,NX
         CONVTMP=CONVTMP+(EV(I,J,K,2)-PRE1(I,J,K,2))**2.d0
 210  CONTINUE
!$omp end do
!$omp end parallel
      CONVTMP=DSQRT(CONVTMP/DBLE(NX*NY*NZ))
      CONV2=CONVTMP
      IF(MOD(III,IDSP).EQ.0) THEN
      WRITE(*,*)'chkCONV EV for temperature:  =',CONV2
      ENDIF

       EE=DMAX1(CONV1,CONV2)
       IF(MOD(III,IDSP).EQ.0) THEN
       write(6,*) 'Epsilon =', EE
       ENDIF

      ENDIF


!$omp parallel 
!$omp do schedule(STATIC) collapse(2)
      do 100 K=1,NZ
      do 100 J=1,NY
      do 100 I=1,NX
      PRE1(I,J,K,1)=EV(I,J,K,1)
      PRE1(I,J,K,2)=EV(I,J,K,2)
100   CONTINUE      
!$omp end do
!$omp end parallel

      RETURN
      END
