# Supplementary material for: Numerical evaluation reveals the effect of branching morphology on vessel transport properties during angiogenesis
Source: PLoS Comput Biol. 2021 Jun 16;17(6):e1008398. doi: 10.1371/journal.pcbi.1008398 (PMC8238234; doi:10.1371/journal.pcbi.1008398)
Supplement: S1 Data — (GZ) [file pcbi.1008398.s007.gz › Mirzapourshafiyi_etal_2021_SampleCodes/simulation/misc/chk2d.f]

c
c solver/chk2d.f
c (C) 2004 K. Fukagata 
c
      SUBROUTINE CHK2D()
      include '../par.f'
      include '../common.f'
      double precision, dimension(0:NX+2,0:NY+2,0:NZ+2)::u
c      common /prd/SSN, SSTN
c      double precision,dimension(0:NX+1,0:NY+1,0:NZ+1)::
c     & SSN,SSTN

! filter check 
      CALL FILT_FFT(UX,u,NX,NY,NZ,fil)

!------

      OPEN(10,FILE='eta_xy')
      DO 11 J=1,NY
      DO 12 I=1,NX
c      MZ=1
      MZ=NZ/2
      WRITE(10,610)X(I),Y(J),TT(I,J,MZ)
     +,(UX(I,J,MZ)+UX(I,J,MZ+1))/2.d0 !4
     +,(UY(I,J,MZ)+UY(I,J,MZ+1))/2.d0 !5
     +,UZ(I,J,MZ) !6
     +,(FLV(I,J,MZ,4)+FLV(I,J,MZ+1,4))/2.d0 !7
     +,(AL(I,J,MZ)+AL(I,J,MZ+1))/2.d0
     +,(RC(I,J,MZ)+RC(I,J,MZ+1))/2.d0
     +,(FLS(I,J,MZ)+FLS(I,J,MZ))/2.d0 ! 10 
     +,(P(I,J,MZ)+P(I,J,MZ))/2.d0 ! 11
     +,(UXA(I,J,MZ)+UXA(I,J,MZ+1))/2.d0
     +,(UYA(I,J,MZ)+UYA(I,J,MZ+1))/2.d0
     +,(UZA(I,J,MZ)+UZA(I,J,MZ))/2.d0
     +,(TTA(I,J,MZ)+TTA(I,J,MZ+1))/2.d0
     +,(EV(I,J,MZ,1)+EV(I,J,MZ+1,1))/REB!16
     +,(EV(I,J,MZ,2)+EV(I,J,MZ+1,2))/REB/PRL !17
     +,(ST3(I,J,MZ,1)+ST3(I,J,MZ+1,1))/2.d0
     +,(ST3(I,J,MZ,2)+ST3(I,J,MZ+1,2))/2.d0
     +,ST3(I,J,MZ,3) !20
     +,(ST3(I,J,MZ,8)+ST3(I,J,MZ+1,8))/2.d0
     +,(ST3(I,J,MZ,9)+ST3(I,J,MZ+1,9))/2.d0
     +,(ST3(I,J,MZ,10)+ST3(I,J,MZ+1,10))/2.d0
     +,(ST3(I,J,MZ,11)+ST3(I,J,MZ+1,11))/2.d0
     +,(ST3(I,J,MZ,16)+ST3(I,J,MZ+1,16))/2.d0!25
     +,(ST3(I,J,MZ,17)+ST3(I,J,MZ+1,17))/2.d0
     +,(ST3(I,J,MZ,18)+ST3(I,J,MZ+1,18))/2.d0
     +,(ST3(I,J,MZ,20)+ST3(I,J,MZ+1,20))/2.d0
     +,(ST3(I,J,MZ,21)+ST3(I,J,MZ+1,21))/2.d0
     +,ST3(I,J,MZ,22) !30
     +,(UMD(I,J,MZ,1)+UMD(I,J,MZ+1,1))/2.d0
     +,(CHI(I,J,MZ,4)+CHI(I,J,MZ+1,4))/2.d0
     +,(TS(I,J,MZ,1)+TS(I,J,MZ+1,1))/2.d0
     +,(EL(I,J,MZ,1)+EL(I,J,MZ+1,1))/REB!34
     +,(EL(I,J,MZ,2)+EL(I,J,MZ+1,2))/REB/PRL !35
     +,DBLE(IWF(I,J,MZ) )!36
     +,DSTW(I,J,MZ) !37
     +,ANGL(I,J,MZ) !38
     +,UTG(I,J,MZ,1) !39
     +,UTG(I,J,MZ,2) !40
     +,UTG(I,J,MZ,3) !41
     +,utau(I,J,MZ) !42
     +,VECN(I,J,MZ,1) !43
     +,VECN(I,J,MZ,2) !44
     +,VECN(I,J,MZ,3) !45
     +,UTA(I,J,MZ,1) !46
     +,UTA(I,J,MZ,2) !47
     +,UTA(I,J,MZ,3) !48
     +,UNO(I,J,MZ,1) !49
     +,UNO(I,J,MZ,2) !50
     +,UNO(I,J,MZ,3) !51
c     +,(SSN(I,J,MZ)+SSN(I,J,MZ+1))/2.d0
c     +,(SSTN(I,J,MZ)+SSTN(I,J,MZ+1))/2.d0
 12   CONTINUE
      write(10,*)
 11   CONTINUE
 610  FORMAT(60e15.7)
      CLOSE(10)

      OPEN(10,FILE='eta_zx')
      MY=NY/2
      DO 21 K=1,NZ
      DO 22 I=1,NX
      WRITE(10,610) X(I),Z(K),(TT(I,MY,K)+TT(I,MY+1,K))/2.d0
     +,((UX(I,MY,K)+UX(I,MY+1,K))!4
     + +(UX(I-1,MY,K)+UX(I-1,MY+1,K)))/4.d0!4
     +,(UY(I,MY,K)+UY(I,MY  ,K))/2.d0!5
     +,((UZ(I,MY,K)+UZ(I,MY+1,K))!6
     + +(UZ(I,MY,K-1)+UZ(I,MY+1,K-1)))/4.d0!6
     +,(FLV(I,MY,K,4)+FLV(I,MY+1,K,4))/2.d0!7
     +,AL(I,MY,K),RC(I,MY,K)!8,9
     +,(FLS(I,MY,K)+FLS(I,MY+1,K))/2.d0!10
     +,(P(I,MY,K)+P(I,MY+1,K))/2.d0!11
     +,((UXA(I,MY,K)+UXA(I,MY+1,K))!12
     + +(UXA(I-1,MY,K)+UXA(I-1,MY+1,K)))/4.d0!12
     +,(UYA(I,MY,K)+UYA(I,MY  ,K))/2.d0!13
     +,((UZA(I,MY,K)+UZA(I,MY+1,K))!14
     + +(UZA(I,MY,K-1)+UZA(I,MY+1,K-1)))/4.d0!14
     +,(TTA(I,MY,K)+TTA(I,MY+1,K))/2.d0!15
     +,(EV(I,MY,K,1)+EV(I,MY+1,K,1))/2.d0/REB!16
     +,(EV(I,MY,K,2)+EV(I,MY+1,K,2))/2.d0/REB/PRL!17
     +,((ST3(I,MY,K,1)+ST3(I,MY+1,K,1))!18
     + +(ST3(I-1,MY,K,1)+ST3(I-1,MY+1,K,1)))/4.d0!18
     +,ST3(I,MY,K,2)!19
     +,((ST3(I,MY+1,K,3)+ST3(I,MY,K,3))!20
     + +(ST3(I,MY+1,K-1,3)+ST3(I,MY,K-1,3)))/4.d0!20
     +,(ST3(I,MY,K,8)+ST3(I,MY+1,K,8))/2.d0!21
     +,((ST3(I,MY,K,9)+ST3(I,MY+1,K,9))!22
     + +(ST3(I-1,MY,K,9)+ST3(I-1,MY+1,K,9)))/4.d0!22
     +,ST3(I,MY,K,10)!23
     +,((ST3(I,MY+1,K,11)+ST3(I,MY,K,11))!24
     + +(ST3(I,MY+1,K-1,11)+ST3(I,MY,K-1,11)))/4.d0!24
     +,(ST3(I,MY,K,16)+ST3(I-1,MY,K,16)+ST3(I,MY-1,K,16)
     +  +ST3(I-1,MY-1,K,16))/4.d0!25
     +,(ST3(I,MY,K,17)+ST3(I,MY-1,K,17)+ST3(I,MY,K-1,17)
     +   +ST3(I,MY-1,K-1,17))/4.d0!26
     +,(ST3(I,MY,K,18)+ST3(I-1,MY,K,18)+ST3(I,MY,K-1,18)
     +   +ST3(I-1,MY,K-1,18))/4.d0!27
     +,(ST3(I,MY,K,19)+ST3(I  ,MY+1,K,19))/2.d0!28
     +,(ST3(I,MY,K,20)+ST3(I-1,MY,K,20))/2.d0!29
     +,(ST3(I,MY,K,21)+ST3(I,MY-1,K,21))/2.d0!30
     +,(ST3(I,MY,K,22)+ST3(I,MY,K-1,22))/2.d0!31
     +,(P(I,MY,K)+P(I,MY+1,K))/2.d0!32
     +,DBLE(ITVD(I,MY,K))!33
     +,(UMD(I,MY,K,1)+UMD(I,MY+1,K,1))/2.d0!34
c     +,(SSN(I,MY,K)+SSN(I,MY+1,K))/2.d0!35
c     +,(SSTN(I,MY,K)+SSTN(I,MY+1,K))/2.d0!36
     +,(EL(I,MY,K,1)+EL(I,MY+1,K,1))/2.d0/REB!37
     +,(EL(I,MY,K,2)+EL(I,MY+1,K,2))/2.d0/REB/PRL!38
     +,(ST3(I,MY,K,25)+ST3(I,MY+1,K,25))/2.d0/REB!39
     +,(ST3(I,MY,K,26)+ST3(I,MY+1,K,26))/2.d0/REB/PRL!40
     +,u(I,MY,K)! 41
 22   CONTINUE
      write(10,*)
 21   CONTINUE
      CLOSE(10)

      OPEN(10,FILE='eta_yz')
      DO 31 J=1,NY
      DO 32 K=1,NZ
      MX=NX/2
      WRITE(10,610)Z(K),Y(J),TT(MX,J,K)
     +,(UX(MX,J,K)+UX(MX-1,J,K))/2.d0!4
     +,(UY(MX,J,K)+UY(MX,J-1,K))/2.d0!5
     +,(UZ(MX,J,K)+UZ(MX,J,K+1))/2.d0!6
     +,FLV(MX,J,K,4),AL(MX,J,K),RC(MX,J,K),FLS(MX,J,K)!10
     +,(P(MX,J,K)+P(MX+1,J,K))/2.d0!11
     +,(UXA(MX,J,K)+UXA(MX-1,J,K))/2.d0!12
     +,(UYA(MX,J,K)+UYA(MX,J-1,K))/2.d0!13
     +,(UZA(MX,J,K)+UZA(MX,J,K-1))/2.d0!14
     +,TTA(MX,J,K)!15
     +,EV(MX,J,K,1)/REB!16
     +,EV(MX,J,K,2)/REB/PRL!17
     +,ST3(MX,J,K,1)!18
     +,ST3(MX,J,K,2)!19
     +,ST3(MX,J,K,3)!20
     +,ST3(MX,J,K,8)!21
     +,ST3(MX,J,K,9)!22
     +,ST3(MX,J,K,10)!23
     +,ST3(MX,J,K,11)!24
     +,ST3(MX,J,K,16)!25
     +,ST3(MX,J,K,17)!26
     +,ST3(MX,J,K,18)!27
     +,ST3(MX,J,K,20)!28
     +,ST3(MX,J,K,21)!29
     +,ST3(MX,J,K,22)!30
     +,DBLE(ITVD(MX,J,K))!31
c     +,(SSN(MX,J,K)+SSN(MX+1,J,K))/2.d0!32
c     +,(SSTN(MX,J,K)+SSTN(MX+1,J,K))/2.d0!33
 32   CONTINUE
      write(10,*)
 31   CONTINUE
      CLOSE(10)


      OPEN(10,FILE='y1d')
      DO J=0,NY+1
      WRITE(10,610) Y(J),TT(1,J,1),(UX(0,J,1)+UX(1,J,1))/2.d0
     &,ST3(1,J,1,8),(ST3(0,J,1,1)+ST3(1,J,1,1))/2.d0,DSTW(1,J,1)
     &,DBLE(IWF(1,J,1))
      ENDDO
      CLOSE(10)

      RETURN
      END
