# Supplementary material for: Numerical evaluation reveals the effect of branching morphology on vessel transport properties during angiogenesis
Source: PLoS Comput Biol. 2021 Jun 16;17(6):e1008398. doi: 10.1371/journal.pcbi.1008398 (PMC8238234; doi:10.1371/journal.pcbi.1008398)
Supplement: S1 Data — (GZ) [file pcbi.1008398.s007.gz › Mirzapourshafiyi_etal_2021_SampleCodes/simulation/misc/chkcfl.f]

c
c misc/chkcfl.f
c (C) 2004 K. Fukagata 
c
      SUBROUTINE CHKCFL(INUM)
      INCLUDE '../par.f'
      INCLUDE '../common.f'
      CFLLIM=30.0D0
c
      CFL=0.D0
      JCFL=-1
      ICFL=-1
      DO 300 K=1,NZ
      DO 300 J=1,NY
      DO 300 I=1,NX
         CFLTMP=DABS(UX(I-1,J,K)+UX(I,J,K))/2.D0*DT/DX
     +         +DABS(UY(I,J-1,K)+UY(I,J,K))/2.D0*DT/DY(J)
     +         +DABS(UZ(I,J,K-1)+UZ(I,J,K))/2.D0*DT/DZ
         IF(CFLTMP.GT.CFL)THEN
            JCFL=J
            ICFL=I
            CFL=CFLTMP
         ENDIF
 300  CONTINUE
      IF(MOD(INUM,IDSP).EQ.0) THEN
      WRITE(*,*)'chkcfl: CFL =',CFL,'(@ (I,J)=(',ICFL,',',JCFL,'))'
      ENDIF
      IF(CFL.GT.CFLLIM) THEN
        WRITE(*,*)'chkcfl: CFL =',CFL,'(@ (I,J)=(',ICFL,',',JCFL,'))'
        STOP 'CFL too large!'
      ENDIF
      IF(JADJ.EQ.1.AND.IDT.EQ.1) then
      DT=DT*0.1d0/CFL
      ELSE
      DT=DT
      ENDIF

      IF(MOD(INUM,IDSP).EQ.0) THEN
      WRITE(*,*)'chkcfl: DT =',DT
      ENDIF

      RETURN
      END

      SUBROUTINE CHKDFF()
      INCLUDE '../par.f'
      INCLUDE '../common.f'
      CFLLIM=30.0D0
c
      CFL=0.D0
      JCFL=-1
      ICFL=-1
      DO 300 K=1,NZ
      DO 300 J=1,NY
      DO 300 I=1,NX
         CFLTMP=(1.d0-FLV(I,J,K,4))/RC(I,J,K)/REB/PRL
     +*(AL(I,J,K)+EV(I,J,K,2))
c         CFLTMP=1.d0/REB*(1.d0+EV(I,J,K,1))
     +*(DT/DX/DX
     +         +DT/DY(J)/DY(J)
     +         +DT/DZ/DZ)
         IF(CFLTMP.GT.CFL)THEN
            JCFL=J
            ICFL=I
            CFL=CFLTMP
         ENDIF
 300  CONTINUE
      IF(MOD(III,IDSP).EQ.0) THEN
      WRITE(*,*)'chkdff: DFF =',CFL,'(@ (I,J)=(',ICFL,',',JCFL,'))'
c      IF(CFL.GT.CFLLIM)STOP 'DFF too large!'
c      DT=DT*1.d0/CFL
      WRITE(*,*)'chkdff: DT =',DT
      ENDIF
      RETURN
      END
