# Supplementary material for: Numerical evaluation reveals the effect of branching morphology on vessel transport properties during angiogenesis
Source: PLoS Comput Biol. 2021 Jun 16;17(6):e1008398. doi: 10.1371/journal.pcbi.1008398 (PMC8238234; doi:10.1371/journal.pcbi.1008398)
Supplement: S1 Data — (GZ) [file pcbi.1008398.s007.gz › Mirzapourshafiyi_etal_2021_SampleCodes/simulation/misc/bfchk.f]

c misc/bfchk.f
      subroutine BFCHK()
      include '../par.f'
      include '../common.f'
c
      OPEN(10,FILE='Out/x.out')
      DO 200 i=1,NX
      write(10,600) X(i)
 200  continue
      close(10)
 600  format('',2E15.7)
c
      OPEN(10,FILE='Out/y.out')
      DO 210 j=1,NY
      write(10,600) Y(j)
 210  continue
      close(10)
c
      OPEN(10,FILE='Out/z.out')
      DO 220 k=1,NZ
         write(10,600) Z(k)
 220  continue
      close(10)
c
      OPEN(10,FILE='Out/bfxy.out')
      k=1
      DO 230 j=1,NY
      DO 230 i=1,NX
         write(10,600) (1.D0-TT(i,j,k))*RIC
 230  continue
      close(10)
c
      OPEN(10,FILE='Out/bfyz1.out')
      i=NX/4
      DO 240 k=1,NZ
      DO 240 j=1,NY
         write(10,600) (1.D0-TT(i,j,k))*RIC
 240  continue
      close(10)
c
      OPEN(10,FILE='Out/bfyz2.out')
      i=NX/4*2
      DO 250 k=1,NZ
      DO 250 j=1,NY
         write(10,600) (1.D0-TT(i,j,k))*RIC
 250  continue
      close(10)
c
      OPEN(10,FILE='Out/bfyz3.out')
      i=NX/4*3
      DO 260 k=1,NZ
      DO 260 j=1,NY
         write(10,600) (1.D0-TT(i,j,k))*RIC
 260  continue
      close(10)

      return
      end
