# Supplementary material for: Numerical evaluation reveals the effect of branching morphology on vessel transport properties during angiogenesis
Source: PLoS Comput Biol. 2021 Jun 16;17(6):e1008398. doi: 10.1371/journal.pcbi.1008398 (PMC8238234; doi:10.1371/journal.pcbi.1008398)
Supplement: S1 Data — (GZ) [file pcbi.1008398.s007.gz › Mirzapourshafiyi_etal_2021_SampleCodes/simulation/misc/monitor.f]

c
c solver/chk2d.f
c (C) 2004 K. Fukagata 
c
      SUBROUTINE MONITOR()
      include '../par.f'
      include '../common.f'

      AREA=0.d0
      VV=0.d0
      ve=0.d0
      TTOP=0.d0
      APHI=0.d0
       DO 500 k=1,NZ
       DO 500 j=1,NY
       DO 500 i=1,NX
       VV=VV+FLV(i,j,k,4)*DX*DY(j)*DZ
       ve=ve+(ST3(i,j,k,2)**2.d0+ST3(i,j,k,3)**2.d0)*DX*DY(j)*DZ
       APHI=APHI+ST3(i,j,k,1)*DX*DY(j)*DZ
 500   CONTINUE
       DO k=1,NZ
       DO i=1,NX
       TTOP=TTOP+TS(i,NY,k,1)*DX*DZ
       ENDDO
       ENDDO
       TTOP=TTOP/XL/ZL
       write(*,*) 'surface area', SFC+SFCW
c---------------------------------------------
c       FRE = (REB/(UU))
      Stn0=ANU0/REB/PRL
      Stn=ANU/REB/PRL
      Cfn=AFF*2.d0    
c      Cfn=AGPM*2.d0    
      fRe=REB*Cfn

      cost=ALPJ*AFF-BETJ*ANU0/REB/PRL
      write(11,600) DBLE(JJJ),AUXB,ATBB,ATXB,VV,Cfn,Stn
     &, Stn0,fRe,ANU,ATBB,SFC0,SFCW0,SFC,SFCW,TTOP,QTOT,ve,cost
600   FORMAT(25E15.7)

      RETURN
      END

      SUBROUTINE SUBMONITOR(nfor)
      include '../par.f'
      include '../common.f'
      integer::nfor

      AREA=0.d0
      VV=0.d0
      ve=0.d0
      TTOP=0.d0
       DO 500 k=1,NZ
       DO 500 j=1,NY
       DO 500 i=1,NX
       VV=VV+FLV(i,j,k,4)*DX*DY(j)*DZ
       ve=ve+(ST3(i,j,k,2)**2.d0+ST3(i,j,k,3)**2.d0)*DX*DY(j)*DZ
 500   CONTINUE
       DO k=1,NZ
       DO i=1,NX
       TTOP=TTOP+TS(i,NY,k,1)*DX*DZ
       ENDDO
       ENDDO
       TTOP=TTOP/XL/ZL
       write(*,*) 'surface area', SFC+SFCW
c---------------------------------------------
c       FRE = (REB/(UU))
      Stn0=ANU0/REB/PRL
      Stn=ANU/REB/PRL
      Cfn=AGPM*2.d0
      fRe=REB*Cfn
      write(14,600) DBLE(nfor),AUXB,ATBB,ATXB,VV,Cfn,Stn
     &, Stn0,fRe,ANU,ATBB,SFC0,SFCW0,SFC,SFCW,TTOP,QTOT,ve
600   FORMAT(25E15.7)

      RETURN
      END
