# Supplementary material for: Numerical evaluation reveals the effect of branching morphology on vessel transport properties during angiogenesis
Source: PLoS Comput Biol. 2021 Jun 16;17(6):e1008398. doi: 10.1371/journal.pcbi.1008398 (PMC8238234; doi:10.1371/journal.pcbi.1008398)
Supplement: S1 Data — (GZ) [file pcbi.1008398.s007.gz › Mirzapourshafiyi_etal_2021_SampleCodes/simulation/misc/chkcont.f]

c
c misc/chkcont.f
c (C) 2004 K. Fukagata 
c
      SUBROUTINE CHKCONT()
      INCLUDE '../par.f'
      INCLUDE '../common.f'
      PHIMAX=0.D0
      PHIAVG=0.D0
      MAXI=0
      MAXJ=0
      MAXK=0
      DO 100 K=1,NZ
      DO 100 J=1,NY
      DO 100 I=1,NX
         PHITMP=(
     +         (UX(I,J,K)-UX(I-1,J,K))/DX
     +        +(UY(I,J,K)-UY(I,J-1,K))/DY(J)
     +        +(UZ(I,J,K)-UZ(I,J,K-1))/DZ
     +        )
         IF(ABS(PHITMP).GT.PHIMAX)THEN
            PHIMAX=ABS(PHITMP)
            MAXI=I
            MAXJ=J
            MAXK=K
         ENDIF
         PHIAVG=PHIAVG+ABS(PHITMP)
 100  CONTINUE
      PHIAVG=PHIAVG/DBLE(NX*NY*NZ)
      write(*,*)'chkcont: PHIAVG =',PHIAVG
      write(*,*)'chkcont: PHIMAX =',PHIMAX,
     +     '(@ I,J,K=',MAXI,MAXJ,MAXK,')'
      RETURN
      END
