# Supplementary material for: Numerical evaluation reveals the effect of branching morphology on vessel transport properties during angiogenesis
Source: PLoS Comput Biol. 2021 Jun 16;17(6):e1008398. doi: 10.1371/journal.pcbi.1008398 (PMC8238234; doi:10.1371/journal.pcbi.1008398)
Supplement: S1 Data — (GZ) [file pcbi.1008398.s007.gz › Mirzapourshafiyi_etal_2021_SampleCodes/binarization/levelset.f]

      program main
      implicit double precision(a-h,o-z)

      parameter(nx=452,ny=780,nz=20)
      parameter(nin1=255,nin2=263) !artery region
      parameter(nout1=322,nout2=332) !vein region
      parameter(xl=dble(nx)
     &     /(dble(nin2-nin1)+1.0d0))
      parameter(yl=dble(ny)
     &     /(dble(nin2-nin1)+1.0d0))
      parameter(zl=dble(nz)
     &     /(dble(nin2-nin1)+1.0d0)) !domain size
      parameter(n_calcu_area=50)

      integer iphi(0:nx+1,0:ny+1,0:nz+1)
      double precision phi(0:nx+1,0:ny+1,0:nz+1)
      double precision criteria_r(1:nx,1:ny,1:nz)
      double precision criteria_rr
      double precision r(1:nx,1:ny)
      double precision a,rr
      double precision rad(1:nx,1:ny,1:nz)

      double precision dx(0:nx+1),dy(0:ny+1),dz(0:nz+1)
      double precision x(0:nx+1),y(0:ny+1),z(0:nz+1)
      double precision x12(0:nx+1),y12(0:ny+1),z12(0:nz+1)
      double precision dx12(0:nx+1),dy12(0:ny+1),dz12(0:nz+1)      

!=============================================================

      do k=0,nz+1
         do j=0,ny+1
            do i=0,nx+1
               phi(i,j,k)=0.0d0
            enddo
         enddo
      enddo

      do k=1,nz
         do j=1,ny
            do i=1,nx
               iphi(i,j,k)=0
               criteria_r(i,j,k)=0.0d0
            enddo
         enddo
      enddo

      do j=1,ny
         do i=1,nx
            r(i,j)=0.0d0
         enddo
      enddo
      
!=============================================================

      call set_c(nx,ny,nz,x,x12,y,y12,z,z12,dx,dx12,
     &     dy,dy12,dz,dz12,xl,yl,zl)

      open(100,file="aPKC-WT-1.dat")
      write(*,*)"reading the data"
      do j=ny,1,-1
         read(100,*)(iphi(i,j,nz/2),i=1,nx)
      enddo
      close(100)

      do j=1,ny
         do i=1,nx
            if(iphi(i,j,nz/2)==1)then
               write(*,*)"calculating the grid:",i,j
               if(i-n_calcu_area.le.0)then
                  imin=1
               else
                  imin=i-n_calcu_area
               endif

               if(j-n_calcu_area.le.0)then
                  jmin=1
               else
                  jmin=j-n_calcu_area
               endif

               if(i+n_calcu_area.ge.nx)then
                  imax=nx
               else
                  imax=i+n_calcu_area
               endif

               if(j+n_calcu_area.ge.ny)then
                  jmax=ny
               else
                  jmax=j+n_calcu_area
               endif

               write(*,*)"imin=",imin
               write(*,*)"imax=",imax
               write(*,*)"jmin=",jmin
               write(*,*)"jmax=",jmax               
                  
               
               do n=jmin,jmax
                  do m=imin,imax
                     rr=dble((i-m)**2+(j-n)**2)
                     r(m,n)=sqrt(rr)
                  enddo
               enddo

               a=1000000.0d0
               do n=jmin,jmax
                  do m=imin,imax
                     if(iphi(m,n,nz/2)==0)then
                        if(r(m,n)<a)then
                           a=r(m,n)
                        endif
                     endif
                  enddo
               enddo

               do kk=1,nz
                  do jj=jmin,jmax
                     do ii=imin,imax
                        criteria_rr=dble(
     &                       (i-ii)**2+(j-jj)**2+(nz/2-kk)**2
     &                       )
                        criteria_r(ii,jj,kk)=sqrt(criteria_rr)
                        if(criteria_r(ii,jj,kk).lt.a)then
                           iphi(ii,jj,kk)=1
                           rad(ii,jj,kk)=a
                        endif
                     enddo
                  enddo
               enddo
            endif               
         enddo
      enddo
! changed here, by Fatemeh 20171215, phi from -1 to 1 instead of -0,1 to 0,1
      do k=0,nz+1
         do j=0,ny+1
            do i=0,nx+1
               if(iphi(i,j,k)==1)then
                  phi(i,j,k)=-1.0d0
               else
                  phi(i,j,k)=1.0d0
               endif
            enddo
         enddo
      enddo
      

      call levelset_reinitialization(nx,ny,nz,dx,dx12,dy,dy12,dz,
     &     dz12,phi,x,y,z,x12,y12,z12)
      !20171222 by fatemeh commenting the levelset_filter out
      !call levelset_filter(nx,ny,nz,dx,dx12,dy,dy12,dz,
c    ! &     dz12,phi,x,y,z,x12,y12,z12)

      open(200,file="aPKC-WT-1-3d_vesseldata.dat")
      do k=1,nz
         do j=1,ny
            do i=1,nx
               write(200,*)i,j,k,phi(i,j,k)
            enddo
         enddo
      enddo

      open(1002,file="aPKC-WT-1.vtk")
      write(1002,"('# vtk DataFile Version 3.8.1')")
      write(1002,"('3D structure of vessel')")
      write(1002,"('ASCII ')")
      write(1002,"('DATASET STRUCTURED_GRID')")
      write(1002,"('DIMENSIONS ',3(1x,i3))") nx, ny, nz
      write(1002,"('POINTS ',i9,' float')") nx*ny*nz
      do k=1,nz
         do j=1,ny
            do i=1,nx
               write(1002,"(3e15.7)") x(i), y(j), z(k)
            enddo
         enddo
      enddo
      write(1002,"('POINT_DATA ',i9)") nx*ny*nz
!     phi (scalar)
      write(1002,"('SCALARS PHI float64')")
      write(1002,"('LOOKUP_TABLE default')")
      do k=1,nz
         do j=1,ny
            do i=1,nx
               write(1002,"(e15.7)")phi(i,j,k)
            enddo
         enddo
      enddo
!     radius (scalar)
      write(1002,"('SCALARS RAD float64')")
      write(1002,"('LOOKUP_TABLE default')")
      do k=1,nz
         do j=1,ny
            do i=1,nx
               write(1002,"(e15.7)")rad(i,j,k)
            enddo
         enddo
      enddo      

!     iphi (scalar)
      write(1002,"('SCALARS IPHI float64')")
      write(1002,"('LOOKUP_TABLE default')")
      do k=1,nz
         do j=1,ny
            do i=1,nx
               write(1002,"(e15.7)")dble(iphi(i,j,k))
            enddo
         enddo
      enddo      

      write(*,*)"end"
      close(200)
      close(1002)

      end

!==========================================================================

      subroutine set_c(nx,ny,nz,x,x12,y,y12,z,z12,dx,dx12,
     &     dy,dy12,dz,dz12,xl,yl,zl)
      implicit double precision(a-h,o-z)
      double precision dx(0:nx+1),dy(0:ny+1),dz(0:nz+1)
      double precision x(0:nx+1),y(0:ny+1),z(0:nz+1)
      double precision x12(0:nx+1),y12(0:ny+1),z12(0:nz+1)
      double precision dx12(0:nx+1),dy12(0:ny+1),dz12(0:nz+1)
      
c     set grid
      
      do i = 0,nx+1
      x12(i)=xl*dble(i)/dble(nx)
      x  (i)=xl*(dble(i)-0.50d0)/dble(nx)
      enddo
      do j = 0,ny+1
      y12(j)=yl*dble(j)/dble(ny)
      y  (j)=yl*(dble(j)-0.50d0)/dble(ny)
      enddo
      do k = 0,nz+1
      z12(k)=zl*dble(k)/dble(nz)
      z  (k)=zl*(dble(k)-0.50d0)/dble(nz)
      enddo
c dx,dy,dz
      do i=0,nx
      dx12(i)=x(i+1)-x(i)
      enddo
      dx12(nx+1)=2.0d0*(x12(nx+1)-x(nx+1))
      do i=1,nx+1
      dx(i)=x12(i)-x12(i-1)
      enddo
      dx(0)=dx(1)
      dx(nx+1)=dx(nx)

      do j=0,ny
      dy12(j)=y(j+1)-y(j)
      enddo
      dy12(ny+1)=2.0d0*(y12(ny+1)-y(ny+1))
      do j=1,ny+1
      dy(j)=y12(j)-y12(j-1)
      enddo
      dy(0)=dy(1)
      dy(ny+1)=dy(ny)

      do k=0,nz
      dz12(k)=z(k+1)-z(k)
      enddo
      dz12(nz+1)=2.0d0*(z12(nz+1)-z(nz+1))
      do k=1,nz+1
      dz(k)=z12(k)-z12(k-1)
      enddo
      dz(0)=dz(1)
      dz(nz+1)=dz(nz)

      return
      end      
      
!================================level set part============================

      subroutine levelset_reinitialization0(nx,ny,nz,dx,dx12,dy,dy12,dz,
     &     dz12,phi,x,y,z,x12,y12,z12)
      implicit double precision(a-h,o-z)
      parameter (dtl=1.0d-003)
      parameter (it_max=30000)
      double precision dx(0:nx+1),dy(0:ny+1),dz(0:nz+1)
      double precision dx12(0:nx+1),dy12(0:ny+1),dz12(0:nz+1)
      double precision x(0:nx+1),y(0:ny+1),z(0:nz+1)
      double precision x12(0:nx+1),y12(0:ny+1),z12(0:nz+1)
      double precision phi(0:nx+1,0:ny+1,0:nz+1)
      double precision phi_int(0:nx+1,0:ny+1,0:nz+1)
      double precision phi_before(0:nx+1,0:ny+1,0:nz+1)
      double precision phi_temp(0:nx+1,0:ny+1,0:nz+1)
      double precision S(0:nx+1,0:ny+1,0:nz+1)
      double precision G(0:nx+1,0:ny+1,0:nz+1)
      double precision a,b,c,d,e,f,ee
      double precision dif_l,dif_c
      character ch1,ch2,ch3

      int_cnt=0
      it_out=100
      dif_l=0.0d0
      ddx=dx(1)
      ddy=dy(1)
      ddz=dz(1)
!     dif_c=dtl*(dmax1(ddx,ddy,ddz))**2/10.0d0
      dif_c=5.0d-005 ! 7

      write(*,*)"<level set part> dif_c=:",dif_c

      do ll=1,1
         do k=1,nz
            do j=1,ny
               do i=1,nx
                  phi(i,j,k)=(phi(i,j,k)
     &                 +phi(i-1,j,k)+phi(i+1,j,k)
     &                 +phi(i,j-1,k)+phi(i,j+1,k)
     &                 )/5.0d0
               enddo
            enddo
         enddo
      enddo

      do k=0,nz+1
         do j=0,ny+1
            do i=0,nx+1
               phi_int(i,j,k)=phi(i,j,k)
            enddo
         enddo
      enddo

      ee=0.050d0
      do k=1,nz
         do j=1,ny
            do i=1,nx
               S(i,j,k)=phi_int(i,j,k)
     &              /(dsqrt(phi_int(i,j,k)*phi_int(i,j,k)+ee*ee))
            enddo
         enddo
      enddo
!      open(999,file="S.vtk",status="unknown",
!     &     form="formatted",position="rewind")
!      write(999,"('# vtk DataFile Version 3.0')")
!      write(999,"('3D flow')")
!      write(999,"('ASCII')")
!      write(999,"('DATASET STRUCTURED_GRID')")
!      write(999,"('DIMENSIONS ',3(1x,i3))") nx,(ny+1), nz
!      write(999,"('POINTS ',i9,' float')") nx*(ny+1)*nz
!      do k=0,nz-1
!         do j=ny,0,-1
!            do i=0,nx-1
!               write(999,'(3(f9.4,1x))')x12(i),y12(j),z12(k)
!            enddo
!         enddo
!      enddo
!      write(999,"('POINT_DATA ',i9)") nx*(ny+1)*nz
!      write(999,"('SCALARS FLS float')")
!      write(999,"('LOOKUP_TABLE default')")
!      do k=0,nz-1
!         do j=ny,0,-1
!            do i=0,nx-1
!               write(999,"(f9.4)")S(i,j,k)
!            enddo
!         enddo
!      enddo
!      close(999)
      
!     roop start

      do ii=1,it_max
         l=ii
         
         do k=0,nz+1
            do j=0,ny+1
               do i=0,nx+1
                  phi_before(i,j,k)=phi(i,j,k)
               enddo
            enddo
         enddo

!     boundary condition

         do k=0,nz+1
            do j=0,ny+1
               phi(0,j,k)=2.0d0*phi(1,j,k)-phi(2,j,k)
               phi(nx+1,j,k)=2.0d0*phi(nx,j,k)-phi(nx-1,j,k)
            enddo
         enddo

         do k=0,nz+1
            do i=0,nx+1
               phi(i,0,k)=2.0d0*phi(i,1,k)-phi(i,2,k)
               phi(i,ny+1,k)=2.0d0*phi(i,ny,k)-phi(i,ny-1,k)
            enddo
         enddo

         do j=0,ny+1
            do i=0,nx+1
               phi(i,j,0)=2.0d0*phi(i,j,1)-phi(i,j,2)
               phi(i,j,nz+1)=2.0d0*phi(i,j,nz)-phi(i,j,nz-1)
            enddo
         enddo

!     calculation part
      
         do k=1,nz
            do j=1,ny
               do i=1,nx
                  a=(phi(i,j,k)-phi(i-1,j,k))/dx12(i-1)
                  b=(phi(i+1,j,k)-phi(i,j,k))/dx12(i)
                  c=(phi(i,j,k)-phi(i,j-1,k))/dy12(j-1)
                  d=(phi(i,j+1,k)-phi(i,j,k))/dy12(j)
                  e=(phi(i,j,k)-phi(i,j,k-1))/dz12(k-1)
                  f=(phi(i,j,k+1)-phi(i,j,k))/dz12(k)

                  if(phi_int(i,j,k)>0.0d0)then
                     if(a>0.0d0)then
                        a=a
                     elseif(a<0.0d0)then
                        a=0.0d0
                     endif
                     if(b>0.0d0)then
                        b=0.0d0
                     elseif(b<0.0d0)then
                        b=b
                     endif
                     if(c>0.0d0)then
                        c=c
                     elseif(c<0.0d0)then
                        c=0.0d0
                     endif
                     if(d>0.0d0)then
                        d=0.0d0
                     elseif(d<0.0d0)then
                        d=d
                     endif
                     if(e>0.0d0)then
                        e=e
                     elseif(e<0.0d0)then
                        e=0.0d0
                     endif
                     if(f>0.0d0)then
                        f=0.0d0
                     elseif(f<0.0d0)then
                        f=f
                     endif
                     
                     G(i,j,k)=
     &                    dsqrt(dmax1(a*a,b*b)+dmax1(c*c,d*d)
     &                    +dmax1(e*e,f*f))-1.0d0
                     
                  else if(phi_int(i,j,k)<0)then
                     if(a>0.0d0)then
                        a=0.0d0
                     elseif(a<0.0d0)then
                        a=a
                     endif
                     if(b>0.0d0)then
                        b=b
                     elseif(b<0.0d0)then
                        b=0.0d0
                     endif
                     if(c>0.0d0)then
                        c=0.0d0
                     elseif(c<0.0d0)then
                        c=c
                     endif
                     if(d>0.0d0)then
                        d=d
                     elseif(d<0.0d0)then
                        d=0.0d0
                     endif
                     if(e>0.0d0)then
                        e=0.0d0
                     elseif(e<0.0d0)then
                        e=e
                     endif
                     if(f>0.0d0)then
                        f=f
                     elseif(f<0.0d0)then
                        f=0.0d0
                     endif
                     
                     G(i,j,k)=
     &                    dsqrt(dmax1(a*a,b*b)+dmax1(c*c,d*d)
     &                    +dmax1(e*e,f*f))-1.0d0
                     
                  else
                     
                     G(i,j,k)=0.0d0
                     
                  endif
               enddo
            enddo
         enddo

         do k=1,nz
            do j=1,ny
               do i=1,nx
                  phi_temp(i,j,k)=phi(i,j,k)-dtl*S(i,j,k)*G(i,j,k)
               enddo
            enddo
         enddo

         do k=1,nz
            do j=1,ny
               do i=1,nx
                  phi(i,j,k)=phi_temp(i,j,k)
               enddo
            enddo
         enddo

         do k=0,nz+1
            do j=0,ny+1
               phi(0,j,k)=2.0d0*phi(1,j,k)-phi(2,j,k)
               phi(nx+1,j,k)=2.0d0*phi(nx,j,k)-phi(nx-1,j,k)
            enddo
         enddo
         
         do k=0,nz+1
            do i=0,nx+1
               phi(i,0,k)=2.0d0*phi(i,1,k)-phi(i,2,k)
               phi(i,ny+1,k)=2.0d0*phi(i,ny,k)-phi(i,ny-1,k)
            enddo
         enddo

         do j=0,ny+1
            do i=0,nx+1
               phi(i,j,0)=2.0d0*phi(i,j,1)-phi(i,j,2)
               phi(i,j,nz+1)=2.0d0*phi(i,j,nz)-phi(i,j,nz-1)
            enddo
         enddo

         dif_l=0.0d0

         do k=1,nz
            do j=1,ny
               do i=1,nx
                  dif_l=dif_l+(dabs(phi(i,j,k)-phi_before(i,j,k))
     &                 /dble(nx*ny*nz))
               enddo
            enddo
         enddo

         if(dif_l<dif_c)then
            exit
         endif

         if(mod(l,it_out).eq.0)then
            write(*,*)l, "dif_levelset is:",dif_l
         endif
      enddo
      write(*,*)l, "dif_levelset is:",dif_l      
      
      end

!================================ Filter ============================

      subroutine levelset_filter(nx,ny,nz,dx,dx12,dy,dy12,dz,
     &     dz12,phi,x,y,z,x12,y12,z12)
      implicit double precision(a-h,o-z)
      parameter (dtl=1.0d-003)
      parameter (it_max=30000)
      double precision dx(0:nx+1),dy(0:ny+1),dz(0:nz+1)
      double precision dx12(0:nx+1),dy12(0:ny+1),dz12(0:nz+1)
      double precision x(0:nx+1),y(0:ny+1),z(0:nz+1)
      double precision x12(0:nx+1),y12(0:ny+1),z12(0:nz+1)
      double precision phi(0:nx+1,0:ny+1,0:nz+1)
      double precision phi_int(0:nx+1,0:ny+1,0:nz+1)
      double precision phi_b(0:nx+1,0:ny+1,0:nz+1)
      double precision phi_temp(0:nx+1,0:ny+1,0:nz+1)
      double precision S(0:nx+1,0:ny+1,0:nz+1)
      double precision G(0:nx+1,0:ny+1,0:nz+1)
      double precision a,b,c,d,e,f,ee
      double precision dif_l,dif_c
      character ch1,ch2,ch3

      int_cnt=0
      it_out=100
      dif_l=0.0d0
      ddx=dx(1)
      ddy=dy(1)
      ddz=dz(1)
!     dif_c=dtl*(dmax1(ddx,ddy,ddz))**2/10.0d0
      dif_c=5.0d-007

      write(*,*)"<level set part> dif_c=:",dif_c

         do k=0,nz+1
            do j=0,ny+1
               do i=0,nx+1
                  phi_b(i,j,k)=phi(i,j,k)
               enddo
            enddo
         enddo
c       write(*,*) 'Gussian filter with 2 dx' 
c         dfil=dmax1(dx(1),dy(1))
         do k=1,nz
            do j=1,ny
               do i=1,nx
c           phi(i,j,k)=phi_b(i,j,k)+(dfil**2.d0)/24.d0*(
c     &     (phi_b(i-1,j,k)-2.d0*phi_b(i,j,k)+phi_b(i+1,j,k))/dx(i)/dx(i)
c     &    +(phi_b(i,j-1,k)-2.d0*phi_b(i,j,k)+phi_b(i,j+1,k))/dy(j)/dy(j)
c     &    +(phi_b(i,j,k-1)-2.d0*phi_b(i,j,k)+phi_b(i,j,k+1))/dz(k)/dz(k)
c     &                 )
           phi(i,j,k)=(
     &    +phi_b(i,j,k)
     &    +phi_b(i+1,j,k)
     &    +phi_b(i,j+1,k)
     &    +phi_b(i,j,k+1)
     &    +phi_b(i-1,j,k)
     &    +phi_b(i,j-1,k)
     &    +phi_b(i,j,k-1)
     &    )/7.d0
               enddo
            enddo
         enddo


      end 


c============ reinitialization by kametani
      subroutine levelset_reinitialization(nx,ny,nz,dx,dx12,dy,dy12,dz,
     &     dz12,phi,x,y,z,x12,y12,z12)
      implicit double precision(a-h,o-z)
      parameter (dtl=1.0d-003)
c      parameter (it_max=100)
      double precision dx(0:nx+1),dy(0:ny+1),dz(0:nz+1)
      double precision dx12(0:nx+1),dy12(0:ny+1),dz12(0:nz+1)
      double precision x(0:nx+1),y(0:ny+1),z(0:nz+1)
      double precision x12(0:nx+1),y12(0:ny+1),z12(0:nz+1)
      double precision phi(0:nx+1,0:ny+1,0:nz+1)
      double precision phi_int(0:nx+1,0:ny+1,0:nz+1)
      double precision phi_before(0:nx+1,0:ny+1,0:nz+1)
      double precision phi_temp(0:nx+1,0:ny+1,0:nz+1)
      double precision S(0:nx+1,0:ny+1,0:nz+1)
      double precision G(0:nx+1,0:ny+1,0:nz+1)
      double precision a,b,c,d,e,f,ee
      double precision dif_l,dif_c
      character ch1,ch2,ch3
! Added by Kametani 20171223
      double precision cg(1:3),cz(1:3)
      double precision phi1(0:nx+1,0:ny+1,0:nz+1)
      double precision dph(0:nx+1,0:ny+1,0:nz+1)
      double precision fph(0:nx+1,0:ny+1,0:nz+1)
      double precision fph1(0:nx+1,0:ny+1,0:nz+1)
      double precision a1,a2,b1,b2,c1,c2
      double precision a1p,a2p,b1p,b2p,c1p,c2p
      double precision a1n,a2n,b1n,b2n,c1n,c2n
      
      ! Coefficients for Runge-Kutta 3 
      cg(1)=8.d0/15.d0
      cg(2)=5.d0/12.d0
      cg(3)=3.d0/4.d0
      cz(1)=0.d0
      cz(2)=-17.d0/60.d0
      cz(3)=-5.d0/12.d0

!      goto 1
c reset 
      dmini=dmin1(dx(1),dy(1),dz(1))
      dtau=0.05d0*dmini
 
      int_cnt=0
      it_out=100
      dif_l=0.0d0
      ddx=dx(1)
      ddy=dy(1)
      ddz=dz(1)
      xl=(x12(nx)-x12(0))
      yl=(x12(ny)-y12(0))
      zl=(x12(nz)-z12(0))
      it_max=int(0.005d0*dsqrt(xl**2.d0+yl**2.d0+zl**2.d0)/dtau)
      write(6,*) 'it_max=', it_max
!     dif_c=dtl*(dmax1(ddx,ddy,ddz))**2/10.0d0
c      dif_c=5.0d-007
      dif_c=1.0d-005

      write(*,*)"<level set part> dif_c=:",dif_c

      do k=0,nz+1
         do j=0,ny+1
            do i=0,nx+1
               phi_int(i,j,k)=phi(i,j,k)
               fph1(i,j,k)=0.d0
            enddo
         enddo
      enddo

       
!     roop start ---------------------------------

      do ii=1,it_max
         l=ii
         
         do k=0,nz+1
            do j=0,ny+1
               do i=0,nx+1
                  phi1(i,j,k)=phi(i,j,k)
               enddo
            enddo
         enddo
        
! Runge-Kutta 3 start 
      do ll=1,3    
c----------------------------------------------------------
!     calculation part
      ee=0.01d0
      
         do k=1,nz
            do j=1,ny
               do i=1,nx
               S(i,j,k)=phi(i,j,k)
     &              /(dsqrt(phi(i,j,k)*phi(i,j,k)+ee*ee))

                  a1=(phi(i,j,k)-phi(i-1,j,k))/dx12(i-1)
                  a2=(phi(i+1,j,k)-phi(i,j,k))/dx12(i)
                  b1=(phi(i,j,k)-phi(i,j-1,k))/dy12(j-1)
                  b2=(phi(i,j+1,k)-phi(i,j,k))/dy12(j)
                  c1=(phi(i,j,k)-phi(i,j,k-1))/dz12(k-1)
                  c2=(phi(i,j,k+1)-phi(i,j,k))/dz12(k)

                  a1p=DMAX1(a1,0.d0)
                  a1n=-DMIN1(a1,0.d0)
                  a2p=DMAX1(a2,0.d0)
                  a2n=-DMIN1(a2,0.d0)
                  b1p=DMAX1(b1,0.d0)
                  b1n=-DMIN1(b1,0.d0)
                  b2p=DMAX1(b2,0.d0)
                  b2n=-DMIN1(b2,0.d0)
                  c1p=DMAX1(c1,0.d0)
                  c1n=-DMIN1(c1,0.d0)
                  c2p=DMAX1(c2,0.d0)
                  c2n=-DMIN1(c2,0.d0)

                IF(phi_int(i,j,k).gt.0.d0) then
                dph(i,j,k)=DSQRT(DMAX1(a1p**2,a2n**2)
     +            +DMAX1(b1p**2,b2n**2)
     +            +DMAX1(c1p**2,c2n**2))-1.d0
                ELSEIF(phi_int(i,j,k).Lt.0.d0) then
                dph(i,j,k)=DSQRT(DMAX1(a1n**2,a2p**2)
     +            +DMAX1(b1n**2,b2p**2)
     +            +DMAX1(c1n**2,c2p**2))-1.d0
                ELSEIF(phi_int(i,j,k).Eq.0.d0) THEN
                dph(i,j,k)=0.d0
                ENDIF
                fph(i,j,k) = -S(i,j,k)*dph(i,j,k)
               enddo
            enddo
         enddo

         do k=1,nz
         do j=1,ny
         do i=1,nx
         phi(i,j,k)=phi(i,j,k)
     +             +dtau*(cg(ll)*fph(i,j,k)+cz(ll)*fph1(i,j,k))
         fph1(i,j,k)=fph(i,j,k)
         enddo
         enddo
         enddo

c--- Boudary condition
         do k=0,nz+1
            do j=0,ny+1
               phi(0,j,k)=phi(nx,j,k)
               phi(nx+1,j,k)=phi(1,j,k)
            enddo
         enddo
         
         do k=0,nz+1
            do i=0,nx+1
               phi(i,0,k)=phi(i,1,k)
               phi(i,ny+1,k)=phi(i,ny,k)
            enddo
         enddo

         do j=0,ny+1
            do i=0,nx+1
               phi(i,j,0)=phi(i,j,nz)
               phi(i,j,nz+1)=phi(i,j,1)
            enddo
         enddo
c--------------
      enddo 
! RK3 end -------------------------------------------------
         


         dif_l=0.0d0

         do k=1,nz
            do j=1,ny
               do i=1,nx
                  dif_l=dif_l+(dabs(phi(i,j,k)-phi1(i,j,k))
     &                 /dble(nx*ny*nz))
               enddo
            enddo
         enddo

         if(dif_l<dif_c)then
            exit
         endif

         if(mod(l,it_out).eq.0)then
            write(*,*)l, "dif_levelset is:",dif_l
         endif
      enddo
! End main loop -----------------------------------------------------
 !    continue 
      write(*,*)l, "dif_levelset is:",dif_l      
      
      end
