# Supplementary material for: Numerical evaluation reveals the effect of branching morphology on vessel transport properties during angiogenesis
Source: PLoS Comput Biol. 2021 Jun 16;17(6):e1008398. doi: 10.1371/journal.pcbi.1008398 (PMC8238234; doi:10.1371/journal.pcbi.1008398)
Supplement: S1 Data — (GZ) [file pcbi.1008398.s007.gz › Mirzapourshafiyi_etal_2021_SampleCodes/binarization/MirzapourShafiyi_et_al_Image_Binarization.m]

%% -->Image Processing of the Vascular Network and Creating Black & White Images<--
%
clear;clc;close all;imtool close all
%% ->Image Read and Display<-
FileName ='Sample_Unit.tif'; % The sample image of the vascular network, 
                             % with: x=length and y=width dimensions, when; x and y are even integers.
                             % The inlet 'artery' and outlet 'vein' should be on the same edge of the image.
                             % No gaps between the 'inlet' & 'outlet' and the edge of the image.
                             % No crossing/overlap of the 'inlet' and 'outlet'
                             % No intercept between the vessel branches and the three other edges of the image
A = imread(FileName);
figure;
imshow(A)%Figure_1: Original Image
title('Original Image')
shg
%% ->Explore RGB Channels<-
vChannel = A(:,:,1); % Isolating the vessel channel, vChannel = A(:,:,x), x=1:for R, x=2:for G, x=3:for B 
figure;
imshow(vChannel)%Figure_2: vChannel
title('Grayscale Image')
%% ->Image_Binarization<-
vMask = im2bw(vChannel,0.175);% Set the threshold to create the 'Black & White' vessel mask, vMask = im2bw(vLayer,threshold);
figure;
imshow(vMask)%Figure_3: vMask
title('Black & White Image')
%% ->Noise Removal and Filling Holes<-  
cc = bwconncomp(vMask);
stats = regionprops(cc,'Area');
A = [stats.Area]
[~,biggest] = max(A);
vMask(labelmatrix(cc)~=biggest) = 0;
figure;
imshow(vMask)%Figure_4: vMask after noise removal
title('Vessel Mask I')

% ->Morphological operations<-
BWa = bwmorph(vMask,'diag'); % To remove the background of the eight neighborhoods
figure;
imshow(BWa)% Figure_5: Diag
title('Bw Morph diag')

BWb = bwmorph(BWa,'majority',5); % Filling holes in vessel area
figure;
imshow(BWb)%Figure_6: Majority
title('Bw Morph Majority')
%% ->Second Clean up<-
vMask = BWb;
cc = bwconncomp(vMask);
stats = regionprops(cc,'Area');
A = [stats.Area]
[~,biggest] = max(A);
vMask(labelmatrix(cc)~=biggest) = 0;
figure;
imshow(vMask);%Figure_7: Final vMask = 'fvMask'
title('Vesssel Mask II')
%% ->Output<-
imwrite(vMask,'Sample_vMask.tif') % The final (binarized) output image
