# Supplementary material for: Numerical evaluation reveals the effect of branching morphology on vessel transport properties during angiogenesis
Source: PLoS Comput Biol. 2021 Jun 16;17(6):e1008398. doi: 10.1371/journal.pcbi.1008398 (PMC8238234; doi:10.1371/journal.pcbi.1008398)
Supplement: S1 Data — (GZ) [file pcbi.1008398.s007.gz › Mirzapourshafiyi_etal_2021_SampleCodes/binarization/MirzapourShafiyi_et_al_Converting_to_Binary_Structure.m]

%% ->Reading the Black & White Images of the Vascular Network and creating binary .dat file<-
%
clear;clc;close all;imtool close all
%% ->Image Read and Display<-
FileName ='Sample_vMask_Vertical.tif'; % The Black & White image should now be vertical,
                                       % with the 'inlet' and 'outlet' on the top edge, 
                                       % one after the other, from left to right, respectively.
[X,map] = imread(FileName);
vMask = [X,map]
figure;
imshow(vMask)% Figure_1
title('Original Image')
%% ->Binarization<-
vChannel = vMask % If using RGB format: vChannel = vMask (:,:,1);
thresh = graythresh(vChannel);
vMask = im2bw(vChannel,thresh);
%% ->Output<-
dlmwrite('Sample_Unit.dat',vMask,'delimiter',' ') % Final binary .dat file for flow simulation
%% ->Finding 'Inlet' and 'Outlet'<- 
ImSize=size(vMask)  % To feed into the 'levelset' fortran code
%
[~, idx]=find(diff(vMask(1, :))); % To find the position of the first and last 'inlet' and 'outlet' points- 
                                  % -which will be fed into the 'levelset' fortran code
Nin1= idx(1)+1 % Inlet position: Nin1 - Nin2
Nin2= idx(2)
Nout1= idx(3)+1 %Outlet position: Nout1 - Nout2
Nout2= idx(4)
